# Supplementary material for: Estrogenic regulation of skeletal muscle proteome: a study of premenopausal women and postmenopausal MZ cotwins discordant for hormonal therapy
Source: Aging Cell. 2017 Sep 7;16(6):1276–87. doi: 10.1111/acel.12661 (PMC5676059; doi:10.1111/acel.12661)
Supplement: Supplementary file 1 — Table S1 List of all identified and quantified proteins in HD‐MSE experiments in the female muscle samples. [file ACEL-16-1276-s001.xlsx]

## Sheet: Laakonen et al_S1
Table S1 . List of all identified and quantified proteins in HD-MSE experiments in the female muscle samples.					Normalized abundance																			Spectral counts																			Normalized abundance
					Premenopausal women																			Premenopausal women																			Postmenopausal E2-HRT users
Accession [UniProtKB/SwissProt]	Description	Peptide count	Number of unique peptides	Confidence score	SampleID_muscle_2014_FASP_zipt_02	SampleID_muscle_2014_FASP_zipt_03	SampleID_muscle_2014_FASP_zipt_04	SampleID_muscle_2014_FASP_zipt_05	SampleID_muscle_2020_FASP_zipt_01	SampleID_muscle_2020_FASP_zipt_02	SampleID_muscle_2020_FASP_zipt_03	SampleID_muscle_2029_FASP_zipt_01	SampleID_muscle_2029_FASP_zipt_02	SampleID_muscle_2029_FASP_zipt_03	SampleID_muscle_2049_FASP_zipt_02	SampleID_muscle_2049_FASP_zipt_03	SampleID_muscle_2049_FASP_zipt_04	SampleID_muscle_2054_FASP_zipt_01	SampleID_muscle_2054_FASP_zipt_02	SampleID_muscle_2054_FASP_zipt_03	SampleID_muscle_2062_FASP_zipt_01	SampleID_muscle_2062_FASP_zipt_02	SampleID_muscle_2062_FASP_zipt_03	SampleID_muscle_2014_FASP_zipt_02	SampleID_muscle_2014_FASP_zipt_03	SampleID_muscle_2014_FASP_zipt_04	SampleID_muscle_2014_FASP_zipt_05	SampleID_muscle_2020_FASP_zipt_01	SampleID_muscle_2020_FASP_zipt_02	SampleID_muscle_2020_FASP_zipt_03	SampleID_muscle_2029_FASP_zipt_01	SampleID_muscle_2029_FASP_zipt_02	SampleID_muscle_2029_FASP_zipt_03	SampleID_muscle_2049_FASP_zipt_02	SampleID_muscle_2049_FASP_zipt_03	SampleID_muscle_2049_FASP_zipt_04	SampleID_muscle_2054_FASP_zipt_01	SampleID_muscle_2054_FASP_zipt_02	SampleID_muscle_2054_FASP_zipt_03	SampleID_muscle_2062_FASP_zipt_01	SampleID_muscle_2062_FASP_zipt_02	SampleID_muscle_2062_FASP_zipt_03	SampleID_muscle_3001_FASP_zipt_01	SampleID_muscle_3001_FASP_zipt_02	SampleID_muscle_3001_FASP_zipt_03	SampleID_muscle_3007_FASP_zipt_01	SampleID_muscle_3007_FASP_zipt_02	SampleID_muscle_3007_FASP_zipt_03	SampleID_muscle_3011_FASP_zipt_04
P12883	Myosin-7 OS=Homo sapiens GN=MYH7 PE=1 SV=5	1466	171	7319.89	5.14081e+06	5.61773e+06	4.92416e+06	6.14548e+06	3.69385e+06	3.68258e+06	3.64246e+06	3.07115e+06	3.07399e+06	3.07438e+06	2.80397e+06	3.25003e+06	2.85043e+06	2.31364e+06	2.38346e+06	2.20684e+06	5.08831e+06	5.21684e+06	5.20368e+06	57	50	45	47	37	39	38	64	49	54	61	52	32	26	27	41	95	83	96	3.97289e+06	3.91537e+06	3.87588e+06	3.89249e+06	3.87975e+06	3.94931e+06	5.36396e+06
Q9UKX2	Myosin-2 OS=Homo sapiens GN=MYH2 PE=1 SV=1	1217	107	6439.69	1.71198e+06	1.87689e+06	1.89609e+06	1.95881e+06	4.00954e+06	3.97663e+06	4.15687e+06	5.78335e+06	4.18117e+06	3.90299e+06	2.13687e+06	2.29806e+06	2.17069e+06	5.38722e+06	5.53418e+06	3.41932e+06	1.85434e+06	1.88266e+06	1.83451e+06	25	24	21	19	20	17	19	40	35	38	30	28	17	21	20	21	33	33	31	4.19031e+06	4.08011e+06	4.03774e+06	4.2157e+06	4.09022e+06	4.28209e+06	3.49569e+06
P12882	Myosin-1 OS=Homo sapiens GN=MYH1 PE=1 SV=3	1065	46	6113.74	1.37003e+06	2.02775e+06	1.87591e+06	1.85605e+06	1.0796e+06	1.16696e+06	1.25573e+06	356876	388080	415830	371777	415264	749016	885096	1.48009e+06	1.78337e+06	318593	312196	318171	3	3	4	3	4	4	4	5	4	5	5	6	2	6	6	8	3	3	3	1.30047e+06	1.28021e+06	1.22751e+06	738374	714336	728795	409661
P13533	Myosin-6 OS=Homo sapiens GN=MYH6 PE=1 SV=5	1134	47	6013.92	386498	339752	340975	353825	443936	437975	358517	390307	362118	409377	354184	296428	274115	296539	304600	284985	296060	302102	286919	2	1	1	1	2	1	1	0	0	1	1	0	0	1	2	2	2	3	0	292420	290832	286273	356538	344742	336428	372163
P13535	Myosin-8 OS=Homo sapiens GN=MYH8 PE=1 SV=3	896	49	5414.33	386238	429610	488428	516576	604340	515173	466769	316027	362614	359548	324447	332248	565036	395828	389157	422295	322290	326766	327437	0	0	0	1	3	0	1	0	0	0	2	0	1	1	0	0	1	0	1	327255	335267	326292	366310	367498	378577	342950
Q9Y623	Myosin-4 OS=Homo sapiens GN=MYH4 PE=1 SV=2	914	50	5377.91	844267	802967	822311	688337	1.06675e+06	1.08365e+06	983338	453038	487132	507174	513836	494124	900929	1.14786e+06	1.12927e+06	1.1519e+06	538960	535426	523050	0	0	1	2	0	0	0	0	1	1	1	1	0	0	0	1	3	2	2	537509	538628	531691	491657	468799	477122	412866
Q9UKX3	Myosin-13 OS=Homo sapiens GN=MYH13 PE=1 SV=2	760	88	4848.63	568028	517668	483405	497855	637694	643223	633827	480431	470563	537792	450679	388890	629569	570888	555532	553835	420293	414241	420957	4	2	4	1	5	0	1	2	6	1	1	3	1	2	0	0	3	1	2	444668	451062	451650	470501	482543	472029	496382
P11055	Myosin-3 OS=Homo sapiens GN=MYH3 PE=1 SV=3	757	69	4812.3	1.27598e+06	1.166e+06	3.01315e+06	2.56006e+06	3.53638e+06	3.4141e+06	3.51232e+06	951984	993376	1.12804e+06	1.3026e+06	1.0885e+06	1.13826e+06	2.29704e+06	2.20919e+06	2.61267e+06	1.11071e+06	1.14875e+06	1.11948e+06	0	0	0	2	0	4	1	1	3	0	0	1	1	0	1	0	2	0	1	805926	959818	792795	837534	870005	915673	560875
A7E2Y1	Myosin-7B OS=Homo sapiens GN=MYH7B PE=1 SV=3	470	90	3035.83	655585	668931	699308	722054	861076	908058	856462	679440	674777	653545	682676	645390	646020	918282	887511	1.02148e+06	738617	752862	748602	0	1	2	1	2	3	3	0	1	2	0	1	3	1	4	6	0	1	4	767187	762863	740911	787112	761942	783880	663291
Q14315	Filamin-C OS=Homo sapiens GN=FLNC PE=1 SV=3	440	131	2985.55	1.56612e+06	1.71688e+06	1.73775e+06	1.72597e+06	2.00596e+06	1.81905e+06	1.89677e+06	1.20695e+06	1.21697e+06	1.29285e+06	1.13474e+06	1.24987e+06	1.6288e+06	1.94729e+06	2.03383e+06	1.61931e+06	1.20059e+06	1.18288e+06	1.21277e+06	27	29	32	24	24	19	23	31	30	28	31	30	19	27	27	31	39	39	39	1.2344e+06	1.22776e+06	1.2346e+06	1.17551e+06	1.16045e+06	1.16598e+06	1.2152e+06
Q9Y2K3	Myosin-15 OS=Homo sapiens GN=MYH15 PE=1 SV=5	414	82	2616.91	1.57629e+06	1.46892e+06	1.58376e+06	1.51391e+06	1.92168e+06	1.79346e+06	1.75688e+06	1.13508e+06	985186	1.07998e+06	911451	836242	1.34162e+06	1.42672e+06	1.35085e+06	1.11796e+06	816031	806867	816449	3	3	0	0	1	3	0	4	4	2	3	4	0	0	0	0	5	7	7	765898	765080	766233	721772	713188	719909	796311
P35749	Myosin-11 OS=Homo sapiens GN=MYH11 PE=1 SV=3	412	78	2429.8	981900	1.00823e+06	1.02201e+06	1.0382e+06	1.01896e+06	1.02421e+06	1.11969e+06	1.1583e+06	933159	870152	1.18023e+06	968338	771083	1.03848e+06	1.00587e+06	813027	841391	852026	846458	1	0	0	0	0	0	0	0	1	0	3	0	0	0	0	0	3	2	2	794529	801665	799131	849542	836578	856371	901654
P52179	Myomesin-1 OS=Homo sapiens GN=MYOM1 PE=1 SV=2	355	97	2375	1.03506e+06	1.31391e+06	1.13728e+06	1.30236e+06	1.56607e+06	1.36631e+06	1.26185e+06	811845	883865	880289	866067	905106	1.28169e+06	1.14361e+06	1.18582e+06	1.15369e+06	894088	866583	884295	12	12	10	13	7	7	11	16	15	15	13	17	8	11	7	10	14	14	13	973680	955924	977224	911393	914053	906801	878522
P35580	Myosin-10 OS=Homo sapiens GN=MYH10 PE=1 SV=3	377	75	2328.81	495041	508004	530204	565053	618163	555126	577070	450544	426239	451126	454452	457700	476627	563179	568241	479073	434159	429841	439035	2	4	0	2	0	0	0	0	3	0	1	2	0	0	0	0	0	3	5	418959	425635	427649	434174	430873	434184	410520
P35579	Myosin-9 OS=Homo sapiens GN=MYH9 PE=1 SV=4	378	60	2212.26	393913	381352	381912	409078	542055	524444	517385	283019	328842	358784	356345	277865	459140	453712	405384	512245	406870	392891	409148	1	2	0	1	0	0	1	0	2	0	3	2	0	0	0	0	2	4	2	455847	450705	458967	410734	425885	413866	459482
P35609	Alpha-actinin-2 OS=Homo sapiens GN=ACTN2 PE=1 SV=1	397	107	2191.33	1.25219e+06	1.24299e+06	1.27156e+06	1.40354e+06	1.33593e+06	1.33687e+06	1.38341e+06	1.05172e+06	1.14726e+06	1.20457e+06	1.33753e+06	1.25744e+06	1.33333e+06	1.07318e+06	1.01773e+06	1.05929e+06	1.07469e+06	1.10814e+06	1.11429e+06	23	21	20	15	17	19	19	27	26	21	35	32	10	15	14	16	36	36	37	1.39281e+06	1.36431e+06	1.34282e+06	1.2888e+06	1.29756e+06	1.30459e+06	867347
P54296	Myomesin-2 OS=Homo sapiens GN=MYOM2 PE=1 SV=2	301	90	2081.91	1.45288e+06	1.43571e+06	1.44859e+06	1.56768e+06	1.66525e+06	1.573e+06	1.78847e+06	1.4129e+06	1.18485e+06	1.2623e+06	1.34555e+06	1.1636e+06	1.47222e+06	1.60828e+06	1.63324e+06	1.50555e+06	957187	971088	968152	16	14	16	15	17	17	16	23	23	21	21	30	10	14	13	11	17	16	21	1.2862e+06	1.30068e+06	1.2605e+06	1.16983e+06	1.14207e+06	1.1627e+06	1.00604e+06
Q7Z406	Myosin-14 OS=Homo sapiens GN=MYH14 PE=1 SV=2	331	71	1958.83	548403	648902	675966	727447	877462	927589	873616	468866	514996	504643	447515	493498	856539	1.31101e+06	1.34037e+06	1.13613e+06	541464	545468	540214	0	1	2	2	0	0	1	0	2	0	4	0	0	0	0	0	1	0	5	533312	553186	538456	536161	546154	535754	609881
Q15149	Plectin OS=Homo sapiens GN=PLEC PE=1 SV=3	322	67	1931.57	767014	835003	842238	869153	908436	825221	890544	508802	495204	545558	466597	438253	549012	684092	649157	634808	489554	484713	490393	6	7	5	3	3	5	3	0	0	0	4	0	0	0	0	0	0	0	0	483267	480764	488142	454828	464752	465013	433479
Q00872;P84022	Myosin-binding protein C, slow-type OS=Homo sapiens GN=MYBPC1 PE=1 SV=2	304	115	1801.88	2.29442e+06	2.78837e+06	2.88851e+06	3.40476e+06	3.32578e+06	2.96473e+06	2.83883e+06	1.2586e+06	1.39736e+06	1.23632e+06	1.20509e+06	1.37648e+06	3.07919e+06	1.97569e+06	1.98439e+06	1.92222e+06	1.40539e+06	1.45459e+06	1.45748e+06	29	30	27	28	19	25	22	32	34	31	31	36	15	18	16	18	40	34	33	1.43283e+06	1.44012e+06	1.40791e+06	1.29144e+06	1.25011e+06	1.29292e+06	1.47214e+06
P11217	Glycogen phosphorylase, muscle form OS=Homo sapiens GN=PYGM PE=1 SV=6	253	66	1621.16	423245	479646	471999	427019	659950	691245	639142	787592	611102	677578	870864	660407	632861	569864	547092	544969	471913	472404	469066	3	1	1	3	6	4	5	13	14	13	16	15	6	14	8	12	15	13	15	687095	681351	677575	681880	697687	706742	450777
O75369	Filamin-B OS=Homo sapiens GN=FLNB PE=1 SV=2	260	63	1593.66	336984	355655	386174	411767	388195	339410	341520	289885	347830	343296	283454	347811	356980	324136	323444	332247	301478	304775	305732	0	0	0	0	0	0	0	1	2	0	2	2	0	0	0	0	3	4	3	297584	296413	301517	301546	302336	303505	322690
P12111	Collagen alpha-3(VI) chain OS=Homo sapiens GN=COL6A3 PE=1 SV=5	252	72	1525.49	1.06085e+06	653737	753983	821169	1.24153e+06	1.28406e+06	1.20966e+06	560863	412971	556097	427088	394697	989057	917713	904571	874715	449951	457071	449002	7	4	10	5	8	0	7	5	6	6	8	6	6	0	0	0	0	0	3	436838	434986	424459	411173	407800	416348	431127
Q08043	Alpha-actinin-3 OS=Homo sapiens GN=ACTN3 PE=1 SV=2	229	44	1519.81	476639	468134	401775	366352	679767	721054	657969	789084	798139	855121	550742	434607	387643	837779	820457	641471	424511	423039	426785	1	1	1	1	3	2	0	4	2	1	3	2	1	1	1	4	1	2	2	496974	499194	488673	411071	412001	408644	350945
P02768	Serum albumin OS=Homo sapiens GN=ALB PE=1 SV=2	289	140	1466.05	6.42963e+06	7.35814e+06	7.58614e+06	7.86612e+06	8.9013e+06	8.42116e+06	9.00174e+06	3.26444e+06	3.15694e+06	3.78714e+06	3.81649e+06	3.93142e+06	7.20696e+06	1.399e+07	1.1853e+07	1.16551e+07	4.34034e+06	4.46863e+06	4.38279e+06	52	40	40	34	37	36	35	51	55	52	58	61	25	37	42	61	70	79	77	2.40651e+06	2.37775e+06	2.29938e+06	1.92191e+06	1.84963e+06	1.89795e+06	1.73042e+06
P68133;P61163	Actin, alpha skeletal muscle OS=Homo sapiens GN=ACTA1 PE=1 SV=1	365	30	1398.86	1.20017e+06	1.30427e+06	1.25356e+06	1.24164e+06	1.48777e+06	1.74673e+06	1.83367e+06	826429	867088	934147	945343	919016	1.47046e+06	1.16232e+06	1.15131e+06	1.30163e+06	798796	798783	822750	8	8	12	10	7	9	9	7	7	8	11	9	7	7	11	7	8	7	8	933033	922726	914306	733844	748867	728895	757442
P12814	Alpha-actinin-1 OS=Homo sapiens GN=ACTN1 PE=1 SV=2	202	22	1370.78	428821	401230	514692	511887	594198	648039	611554	353437	341007	390146	312421	277883	443840	506833	497473	467428	227096	228723	219183	0	0	0	0	0	1	0	0	0	0	0	0	0	0	1	1	0	0	0	197641	200237	196405	175890	177150	178586	179587
O43707	Alpha-actinin-4 OS=Homo sapiens GN=ACTN4 PE=1 SV=2	197	27	1368.63	93660.8	75642	69713.1	75069.9	83423.7	86514.9	77498.6	100927	100418	137706	87035.4	98367.3	74176.1	94584.7	89951.3	93076.4	105693	105806	106824	0	0	0	0	0	0	0	2	1	2	3	1	1	0	1	0	0	1	1	113264	115610	107454	111722	111847	105804	108944
P35573	Glycogen debranching enzyme OS=Homo sapiens GN=AGL PE=1 SV=3	209	52	1320.51	616953	742996	765390	860385	730586	837361	845358	496980	444807	463713	504669	516184	679016	1.0694e+06	1.14951e+06	718763	388717	383605	385510	5	4	4	4	6	5	7	10	7	4	8	7	3	3	6	6	6	6	5	480002	503966	507759	562054	544826	553271	492185
Q5VTT5	Myomesin-3 OS=Homo sapiens GN=MYOM3 PE=2 SV=1	203	51	1316.88	684744	717630	719437	704110	702155	635454	745130	485615	554644	615164	461115	710026	487715	541091	559285	498869	489693	498831	500700	6	6	4	7	7	6	6	8	8	10	8	4	3	5	4	3	7	7	10	379150	381166	370803	391179	389905	391473	646420
O14983	Sarcoplasmic/endoplasmic reticulum calcium ATPase 1 OS=Homo sapiens GN=ATP2A1 PE=1 SV=1	209	57	1315.99	1.16909e+06	1.27535e+06	1.25817e+06	1.35732e+06	2.20398e+06	1.96814e+06	2.11268e+06	1.15642e+06	947278	944524	823816	944333	1.43532e+06	2.36109e+06	2.2247e+06	1.75726e+06	666733	673811	665880	17	15	14	15	15	16	17	17	19	17	22	19	9	13	13	17	17	22	20	1.26931e+06	1.25835e+06	1.23571e+06	1.01796e+06	1.01282e+06	1.02412e+06	766429
P16615	Sarcoplasmic/endoplasmic reticulum calcium ATPase 2 OS=Homo sapiens GN=ATP2A2 PE=1 SV=1	204	37	1285.35	586679	584561	533778	563174	657699	663602	668221	787451	657578	651454	808949	719898	415218	518199	480257	406137	594699	593905	605481	8	6	3	6	5	6	6	6	3	7	9	7	4	3	4	7	12	13	13	597750	591063	582938	713917	686060	704109	727018
P62736;P63267	Actin, aortic smooth muscle OS=Homo sapiens GN=ACTA2 PE=1 SV=1	311	1	1262.83	4248.84	3737.31	3659.57	3894.85	3782.29	3831.55	3695.74	1323.6	2128.29	1603.02	2080.33	2015.77	4435.16	2759.25	3234.96	4862.95	1899.32	1649.38	2179.84	0	0	0	0	0	0	0	0	0	0	0	0	0	0	0	0	0	0	0	2308	2906.15	2216.33	2376.82	1818.58	1839.46	3759.69
Q6S8J3	POTE ankyrin domain family member E OS=Homo sapiens GN=POTEE PE=1 SV=3	206	5	1233.75	5615.95	8587.37	7382.68	10410.8	5979.26	6232.14	6503.32	9844.93	12169.5	11792.1	10041.9	12364.2	6754.34	3796.61	4275.39	5669.57	13782.7	12805.6	13242.4	0	0	0	0	0	0	0	0	0	0	0	0	0	0	0	0	0	0	0	13568.7	14068	13664.5	18741.4	18756.2	19734.7	27933.3
P06753	Tropomyosin alpha-3 chain OS=Homo sapiens GN=TPM3 PE=1 SV=2	170	21	1184.48	385816	497872	498488	554658	427976	391362	381195	310606	355343	343676	387040	512377	330719	329372	296228	271192	485979	501033	493062	7	7	3	5	4	4	4	5	4	4	8	8	3	2	3	3	13	11	11	460145	463422	443829	509425	491531	484304	632473
P11216	Glycogen phosphorylase, brain form OS=Homo sapiens GN=PYGB PE=1 SV=5	157	28	1145.68	214646	285547	229427	235268	337581	297455	300461	213967	189982	186387	198433	174085	237457	294157	316288	233754	167715	168790	167874	0	0	3	2	2	1	1	0	1	0	0	1	0	0	0	0	1	1	1	155554	156005	153294	148052	145446	144974	160314
P17661	Desmin OS=Homo sapiens GN=DES PE=1 SV=3	169	58	1117.71	742643	739747	761506	661921	1.17049e+06	1.1691e+06	1.24512e+06	921164	906766	813528	1.17005e+06	1.05603e+06	1.68261e+06	1.10593e+06	1.08081e+06	853567	660117	633792	644060	7	6	5	8	8	7	7	9	8	8	11	12	9	6	7	8	11	11	11	667781	653717	633861	675128	668551	672828	466162
P09493	Tropomyosin alpha-1 chain OS=Homo sapiens GN=TPM1 PE=1 SV=2	176	14	1092.3	46458.4	57926.8	59510.4	60890.3	54550.5	46583.1	54370.4	42386	36148.7	38138.6	39248.9	40062	49417.8	48688	48766.6	54083.1	53714	54846.6	52922.2	0	0	1	1	1	0	0	0	0	0	0	1	0	0	0	0	1	1	1	47150.1	48380.8	46279.8	40473.8	42846.3	41847	49146.3
A5A3E0	POTE ankyrin domain family member F OS=Homo sapiens GN=POTEF PE=1 SV=2	183	1	1085.93	5815.56	8438.53	9696.61	7740.04	7876.96	6559.81	6255.2	7462.08	10625.3	13933.8	9265.74	10411.4	9817.89	5558.99	5501.64	6633.23	6178.17	5623.1	6037.24	0	0	0	0	0	0	0	0	0	0	0	0	0	0	0	0	0	0	0	7986.24	9099.42	9161.81	16008.3	16162.6	15856.8	9618.3
Q14324	Myosin-binding protein C, fast-type OS=Homo sapiens GN=MYBPC2 PE=1 SV=2	165	51	1079.33	649657	523734	495845	498392	629451	675588	623300	630191	505218	679202	656434	368561	510894	579044	533611	527443	386030	391288	393922	4	4	5	4	2	0	2	4	5	3	5	6	2	3	2	3	2	3	0	468407	461008	449999	426235	433505	427696	411376
P06732	Creatine kinase M-type OS=Homo sapiens GN=CKM PE=1 SV=2	214	80	1077.75	2.246e+06	2.44142e+06	2.47665e+06	2.56626e+06	1.84735e+06	1.85454e+06	1.82539e+06	1.29601e+06	1.29695e+06	1.27936e+06	1.84083e+06	1.94824e+06	2.06254e+06	1.3607e+06	1.31891e+06	1.33287e+06	1.61726e+06	1.67413e+06	1.68527e+06	38	30	32	29	24	25	29	40	34	33	40	43	22	25	28	32	39	39	37	1.63012e+06	1.59868e+06	1.62232e+06	1.5751e+06	1.564e+06	1.58297e+06	2.14437e+06
P40939	Trifunctional enzyme subunit alpha, mitochondrial OS=Homo sapiens GN=HADHA PE=1 SV=2	162	50	1054.7	838034	954376	789895	773452	1.59937e+06	1.75128e+06	1.71763e+06	847473	744171	797108	906876	689451	1.155e+06	934881	929265	907726	672001	668036	686424	4	4	3	2	8	6	9	8	10	9	9	9	3	4	3	4	12	12	10	707870	708872	706747	614892	616003	612431	508022
P0CG39	POTE ankyrin domain family member J OS=Homo sapiens GN=POTEJ PE=3 SV=1	149	5	1039.13	19481	22142	22704.9	24927.2	38156.8	29915.1	29869.6	35027.4	42959.6	43140.4	29106.6	45640.3	9385.95	24927.1	20840	22513.4	72662.9	65458.2	67492.1	0	0	0	1	0	0	0	0	2	0	0	2	0	0	0	0	0	0	2	101529	103840	104584	117522	113254	104539	61978.2
P25705	ATP synthase subunit alpha, mitochondrial OS=Homo sapiens GN=ATP5A1 PE=1 SV=1	150	55	1020.84	1.12701e+06	1.2528e+06	1.2533e+06	1.323e+06	1.58279e+06	1.42676e+06	1.51635e+06	1.05706e+06	971926	944817	1.01226e+06	994912	1.72133e+06	1.06246e+06	1.00707e+06	1.07158e+06	1.12745e+06	1.16888e+06	1.13637e+06	25	18	15	19	17	15	18	25	24	27	24	26	18	16	13	16	23	28	25	697551	680175	675435	597464	586282	600525	1.04407e+06
P01024	Complement C3 OS=Homo sapiens GN=C3 PE=1 SV=2	162	42	992.705	881131	963006	841800	833052	1.18353e+06	1.20052e+06	1.10091e+06	954607	1.12446e+06	1.11758e+06	997930	1.06274e+06	1.03262e+06	980497	998477	1.10497e+06	898973	887710	924114	0	0	0	1	6	4	2	0	0	0	1	0	0	1	2	3	4	0	4	1.11635e+06	1.10322e+06	1.07377e+06	1.07355e+06	1.07269e+06	1.07879e+06	756423
P14618	Pyruvate kinase PKM OS=Homo sapiens GN=PKM PE=1 SV=4	149	46	972.767	1.07986e+06	1.08831e+06	1.25922e+06	1.28226e+06	1.34192e+06	1.30807e+06	1.34891e+06	1.03864e+06	1.1607e+06	1.1675e+06	1.07818e+06	937305	1.38901e+06	1.37434e+06	1.29504e+06	1.04233e+06	689927	678168	685230	14	12	8	11	12	11	12	16	20	19	21	22	9	10	10	15	18	19	20	688882	676639	667786	695167	659271	688154	678551
P13929	Beta-enolase OS=Homo sapiens GN=ENO3 PE=1 SV=5	168	35	967.539	198622	211718	192959	203860	249955	217891	226182	267033	219590	230052	275207	221606	385721	195285	182157	268301	278715	277635	273872	6	3	6	6	5	5	7	11	8	6	8	9	6	2	3	5	9	9	7	354965	356110	350715	330939	329539	331381	413535
P06737	Glycogen phosphorylase, liver form OS=Homo sapiens GN=PYGL PE=1 SV=4	142	13	963.67	129075	140705	152534	172016	233346	207324	231041	92909	92434	89812.3	87105.7	99347	272264	238352	240554	388913	127348	122853	130910	0	0	0	0	0	0	0	0	1	2	0	1	0	0	0	0	0	1	0	87918.3	88590.8	87892.1	83898.9	84631	83329.3	82267.5
P07951	Tropomyosin beta chain OS=Homo sapiens GN=TPM2 PE=1 SV=1	175	28	962.088	105017	95044.3	96719.2	85262	142069	134083	142663	143596	98642.8	96754.8	109643	104970	143626	169763	172116	143199	108156	107182	105652	4	3	0	1	3	0	3	5	5	5	6	3	4	4	5	3	6	6	3	120250	119021	115353	106598	104211	105762	151632
P11142	Heat shock cognate 71 kDa protein OS=Homo sapiens GN=HSPA8 PE=1 SV=1	129	17	955.068	436392	428969	436888	441011	648398	597188	647686	354666	322142	301158	365300	265142	525042	536118	514690	416878	233771	231660	229540	5	5	6	5	5	4	4	6	7	6	4	7	5	4	5	4	6	4	4	228269	230044	226026	216062	216021	217942	175235
P05976	Myosin light chain 1/3, skeletal muscle isoform OS=Homo sapiens GN=MYL1 PE=1 SV=3	181	73	930.135	2.87884e+06	3.33003e+06	3.02579e+06	2.79491e+06	3.81113e+06	4.04645e+06	4.055e+06	1.72151e+06	1.49384e+06	1.52652e+06	1.9966e+06	2.12914e+06	7.25402e+06	4.74198e+06	5.01698e+06	5.65791e+06	1.54235e+06	1.6439e+06	1.59603e+06	23	19	16	16	8	11	12	28	20	17	27	27	16	22	20	26	28	35	30	2.55489e+06	2.57527e+06	2.51679e+06	1.99033e+06	1.91301e+06	1.95834e+06	1.64239e+06
P02787	Serotransferrin OS=Homo sapiens GN=TF PE=1 SV=3	125	46	913.649	409028	543042	492231	499749	571028	508558	514810	446098	379716	414475	406409	410863	410281	627666	695846	597566	408990	395770	400520	3	4	3	4	5	7	5	4	6	6	7	8	0	6	5	4	8	6	8	411394	420037	420327	387943	392079	388782	319346
P08237;Q8N7G0	6-phosphofructokinase, muscle type OS=Homo sapiens GN=PFKM PE=1 SV=2	135	38	894.41	588024	640057	625213	709462	686210	637377	670832	536987	520580	566993	559851	576861	572490	560803	544340	552754	576347	555615	563089	8	9	7	4	8	6	5	12	11	12	12	12	0	9	6	6	12	12	12	522907	512036	511235	508303	512591	507093	486623
P04075	Fructose-bisphosphate aldolase A OS=Homo sapiens GN=ALDOA PE=1 SV=2	177	57	886.313	137208	127908	133374	138546	133089	124526	121495	117773	109924	112099	127839	142916	225148	152418	136354	309160	213696	213065	210453	3	4	4	5	0	1	2	11	10	10	11	11	5	2	1	9	19	25	18	257274	256288	262728	245793	244377	242996	204755
P63261	Actin, cytoplasmic 2 OS=Homo sapiens GN=ACTG1 PE=1 SV=1	194	1	853.522	116.074	259.899	482.417	209.103	242.042	1064.16	545.495	189.959	4.93447	26.7978	57.1467	110.382	140.839	851.974	1086.2	522.949	26.3152	12.3142	33.5073	0	0	0	0	0	0	0	0	0	0	0	0	0	0	0	0	0	0	0	173.363	151.505	188.241	363.597	420.324	416.224	223.946
Q9UMS6	Synaptopodin-2 OS=Homo sapiens GN=SYNPO2 PE=1 SV=2	134	40	842.397	439173	425446	398364	398861	445649	407713	407413	314783	365546	411934	356139	310321	321924	368194	355282	328203	334757	317290	336547	5	5	5	3	4	4	5	3	4	2	3	4	4	3	2	2	0	4	3	378698	378422	394839	368240	389101	365853	358145
P49748	Very long-chain specific acyl-CoA dehydrogenase, mitochondrial OS=Homo sapiens GN=ACADVL PE=1 SV=1	124	40	828.723	342000	357811	377770	379578	482856	524576	517602	437070	367629	378538	467584	368119	403161	649119	529006	374337	311598	317879	309977	4	6	3	6	6	4	2	10	6	6	8	6	3	2	0	3	8	10	7	293076	294573	288956	311385	318045	311481	278126
P06576	ATP synthase subunit beta, mitochondrial OS=Homo sapiens GN=ATP5B PE=1 SV=3	126	54	828.341	1.30682e+06	1.19453e+06	1.2456e+06	1.30665e+06	1.46069e+06	1.34836e+06	1.35204e+06	889482	1.17395e+06	1.0316e+06	811271	941459	1.48545e+06	928391	901613	962288	948302	978391	961926	12	13	12	11	13	14	14	25	24	22	21	24	11	11	15	11	24	26	24	599577	582972	580350	576765	565585	577283	584316
P36871	Phosphoglucomutase-1 OS=Homo sapiens GN=PGM1 PE=1 SV=3	111	36	826.476	527141	579915	611253	646327	1.40296e+06	1.29786e+06	1.36944e+06	349886	470139	397647	386218	431704	1.14846e+06	1.01871e+06	1.0301e+06	844092	489057	509795	500841	8	10	9	8	10	9	11	9	6	11	11	10	11	10	11	11	9	10	12	373131	364314	347833	409009	412506	422482	302501
P54652	Heat shock-related 70 kDa protein 2 OS=Homo sapiens GN=HSPA2 PE=1 SV=1	119	29	815.133	241384	213043	211549	209626	276802	280512	287024	229703	187839	173384	251776	241316	239829	256885	252857	204444	173608	172926	169923	2	2	2	4	2	3	2	2	2	2	3	3	3	4	3	4	2	2	3	178131	180240	172603	180949	178292	180610	182193
Q99798	Aconitate hydratase, mitochondrial OS=Homo sapiens GN=ACO2 PE=1 SV=2	111	31	812.444	346933	415464	391943	267742	597756	511836	532152	325423	368272	361218	303641	303654	372519	510287	484877	439029	316797	331355	322549	6	3	7	4	8	7	9	10	6	9	10	9	7	6	8	6	9	10	11	262715	250351	253239	226179	224329	227229	161403
O75112	LIM domain-binding protein 3 OS=Homo sapiens GN=LDB3 PE=1 SV=2	124	48	808.955	1.47503e+06	1.27245e+06	801846	711351	4.52996e+06	3.80407e+06	3.7294e+06	981396	974844	1.01891e+06	917073	991385	1.66143e+06	1.96448e+06	1.87267e+06	1.796e+06	847707	869532	872221	13	11	11	7	10	15	12	14	12	13	16	19	7	10	10	11	14	14	14	928480	922959	896053	857424	840125	872675	620347
P01023	Alpha-2-macroglobulin OS=Homo sapiens GN=A2M PE=1 SV=3	133	39	802.277	255375	275861	276409	264924	315032	304243	296363	321608	303109	318202	332845	302396	292711	413575	408224	404425	346716	329148	330856	0	1	2	0	2	2	3	3	1	2	1	3	1	3	6	4	2	3	3	364222	364917	380278	361844	378125	368857	281729
P28331	NADH-ubiquinone oxidoreductase 75 kDa subunit, mitochondrial OS=Homo sapiens GN=NDUFS1 PE=1 SV=3	122	46	770.143	197499	199920	190373	181384	232353	225079	239718	153504	166442	179443	145611	145965	212829	209032	193275	199977	156812	150056	155984	2	2	3	2	3	4	3	2	4	4	6	2	3	2	2	2	5	3	5	141342	140145	140238	185865	195437	192310	151933
P08670	Vimentin OS=Homo sapiens GN=VIM PE=1 SV=4	118	29	751.271	105458	80490.5	87323.9	84526.1	68420.4	75621.5	86049.3	119914	84036.1	103808	111074	69745.4	84203.2	128360	146054	103488	79071.7	78703.3	78696.7	0	0	1	1	0	0	0	0	0	1	1	1	0	0	0	0	1	1	1	76612.6	81858.4	79266.9	70878.2	71750.4	71022.3	74323.9
P34931	Heat shock 70 kDa protein 1-like OS=Homo sapiens GN=HSPA1L PE=1 SV=2	106	22	744.769	121094	118641	120025	122500	81981.8	93331.1	88038.1	110924	128150	103922	154858	113273	104429	104564	130172	143786	138626	136009	135357	0	0	1	0	0	0	0	0	1	0	2	1	0	0	0	0	0	0	0	157088	157890	154975	140662	138831	139221	166241
P04406	Glyceraldehyde-3-phosphate dehydrogenase OS=Homo sapiens GN=GAPDH PE=1 SV=3	168	65	731.702	1.29861e+06	1.47238e+06	1.6025e+06	1.52994e+06	3.13122e+06	3.62679e+06	3.05268e+06	2.37288e+06	2.57866e+06	2.45647e+06	2.50479e+06	2.43433e+06	2.64638e+06	4.44889e+06	4.74085e+06	3.44864e+06	1.48923e+06	1.61056e+06	1.51839e+06	17	18	14	16	16	15	19	30	34	34	27	29	13	21	16	19	30	29	25	1.96378e+06	1.95406e+06	1.90028e+06	2.4613e+06	2.28789e+06	2.4453e+06	1.05626e+06
Q13423	NAD(P) transhydrogenase, mitochondrial OS=Homo sapiens GN=NNT PE=1 SV=3	126	44	728.455	229883	223122	246757	259277	316462	289404	305019	228827	205816	196925	233490	213729	449083	255180	236104	208074	189795	185910	182705	3	4	1	4	5	4	5	11	6	10	11	11	5	0	4	2	7	7	6	145824	147479	143953	158301	154261	158735	155016
P48735	Isocitrate dehydrogenase [NADP], mitochondrial OS=Homo sapiens GN=IDH2 PE=1 SV=2	119	32	723.387	637460	407054	447302	544674	601748	604532	566836	591389	447489	595012	509032	448451	657296	471834	457488	397452	402517	413187	400776	9	8	6	6	6	7	5	14	11	11	12	9	4	6	6	6	13	12	13	284276	288737	276938	268057	255889	267663	283405
P07197	Neurofilament medium polypeptide OS=Homo sapiens GN=NEFM PE=1 SV=3	114	14	705.053	58303	68881.4	65694.2	70475.5	43738.2	48211.8	46520	55110.3	47981.5	49460.5	36905.6	47269	73560.4	62089.2	64627.7	78292	78227.9	77416.8	80592.8	1	0	0	0	0	0	0	0	0	0	1	0	0	0	0	0	2	0	0	82993.4	81476.2	81316.2	74468.4	78286.3	76474	77554
Q9NP98	Myozenin-1 OS=Homo sapiens GN=MYOZ1 PE=1 SV=1	99	28	704.623	1.93322e+06	1.85198e+06	1.83954e+06	1.72517e+06	3.16633e+06	3.98668e+06	4.07902e+06	942967	675203	1.03409e+06	748047	852773	3.79655e+06	957795	1.7355e+06	1.79098e+06	694736	733415	692172	8	7	5	6	6	4	5	9	7	6	10	5	5	6	4	4	5	7	9	637608	644859	605162	582661	568753	578917	511137
P67936	Tropomyosin alpha-4 chain OS=Homo sapiens GN=TPM4 PE=1 SV=3	111	7	703.983	151840	183985	201244	228616	178761	161667	164441	101179	110127	117621	89126.6	109210	148373	149301	175332	135983	111524	114228	113852	1	0	0	0	0	0	0	0	0	0	0	0	0	0	0	0	0	0	0	101560	104592	99256.9	93139.9	92927.4	93123.4	106060
P06733	Alpha-enolase OS=Homo sapiens GN=ENO1 PE=1 SV=2	96	21	700.766	306669	320111	334617	315499	415094	512178	493041	281173	267371	231955	269589	256279	531775	319119	344801	344151	231715	241799	245360	3	1	1	2	4	5	5	5	6	5	5	5	5	2	1	3	4	6	6	234248	233381	230415	220836	212881	220517	216537
P10916;O14950;P19105;P24844	Myosin regulatory light chain 2, ventricular/cardiac muscle isoform OS=Homo sapiens GN=MYL2 PE=1 SV=3	136	41	697.768	757700	801403	764516	727241	492688	496251	514830	900997	971100	951322	1.13243e+06	1.09369e+06	492297	413056	382656	375534	980456	1.00065e+06	979370	17	15	13	17	9	10	11	25	27	26	26	26	7	7	5	9	30	30	29	807146	798694	803282	824441	808108	843206	1.70346e+06
P23109	AMP deaminase 1 OS=Homo sapiens GN=AMPD1 PE=1 SV=2	110	31	693.31	254861	276099	276146	271452	324245	363897	336017	329739	231965	224007	243166	245047	202031	281103	276309	236883	226943	222290	223233	3	3	3	3	0	2	0	2	0	2	1	0	0	0	0	2	3	1	2	249680	244042	241321	220234	224196	222697	241007
Q9H6N6	Putative uncharacterized protein MYH16 OS=Homo sapiens GN=MYH16 PE=1 SV=2	116	29	692.357	104305	126411	125391	124734	82440.4	109178	112648	74246.8	81287	79771.8	73279.3	86862.2	170601	120085	123528	121397	105717	101407	102691	0	0	0	0	0	0	0	0	0	0	0	0	0	0	0	0	0	2	1	104330	111111	108048	99636.5	100791	99490.6	114998
Q86TD4	Sarcalumenin OS=Homo sapiens GN=SRL PE=2 SV=2	100	26	681.544	330297	339490	339026	345452	500966	527651	556369	520519	343456	323929	495984	407159	478940	480687	468251	369321	316849	308661	317428	6	5	6	3	3	3	4	6	7	6	7	6	5	5	4	4	6	6	7	323179	325376	326525	360217	353230	359119	345356
P08590	Myosin light chain 3 OS=Homo sapiens GN=MYL3 PE=1 SV=3	158	61	680.016	1.17651e+06	1.41965e+06	1.5872e+06	1.60466e+06	762275	958833	830664	751686	735857	626636	1.0127e+06	1.05982e+06	752163	502205	563464	559110	1.16964e+06	1.24861e+06	1.203e+06	15	15	14	16	2	3	6	22	18	17	23	23	6	6	5	8	25	26	25	830165	819939	802209	922670	891684	917181	1.67807e+06
P06744	Glucose-6-phosphate isomerase OS=Homo sapiens GN=GPI PE=1 SV=4	94	20	674.652	202627	242342	233634	251419	339747	367281	377261	379540	257596	222012	316703	253985	341132	362521	359865	261976	217438	207592	216097	4	3	2	2	2	2	2	7	5	3	5	3	2	2	2	2	3	4	4	223794	224589	228455	225624	222452	226323	185144
P00558	Phosphoglycerate kinase 1 OS=Homo sapiens GN=PGK1 PE=1 SV=3	103	35	667.936	573155	625738	744337	679740	650703	702821	612956	518768	547101	687367	521858	450116	528515	551162	564064	531779	322257	325606	330373	8	7	6	7	4	6	3	9	9	7	11	8	5	6	6	7	13	11	13	334978	332594	318479	283855	279290	287567	392894
P00505	Aspartate aminotransferase, mitochondrial OS=Homo sapiens GN=GOT2 PE=1 SV=3	90	27	654.955	411816	467893	494969	533835	588832	529269	562801	512865	379951	342603	500664	406546	395621	540397	564645	439884	362598	361404	357362	4	5	5	5	4	4	3	4	4	3	4	4	1	3	4	1	4	6	5	343294	341045	341034	348182	342686	346816	306397
P17174	Aspartate aminotransferase, cytoplasmic OS=Homo sapiens GN=GOT1 PE=1 SV=3	78	27	654.486	663784	808443	787581	862547	796765	840482	889441	514181	460872	475160	605296	518090	715265	644193	616059	489356	467752	468172	465585	12	11	13	14	13	12	8	14	13	13	15	14	9	9	11	10	12	13	17	387274	390422	385744	412587	399543	413291	392598
P08107	Heat shock 70 kDa protein 1A/1B OS=Homo sapiens GN=HSPA1A PE=1 SV=5	95	14	650.537	64128.9	82919.5	70261.3	69266.5	93998.2	85011	92208.4	63491.6	60269.7	70130.5	57372.4	56800.1	119353	231132	277071	182640	64855.6	65881.1	66188	0	0	0	0	0	1	0	0	1	1	0	0	0	0	0	0	1	0	0	52455.2	52516.6	51215.8	53752.1	51830.4	55122.9	51797.3
Q16352	Alpha-internexin OS=Homo sapiens GN=INA PE=1 SV=2	97	19	650.461	137873	151891	167361	154833	175993	161418	175180	165801	165489	140115	143007	140260	107770	154897	161235	137206	138144	137963	139842	1	0	0	0	0	0	0	0	0	0	2	0	0	0	0	0	0	1	0	139967	136899	134369	139259	143077	140359	142145
Q93084	Sarcoplasmic/endoplasmic reticulum calcium ATPase 3 OS=Homo sapiens GN=ATP2A3 PE=1 SV=2	114	22	649.007	248493	340078	346443	285876	521906	490689	472533	305511	275910	289196	279394	288122	115537	329849	355995	286210	187936	204491	196397	0	2	0	1	0	1	0	0	0	0	1	0	0	0	0	0	0	0	0	252517	252815	254225	227011	198242	228198	298684
Q9UBF9	Myotilin OS=Homo sapiens GN=MYOT PE=1 SV=2	99	30	644.934	430283	414640	386043	467396	390739	422779	417511	254648	212109	255228	260383	240716	550598	321223	301935	260570	214241	210100	213764	4	5	4	6	5	5	4	5	4	4	3	5	4	2	4	4	5	6	5	204471	206342	205493	210317	204804	203644	288312
P11021	78 kDa glucose-regulated protein OS=Homo sapiens GN=HSPA5 PE=1 SV=2	99	28	638.191	170626	205166	207385	207397	185776	160013	186444	149475	153486	145864	146647	167010	312359	154643	162205	216869	173664	160053	172416	0	0	0	0	0	2	0	0	1	0	0	0	0	2	0	0	0	0	1	214210	202649	218751	208569	212975	208055	217693
Q13642	Four and a half LIM domains protein 1 OS=Homo sapiens GN=FHL1 PE=1 SV=4	128	53	631.413	1.71291e+06	2.08545e+06	2.08496e+06	2.15668e+06	1.16616e+06	1.10759e+06	1.15545e+06	1.14359e+06	1.16525e+06	1.11483e+06	1.02461e+06	1.58861e+06	806405	890841	825606	821371	1.3487e+06	1.37383e+06	1.3661e+06	11	10	8	5	5	6	6	13	9	13	12	14	5	7	8	11	18	19	20	2.05007e+06	2.0166e+06	2.03893e+06	2.07927e+06	2.07577e+06	2.09343e+06	1.66591e+06
P55786	Puromycin-sensitive aminopeptidase OS=Homo sapiens GN=NPEPPS PE=1 SV=2	99	21	624.349	266478	254647	255594	258944	294600	328456	342745	204762	174983	185512	182223	180959	343122	235034	228631	217033	171266	172077	171109	2	3	3	1	3	3	3	5	3	0	3	3	2	3	3	3	3	1	1	160727	161954	160844	168651	161921	169486	169075
P00338	L-lactate dehydrogenase A chain OS=Homo sapiens GN=LDHA PE=1 SV=2	86	18	615.159	793979	568366	615227	615017	1.12571e+06	1.02417e+06	1.03803e+06	818934	802348	1.01141e+06	790339	640881	1.7621e+06	1.12452e+06	1.06195e+06	1.18749e+06	375158	401130	386743	7	8	8	6	7	8	8	10	9	9	10	12	6	10	9	10	7	8	6	291317	286626	282227	634643	617210	641558	358240
P13639	Elongation factor 2 OS=Homo sapiens GN=EEF2 PE=1 SV=4	94	14	614.502	78128.9	94527.3	105935	95285.8	89901.6	81477.6	82728	62766.2	74310.5	64570.4	62042	76406.5	120329	94337.4	101108	90684.3	78748.1	78537.3	79843.7	0	0	0	0	0	0	0	1	0	1	0	0	0	0	0	0	1	0	0	82480.1	76223.8	81435.6	78287.7	76064	81168.8	77056.6
P17540;P68400;Q8NEV1	Creatine kinase S-type, mitochondrial OS=Homo sapiens GN=CKMT2 PE=1 SV=2	95	31	612.374	560430	529003	525689	552970	629261	647295	671873	559338	538101	627933	488111	431751	629188	388242	386610	349046	384947	385663	386539	5	3	6	3	2	2	2	11	8	11	11	9	4	4	3	5	14	10	10	280485	273940	264296	235753	231670	230546	414630
P60174	Triosephosphate isomerase OS=Homo sapiens GN=TPI1 PE=1 SV=3	113	44	584.517	827831	804961	942529	813022	1.22609e+06	1.20492e+06	1.16163e+06	789783	820960	1.28506e+06	941016	914303	1.27519e+06	874708	825499	931251	648222	652202	638799	17	8	14	10	12	12	13	23	20	16	22	23	10	13	11	11	25	20	21	667407	659453	664288	621062	621670	611225	681129
Q16851	UTP--glucose-1-phosphate uridylyltransferase OS=Homo sapiens GN=UGP2 PE=1 SV=5	101	32	583.473	80771.2	92896.3	96382.4	104272	149850	134123	131816	84614.5	102390	87338.9	126201	93225.4	104352	163107	167021	156475	91345.3	91730.8	88051	0	0	0	0	0	1	1	3	3	3	3	5	0	1	1	1	4	3	3	91133.7	98553.8	98711.9	93723.5	92592	90665.7	89815.5
Q96A32	Myosin regulatory light chain 2, skeletal muscle isoform OS=Homo sapiens GN=MYLPF PE=2 SV=1	120	43	575.803	446992	441424	429082	410574	368262	372109	393145	379837	355231	368427	366133	342661	274139	354176	358876	353640	248653	255253	253689	14	9	8	9	4	4	6	14	17	17	18	17	3	9	10	10	15	15	15	388610	394473	375567	339421	348447	346745	340617
P09972	Fructose-bisphosphate aldolase C OS=Homo sapiens GN=ALDOC PE=1 SV=2	76	20	567.807	112879	126428	104257	112060	100742	94599.3	102986	78458.7	95191.3	95202.5	72959.4	87779	87349	78113.5	80134.1	78869.1	82440.2	81434.6	82028.8	0	0	2	1	0	2	0	1	0	0	1	1	1	0	1	0	1	0	0	103369	102490	100933	106573	107972	104022	89391.9
P12109	Collagen alpha-1(VI) chain OS=Homo sapiens GN=COL6A1 PE=1 SV=3	84	29	564.044	328633	369406	386231	352361	333733	269460	257170	209492	202372	195859	213917	216356	288852	264797	318055	575909	424033	400948	437452	0	0	0	1	1	1	1	0	0	0	0	0	0	0	0	0	3	5	0	287414	288347	280517	257936	258905	253036	244789
Q96HC4	PDZ and LIM domain protein 5 OS=Homo sapiens GN=PDLIM5 PE=1 SV=5	86	23	561.235	111278	135794	129784	115135	168372	173207	167013	142842	164198	178004	195697	197611	142836	131835	127013	118397	144987	145179	144472	2	3	2	2	4	4	3	6	6	7	6	6	4	2	2	4	8	7	7	147085	147117	146756	145119	143981	146281	187000
O60662	Kelch-like protein 41 OS=Homo sapiens GN=KLHL41 PE=1 SV=2	91	29	555.637	411456	429817	433250	519625	532928	496816	499863	324974	397368	319116	373109	371358	398493	523684	526052	541620	382421	389533	385998	6	7	7	7	5	5	5	10	9	6	9	8	4	4	6	5	7	10	8	349514	341484	337601	376730	372421	375080	388293
Q16891	Mitochondrial inner membrane protein OS=Homo sapiens GN=IMMT PE=1 SV=1	78	13	550.021	105895	126791	139328	138015	135045	144569	143324	68125.4	80264.3	74311.1	65671.1	71168.2	186496	114719	141582	233911	131134	123581	125991	2	3	2	3	0	2	4	4	3	2	2	0	0	0	0	0	2	2	2	122917	126618	123456	122018	123391	122699	106649
P45378	Troponin T, fast skeletal muscle OS=Homo sapiens GN=TNNT3 PE=1 SV=3	88	23	547.149	76598	75248.5	72319.3	76695.1	61198.9	63408.3	57773.2	78180.6	94847.5	91175.1	98555	106287	70306.5	94185.9	88237.2	81175.1	67147.7	63106.6	68642.2	3	2	2	2	2	2	3	2	2	2	2	1	2	3	2	5	0	1	1	90638	96014.1	105176	128899	123695	133839	82756.3
P10515	Dihydrolipoyllysine-residue acetyltransferase component of pyruvate dehydrogenase complex, mitochondrial OS=Homo sapiens GN=DLAT PE=1 SV=3	90	29	545.991	200378	195754	197155	188510	223752	230742	226450	169381	168202	164771	156139	143047	173175	158696	158469	164668	163442	166378	163717	1	1	1	2	2	1	2	2	2	2	3	3	1	1	1	1	4	2	6	153159	153763	152601	169088	176722	169383	136898
Q562R1	Beta-actin-like protein 2 OS=Homo sapiens GN=ACTBL2 PE=1 SV=2	119	3	540.392	3208.6	5486.67	2963.56	1122.01	4308.95	1472.01	3579.91	3244.52	1095.4	3363.01	2656.18	1748.35	4680.43	1687.19	2668.24	7368.72	5678.09	5335	5670.92	0	0	0	0	0	0	0	0	0	0	0	0	0	0	0	0	0	0	0	6065.33	6361.51	6313.93	6229.68	6606.48	6308.64	6409.49
P21796	Voltage-dependent anion-selective channel protein 1 OS=Homo sapiens GN=VDAC1 PE=1 SV=2	78	27	534.726	613452	727016	702942	793212	877998	850923	857293	436176	448914	454015	396182	445032	666071	553454	523083	444135	418956	432474	431868	10	8	10	7	11	10	11	11	10	9	12	10	6	11	9	12	13	11	12	354536	357652	351216	355961	347460	358736	454943
P12235	ADP/ATP translocase 1 OS=Homo sapiens GN=SLC25A4 PE=1 SV=4	88	16	534.4	286035	321028	317630	328826	373039	388839	364608	369449	406398	399081	336868	312883	284597	300915	296263	334079	276266	278561	274831	2	2	2	3	2	2	3	6	5	6	5	6	1	1	1	3	4	6	3	282376	279378	278034	252949	258216	254940	252616
P17066;P48741	Heat shock 70 kDa protein 6 OS=Homo sapiens GN=HSPA6 PE=1 SV=2	74	10	531.769	36542.7	53498.5	56978.7	47796.7	69868.7	66084.1	60687.1	40061	39872.7	44315.6	42353.3	39443.3	46499.9	44479.2	51585.2	74464.2	59631.4	58062.1	59012.7	0	0	0	0	0	0	0	1	0	0	0	0	0	0	1	0	0	1	0	51390.9	53878.2	51308.6	66586.5	69966.3	67858.1	50975.7
P55084	Trifunctional enzyme subunit beta, mitochondrial OS=Homo sapiens GN=HADHB PE=1 SV=3	81	26	529.588	310787	355177	368859	354543	466834	477823	404067	329062	372189	363878	393973	319630	432115	422749	433589	551939	326595	340036	341715	1	2	1	4	2	2	3	4	4	2	4	2	2	0	0	0	3	2	4	328318	321741	326904	527115	531415	562780	299366
P62258	14-3-3 protein epsilon OS=Homo sapiens GN=YWHAE PE=1 SV=1	68	18	526.001	107786	99166.7	111706	117677	116886	110948	118366	106268	79735.7	96382.3	112941	104070	73636.7	114799	114866	98221.7	92407.7	90155.1	94005.1	3	3	4	3	2	4	3	2	3	3	2	3	2	3	0	5	3	3	4	86279.8	85975.4	81739.5	86183.8	87328.3	84919.3	127305
Q9Y2J8	Protein-arginine deiminase type-2 OS=Homo sapiens GN=PADI2 PE=1 SV=2	76	16	520.118	411834	177509	167878	113397	275818	293997	248945	187468	116120	144873	172463	122783	169275	401050	328456	298327	97841.9	95924.7	95719.8	0	0	0	0	0	1	1	0	1	0	4	1	0	0	0	0	1	0	1	96816.3	96229.2	95055	101755	102475	100814	110154
P02647	Apolipoprotein A-I OS=Homo sapiens GN=APOA1 PE=1 SV=1	74	25	518.203	321422	319223	313286	335003	489408	490250	526562	447939	299819	286700	373506	351666	311232	719416	683789	495343	332029	320294	328730	4	5	4	5	2	2	2	2	4	2	5	5	4	4	4	3	8	4	6	227458	233176	225817	250291	238309	242631	228491
P40925	Malate dehydrogenase, cytoplasmic OS=Homo sapiens GN=MDH1 PE=1 SV=4	81	27	516.174	545962	606116	549941	619650	710784	678241	674125	468673	483809	517213	436173	477385	489913	484558	446730	404683	382618	380325	381359	8	6	5	5	7	5	6	6	8	9	10	8	8	6	4	5	8	10	8	278508	270628	266077	271711	262773	273950	234309
P15259	Phosphoglycerate mutase 2 OS=Homo sapiens GN=PGAM2 PE=1 SV=3	76	12	511.803	95564.7	120835	116746	107085	166597	106313	164838	79090.6	78946.6	84718.7	78594.7	91125	65220.1	123853	112145	91519.2	95669.4	93618.3	94653	1	2	1	1	1	2	1	1	1	1	2	2	0	1	1	3	3	3	2	121225	121116	121573	116807	116476	116668	117981
P02144	Myoglobin OS=Homo sapiens GN=MB PE=1 SV=2	118	65	505.74	785905	590941	606292	619866	746818	734515	662081	2.52699e+06	1.29581e+06	2.39926e+06	2.89716e+06	1.69066e+06	689428	622669	640096	581961	1.30919e+06	1.32702e+06	1.20939e+06	14	13	11	12	8	6	6	17	21	18	32	30	10	6	5	7	30	27	28	1.19469e+06	1.19735e+06	1.16567e+06	1.83027e+06	1.85843e+06	1.81856e+06	919964
O75746	Calcium-binding mitochondrial carrier protein Aralar1 OS=Homo sapiens GN=SLC25A12 PE=1 SV=2	76	22	505.34	264679	308271	315656	330137	276473	280012	291623	180910	205565	223650	122697	196161	352691	185921	247274	285995	205534	211740	213742	3	1	2	1	1	1	2	3	1	1	2	1	2	1	1	2	2	1	1	223028	215184	209802	211713	209969	215695	140909
O00499	Myc box-dependent-interacting protein 1 OS=Homo sapiens GN=BIN1 PE=1 SV=1	81	18	502.019	271298	243102	260592	255099	284568	252215	295372	160042	197785	191046	195739	162327	206713	280120	321318	213825	175158	175753	178341	0	0	0	0	0	0	0	0	0	0	3	2	0	0	0	0	0	0	1	208231	201099	196919	194848	196609	199838	189964
P19237	Troponin I, slow skeletal muscle OS=Homo sapiens GN=TNNI1 PE=1 SV=3	87	33	496.531	774551	909868	806254	1.15935e+06	896502	1.02776e+06	1.0535e+06	285079	295011	294705	383675	422182	1.58388e+06	812989	755211	655698	544313	550839	562525	13	12	13	13	7	8	9	9	11	8	14	12	8	5	9	6	20	16	20	442050	449674	453139	435243	427402	424574	498838
P13805	Troponin T, slow skeletal muscle OS=Homo sapiens GN=TNNT1 PE=1 SV=4	83	25	490.366	285088	363479	337914	333059	390057	353488	357286	272800	307706	304066	298283	333786	333790	242812	256686	208543	328632	319832	325005	4	3	3	3	3	3	3	5	3	4	5	5	3	0	3	3	13	10	9	316362	311242	301136	279177	279295	282035	260930
P0DMV9;P0DMV8	Heat shock 70 kDa protein 1B OS=Homo sapiens GN=HSPA1B PE=1 SV=1	67	3	485.411	9129.97	10679.7	10489.6	7970.18	18972.7	16552.6	17329.6	14085.5	10538.1	12510.6	16985.3	13019.2	14048.2	13241.1	11477.6	13913.2	12416.5	12967.4	12417.7	0	0	0	0	0	0	0	0	0	0	0	0	0	0	0	0	0	0	0	8917.45	10545.6	9581.26	11944.7	12094.3	12320.2	10466.8
P07196	Neurofilament light polypeptide OS=Homo sapiens GN=NEFL PE=1 SV=3	82	13	480.801	58829.5	65687.1	85600.5	73876.9	79773.3	68969.3	72356.6	82081.6	39684.6	37921.7	57814	51501.8	47026.3	110975	145256	107270	49230.7	48234.4	49309.6	0	0	0	1	0	0	0	0	0	0	0	0	0	0	0	0	0	1	1	40795.6	39123.6	37615.7	38000.2	35868.2	37289	43123.1
P40926	Malate dehydrogenase, mitochondrial OS=Homo sapiens GN=MDH2 PE=1 SV=3	72	31	480.098	815084	850517	791252	838950	1.51963e+06	1.34774e+06	1.35348e+06	1.12143e+06	883131	1.12272e+06	963076	803622	1.4129e+06	999688	915417	846370	748061	742616	754481	15	11	13	11	11	12	12	15	17	17	15	16	10	9	8	12	15	17	15	495600	497605	486331	431436	418723	427867	348925
P21333	Filamin-A OS=Homo sapiens GN=FLNA PE=1 SV=4	84	11	476.697	85875.7	98890	105952	121553	74813.1	109312	107502	74204.7	55906.1	58057.7	87443	89489.2	137567	187516	251492	329058	95161.3	83700.9	90720.3	0	0	0	0	0	0	0	0	0	0	0	0	0	0	0	0	0	0	0	50255.2	49723.6	50555.2	56960.4	55135.8	56217.2	42293.9
P22314	Ubiquitin-like modifier-activating enzyme 1 OS=Homo sapiens GN=UBA1 PE=1 SV=3	72	14	469.987	132517	106265	114622	107080	140747	137310	137725	145661	136269	143961	127669	103765	141570	97151.7	97028.3	97535.3	113132	106466	107773	0	0	1	0	0	0	0	0	0	0	0	0	0	0	0	0	0	0	0	113198	113741	111440	140061	138206	143669	113420
P55072	Transitional endoplasmic reticulum ATPase OS=Homo sapiens GN=VCP PE=1 SV=4	77	14	468.577	97725.2	115072	120727	132682	111959	122839	123129	86633.2	97621.4	102493	65284.9	100404	144623	170693	157983	133343	110841	114357	115091	2	0	3	0	0	0	1	0	1	0	0	1	0	0	0	0	0	0	0	114423	115047	114234	131734	129064	132526	101099
Q53GG5	PDZ and LIM domain protein 3 OS=Homo sapiens GN=PDLIM3 PE=1 SV=1	63	22	462.819	232599	283247	326092	289605	377273	355135	337779	221965	207041	219381	263648	213258	377865	316250	311170	272094	133626	125788	130784	2	1	2	3	2	2	3	2	5	4	6	4	2	1	1	2	2	2	3	222546	219757	218557	237044	235156	236765	161859
P09104	Gamma-enolase OS=Homo sapiens GN=ENO2 PE=1 SV=3	64	11	462.49	112114	97131.4	86916.5	97788.8	91112.3	107150	110351	72576.2	81732.6	96177.4	90756.3	76089.7	106786	94339.1	97894.2	101773	73866.4	79352.1	79258.3	0	0	0	0	0	0	0	0	0	0	0	0	0	0	0	0	0	0	0	65328.3	66463.9	63927.1	58827.4	61405.1	59816	107617
P04264	Keratin, type II cytoskeletal 1 OS=Homo sapiens GN=KRT1 PE=1 SV=6	75	15	458.405	723760	628048	1.49679e+06	1.59362e+06	851389	2.31082e+06	2.37513e+06	632459	413777	355445	878926	1.06213e+06	987556	345084	421847	603630	394715	379803	411429	0	0	0	0	0	0	0	0	0	0	3	0	0	0	0	0	0	0	0	615475	625415	620691	464278	493941	511360	271407
P24752	Acetyl-CoA acetyltransferase, mitochondrial OS=Homo sapiens GN=ACAT1 PE=1 SV=1	69	30	454.973	136819	137515	144918	138781	152755	199057	192521	200941	155797	152723	171292	163371	166724	159652	155925	150814	149576	148996	148572	3	3	1	3	2	2	2	3	3	5	4	3	2	1	2	1	5	6	5	169260	169844	166316	169053	167631	168586	171297
P08133	Annexin A6 OS=Homo sapiens GN=ANXA6 PE=1 SV=3	73	16	449.536	76505.3	68298.6	76991.2	62140.9	59151.7	68041.6	60764.1	70642.4	71546.9	70946	76795	67347.7	68716.5	57990.3	62357.9	61982.8	62459.4	65988.2	62816.6	0	0	0	0	0	0	0	1	0	0	0	4	0	0	0	0	0	3	0	69815.4	70009.1	73372.5	81326.6	78429.9	80906.6	83949
P48788	Troponin I, fast skeletal muscle OS=Homo sapiens GN=TNNI2 PE=1 SV=2	75	20	443.847	173179	172558	177334	192842	114111	137000	124625	90871.5	130577	109840	116281	129016	136952	140099	138841	135200	111900	106970	110455	4	3	2	2	2	0	2	4	6	5	6	6	0	3	3	1	3	3	4	194149	194610	195858	226178	229575	225408	109403
P02675	Fibrinogen beta chain OS=Homo sapiens GN=FGB PE=1 SV=2	66	16	440.849	109427	123488	123859	135492	93340.2	85707.3	96310.9	75364.8	69481.7	76809	99936.9	90610.4	65827	226687	227394	210523	98899.5	95955.6	96859.5	6	2	5	4	0	0	0	0	0	5	6	5	0	7	8	6	3	5	3	81552.5	84100.4	83001.5	77625.5	82901.5	78563.6	84416.1
P68871	Hemoglobin subunit beta OS=Homo sapiens GN=HBB PE=1 SV=2	175	44	437.715	8.85914e+06	1.05369e+07	1.15231e+07	1.26989e+07	1.34499e+07	1.01369e+07	1.12614e+07	1.75586e+06	2.22462e+06	1.95507e+06	3.04998e+06	2.7582e+06	1.39912e+07	3.00206e+07	2.79287e+07	2.65422e+07	4.88016e+06	5.12433e+06	4.93044e+06	25	26	26	25	17	17	14	19	21	22	27	28	12	28	26	25	22	21	21	1.31665e+06	1.33824e+06	1.31491e+06	943069	927159	946861	1.1171e+06
Q9Y277	Voltage-dependent anion-selective channel protein 3 OS=Homo sapiens GN=VDAC3 PE=1 SV=1	69	23	436.042	488206	496619	504505	527999	630255	619274	603201	291526	368508	369879	352811	325489	347917	389560	397984	363493	365474	371946	385420	6	5	6	3	4	6	5	8	8	9	8	9	6	4	4	3	7	5	10	307394	314669	311153	272708	279038	277489	340972
P18669	Phosphoglycerate mutase 1 OS=Homo sapiens GN=PGAM1 PE=1 SV=2	67	6	432.049	3955.48	4263.57	4652.59	3211.47	4554.11	5138.62	5254.55	3687.71	8023.25	5663.69	4228.11	4186	4534.62	3920.73	2778.41	3254.22	4990.26	4859.46	4769.98	0	0	0	0	0	0	0	0	0	0	0	0	0	0	0	0	0	0	0	7141.43	7327.46	6918.93	6534.75	6815.13	7096.61	12282.4
P12277	Creatine kinase B-type OS=Homo sapiens GN=CKB PE=1 SV=1	57	9	422.297	71410.5	94176.2	94039.2	90322.4	133454	166739	140218	67885.4	51523.4	51111.5	60385	56338	188212	122487	137159	110212	68695.4	69539.2	71664.4	0	0	0	0	0	0	0	1	0	0	1	0	0	0	0	0	1	1	0	55239.2	57482	61009.3	64186.3	59970.3	63910.2	51256.8
Q9NZU5	LIM and cysteine-rich domains protein 1 OS=Homo sapiens GN=LMCD1 PE=1 SV=1	67	20	420.773	150360	116408	121419	115499	241443	272411	240979	170547	193407	167290	181630	146599	167483	270443	318774	212505	131840	129685	131434	0	0	1	0	0	0	0	1	0	1	2	0	0	1	1	1	1	1	1	159845	157986	159228	155340	151338	154700	94791.3
Q9BYX7	Putative beta-actin-like protein 3 OS=Homo sapiens GN=POTEKP PE=5 SV=1	86	7	420.579	52804.5	58945.8	64407.5	75764.1	58126.9	64604.9	69168.7	16568.6	16492.2	18488.8	9958.54	10043.7	45490	52015	48339.9	36228.3	14758.6	16595.7	16345.4	0	0	0	0	0	0	0	0	0	0	0	0	0	0	0	0	0	0	0	14427.9	13550.1	14617.2	15089.8	13332.3	13342.7	8083.18
P01009	Alpha-1-antitrypsin OS=Homo sapiens GN=SERPINA1 PE=1 SV=3	62	17	419.405	142240	157783	168302	217288	350892	316162	305009	109998	122468	115824	140851	149146	396236	377254	336195	291454	127958	132726	129182	0	2	2	3	2	2	2	3	3	3	4	3	3	2	2	2	3	4	3	102043	99197.5	99300.6	121404	122715	123079	76772.2
P22695	Cytochrome b-c1 complex subunit 2, mitochondrial OS=Homo sapiens GN=UQCRC2 PE=1 SV=3	66	14	416.68	13838.3	11363.6	10812.9	10228.4	27293.6	21276.2	20947.5	20104.5	21231.8	17578.5	37135.4	25419.2	36988.7	21112.7	23508.3	31925.3	29755.2	29760.3	27624.7	0	0	0	1	0	0	0	0	0	0	1	0	2	0	0	0	3	4	2	32608.8	33713.1	32980.8	43012.5	42746.4	43273.4	26697.8
P07451	Carbonic anhydrase 3 OS=Homo sapiens GN=CA3 PE=1 SV=3	84	38	414.814	876995	1.04864e+06	1.08034e+06	1.01751e+06	865356	814604	815769	528440	529485	502199	1.08021e+06	1.19648e+06	1.04547e+06	612890	570164	576365	814363	826657	818794	12	11	11	10	10	9	9	14	10	11	20	24	5	7	7	7	16	14	15	829133	814362	803722	975995	968832	974900	1.20641e+06
P33121	Long-chain-fatty-acid--CoA ligase 1 OS=Homo sapiens GN=ACSL1 PE=1 SV=1	61	20	401.441	126479	141980	140088	134802	177030	252854	211955	133648	120298	122727	132374	127015	203001	145930	144590	162508	113521	114431	111662	2	1	1	1	2	2	2	1	5	4	1	2	2	0	1	1	3	4	3	111920	109675	108905	122604	118256	121043	117063
P12236	ADP/ATP translocase 3 OS=Homo sapiens GN=SLC25A6 PE=1 SV=4	64	3	400.543	25646.2	25123.7	22586.6	22945.8	45773.4	30187.3	44718.5	13221.5	14599.1	14041.3	12556.9	13418.5	43967	56696.7	58563.7	125401	40242	35626.3	39796.5	0	0	0	0	0	0	0	0	0	0	0	1	0	0	0	1	0	0	0	23886.6	23378.4	23831.9	18009	18724	17273.4	14261.9
P07195	L-lactate dehydrogenase B chain OS=Homo sapiens GN=LDHB PE=1 SV=2	64	17	397.923	428164	452841	481735	430186	729426	919334	837761	321644	291968	293491	283655	208013	482505	486395	508158	403010	191087	184718	186477	5	5	4	6	4	4	4	4	5	4	4	5	3	3	4	4	5	5	5	204084	199120	196753	146718	145851	145970	186463
O15061	Synemin OS=Homo sapiens GN=SYNM PE=1 SV=2	68	17	397.145	81411.3	74880.6	70976.8	72413.1	92704.6	98451.8	98974.1	123049	96877.7	102141	101445	172225	78159.6	57348.6	63595	84467.9	146603	132621	143105	0	0	0	0	0	0	0	0	0	0	0	0	2	0	0	0	0	0	0	254181	241094	246610	219382	231600	217225	107447
P13804	Electron transfer flavoprotein subunit alpha, mitochondrial OS=Homo sapiens GN=ETFA PE=1 SV=1	61	24	394.943	140857	157274	149064	150902	232411	215527	203944	163683	123983	111359	163115	149210	220023	176681	185654	159805	125211	129530	125645	3	2	2	2	2	4	4	2	3	2	2	2	2	2	2	3	3	2	2	121656	122491	117629	131000	135652	128430	116113
P02042	Hemoglobin subunit delta OS=Homo sapiens GN=HBD PE=1 SV=2	114	11	394.491	605006	495906	512212	570280	405865	396969	421875	252878	174042	264446	336989	258611	325837	898802	827787	699261	303584	304004	291495	4	5	4	5	4	4	4	6	4	4	5	5	2	6	6	5	6	6	5	152700	150149	147879	117926	127712	120430	127617
P21695	Glycerol-3-phosphate dehydrogenase [NAD(+)], cytoplasmic OS=Homo sapiens GN=GPD1 PE=1 SV=4	58	12	393	77580.4	90139	96523.1	98963.4	88454.8	88229.8	87672.4	49361.6	47611.9	46974.5	48746.8	46674.6	94543.7	77699.6	81339.7	94155.5	53356.7	52925.5	50939.1	2	2	2	2	3	2	4	4	3	2	2	2	1	2	2	4	2	3	0	48771.9	49685.6	49228.7	50547.4	49703.1	49818.5	50984.8
P13807	Glycogen [starch] synthase, muscle OS=Homo sapiens GN=GYS1 PE=1 SV=2	62	20	391.626	382516	436456	437275	447340	377767	375259	385998	208383	188235	193969	174353	182302	342178	265736	254543	268145	242241	240165	246417	0	0	0	0	0	1	0	0	1	1	2	2	0	0	0	0	0	0	0	138515	146705	136184	145795	142888	147486	219421
Q05639	Elongation factor 1-alpha 2 OS=Homo sapiens GN=EEF1A2 PE=1 SV=1	64	7	387.844	17039.7	11148.6	12147.8	12537.9	44503.3	71344	65311.6	52235	56744.4	52615.4	87943.4	76407.6	25288.9	91684.2	97605.5	81525.4	58371.7	51648.3	56833.8	0	0	0	0	0	1	1	2	3	2	3	2	0	0	0	1	1	1	1	61774.2	54027.5	55990.5	56675.1	53284.8	61305.3	25558.3
O75390	Citrate synthase, mitochondrial OS=Homo sapiens GN=CS PE=1 SV=2	64	23	385.94	325720	343289	301181	400785	377220	378008	403074	280251	295493	357969	319924	306955	403563	362363	334350	273667	259083	265753	258199	9	9	6	7	8	10	7	12	10	11	10	11	7	6	4	8	10	11	12	223288	218554	217630	194672	185213	195276	198251
P21817	Ryanodine receptor 1 OS=Homo sapiens GN=RYR1 PE=1 SV=3	70	12	385.244	37103.5	27982.4	28588.5	19842.3	37074.6	42303.8	54741.2	92013.3	54499.5	68006.8	91839.9	56069.9	80915.6	48749.3	45352.8	43968.2	49419.9	50136.6	46471.9	0	0	0	0	0	1	0	0	0	0	0	2	0	0	0	0	0	0	0	61172.1	61093.5	59113	69766.4	67063.2	67727.8	48505.9
P17858	6-phosphofructokinase, liver type OS=Homo sapiens GN=PFKL PE=1 SV=6	60	13	381.667	73534	64043.7	61604.6	49963.8	67528.2	80151.3	77938	84349.5	54699.9	56145.8	91804.5	66796.6	62589.3	64337.9	63299.6	62500.2	50582.5	51006.4	49219.2	0	0	0	0	0	0	0	0	0	0	0	0	0	0	0	0	0	0	0	41222.3	42351.4	42301.6	57778	57299.1	56024.2	59133.6
P12036	Neurofilament heavy polypeptide OS=Homo sapiens GN=NEFH PE=1 SV=4	62	10	381.387	27192.6	29174.8	23498.3	27237.6	23170.3	17897.8	25073.1	25950.4	25256.8	24343.9	18146.4	19390.9	41537.4	40389	34000.4	63880.1	48915.8	48923	49176	0	0	0	0	0	0	0	0	0	0	0	0	0	0	0	0	0	0	1	50797.5	48380.5	47118.6	44406.8	46469.4	44444.9	51037.1
P02671	Fibrinogen alpha chain OS=Homo sapiens GN=FGA PE=1 SV=2	64	21	381.161	59119.1	65326	47783.3	56145.3	69839.4	59379.5	62963	56010.3	36441.5	40972.1	70187.6	44625.6	59286.6	95666.5	85933.5	83854.3	53525.6	54739.6	53514.5	0	0	0	0	0	0	0	0	0	0	0	0	0	2	2	0	0	0	0	49753.2	46886.1	48078.5	50291.7	51357.9	50852.8	54183.5
P48047	ATP synthase subunit O, mitochondrial OS=Homo sapiens GN=ATP5O PE=1 SV=1	51	16	380.309	114893	142615	135958	182066	173477	159870	171451	111186	110246	114970	89085.2	116480	243132	137256	114773	116992	128396	137701	134504	4	3	3	4	3	2	2	3	2	6	7	5	2	2	3	4	4	3	3	74183.3	76628.3	73940.6	71953.9	69559.7	69496.9	97816.7
P63316	Troponin C, slow skeletal and cardiac muscles OS=Homo sapiens GN=TNNC1 PE=1 SV=1	55	24	373.084	407638	396044	414849	448012	547693	519824	609310	914613	555845	614102	1.12648e+06	837269	379850	488598	438179	333125	592127	589341	609296	5	4	4	4	4	3	4	11	6	7	11	6	3	5	2	4	10	10	10	506443	494359	483900	491815	486933	488569	913606
Q9Y281	Cofilin-2 OS=Homo sapiens GN=CFL2 PE=1 SV=1	52	16	366.374	409148	365862	358593	366625	575876	634776	638098	480133	334171	376112	414927	312374	607267	334312	373730	303688	308008	294048	306982	2	4	0	1	2	3	2	6	3	4	3	5	2	1	0	3	3	4	7	251230	246061	240258	247138	236801	241981	252907
P28161	Glutathione S-transferase Mu 2 OS=Homo sapiens GN=GSTM2 PE=1 SV=2	50	9	357.881	61797	60165.2	67214.8	66855.1	78867.4	72650.2	76200	54682	47536.9	41427.9	61128.2	66675.8	74652.7	96666.2	93994.4	82190.9	52426.1	52874.2	52241.3	1	1	1	1	0	0	0	1	1	0	1	0	0	0	0	1	1	1	1	42160.1	42199.6	40743.3	90740.7	87854.4	91146	51744.7
P31930	Cytochrome b-c1 complex subunit 1, mitochondrial OS=Homo sapiens GN=UQCRC1 PE=1 SV=3	57	14	357.113	75412.5	74397.8	81653.9	74037	106065	96323.9	96834.6	123379	122182	120303	114464	98131.4	90964.2	97103.2	102003	82704.5	84935.8	82076.6	81874.1	2	2	1	1	0	0	0	4	3	6	4	4	1	0	0	0	3	3	3	83831	83746.8	85902.7	79939.5	78404.5	76034.5	77380
Q6ZMU5	Tripartite motif-containing protein 72 OS=Homo sapiens GN=TRIM72 PE=1 SV=2	55	12	355.629	139021	139030	129992	134992	207317	208332	213692	87313.9	91647.1	88327.8	78970.3	74883.8	204513	130995	136911	156219	107046	107559	109063	2	2	0	2	2	3	2	4	4	4	3	1	2	0	0	0	5	2	3	109325	107582	104546	90980.5	87524.4	88973.7	88622.2
P02585	Troponin C, skeletal muscle OS=Homo sapiens GN=TNNC2 PE=1 SV=2	65	26	355.53	141227	143138	143634	140484	144122	120908	131736	120499	121215	122578	139913	134772	175794	143423	135670	137619	125346	121453	124993	1	2	3	1	1	1	1	2	3	2	7	5	0	2	2	1	3	2	3	187975	188320	188967	158859	156308	157048	167511
P31946	14-3-3 protein beta/alpha OS=Homo sapiens GN=YWHAB PE=1 SV=3	56	2	354.661	1796.51	2176.4	2133.11	2163.36	1441.83	1207.07	1352.08	712.974	747.348	860.083	920.728	1239.07	607.982	901.814	840.442	606.134	1474.62	1243.54	1188.42	0	0	0	0	0	0	0	0	0	0	0	0	0	0	0	0	0	0	0	1911.13	1374.38	1698.8	1193.09	1723.02	948.462	1004.97
P01857;P0DOX5	Ig gamma-1 chain C region OS=Homo sapiens GN=IGHG1 PE=1 SV=1	57	6	350.563	951050	885509	829570	885771	862839	744040	799644	370856	301498	412327	449087	349538	944188	1.15157e+06	1.1334e+06	897990	427545	423445	432807	3	3	3	3	3	3	3	4	3	2	3	4	3	3	3	3	3	3	3	199679	201525	202463	175518	181164	182380	183392
P30084	Enoyl-CoA hydratase, mitochondrial OS=Homo sapiens GN=ECHS1 PE=1 SV=4	56	19	346.894	169180	152257	145100	140274	194295	175172	178672	195350	156681	180141	206665	165198	117478	165749	155961	141265	133671	133790	136675	1	3	1	2	4	4	6	4	5	5	2	4	0	4	4	4	4	4	5	152048	155096	151363	164952	161904	159692	253853
P04792	Heat shock protein beta-1 OS=Homo sapiens GN=HSPB1 PE=1 SV=2	44	11	346.177	330146	423542	446228	455097	363804	433566	363571	178994	171293	174726	180974	230190	427636	256461	264574	351318	188138	197144	194465	4	3	2	3	3	4	3	3	4	3	3	5	2	4	5	5	5	3	3	202444	203774	199920	234919	230157	238139	248188
P14649	Myosin light chain 6B OS=Homo sapiens GN=MYL6B PE=1 SV=1	58	9	345.636	45304.2	40546.6	60225.5	28530.4	16998	21067.8	14857.4	53036.9	31832.7	36693	64402.6	57445.7	36533	52225.5	55092.1	34866.2	42276.4	43961.5	42253.4	0	1	1	1	0	0	0	1	2	0	2	3	0	0	0	0	2	2	1	48840	46841.3	47276.9	68846	66330.1	66701.2	71111.4
P38646	Stress-70 protein, mitochondrial OS=Homo sapiens GN=HSPA9 PE=1 SV=2	58	5	343.783	76949.5	84897.9	82615.6	74556.8	73131	150919	98986.1	42697.3	32446.1	28978.7	32486.5	35250.1	98694	37810.2	56394.4	47512.6	36776.9	53806.4	47494.2	0	0	0	0	0	0	0	0	0	0	0	0	0	0	0	0	0	0	0	23813.8	30375.6	37645.9	34057.7	31500.7	34324.7	44495.5
Q13509	Tubulin beta-3 chain OS=Homo sapiens GN=TUBB3 PE=1 SV=2	52	4	341.255	9026.45	7496.84	9052.16	9346.38	6975.99	6266.47	7038.89	17670	12473.1	13522.6	17092.6	12371.9	10464.9	8434.37	6403.93	5776.08	11232.3	12497.9	11760.6	0	0	0	0	0	0	0	0	0	0	0	0	0	0	0	0	0	0	1	14936.2	14813	14290.8	15808.7	15548.6	15511.7	14946.9
P68104;Q5VTE0	Elongation factor 1-alpha 1 OS=Homo sapiens GN=EEF1A1 PE=1 SV=1	59	1	337.998	0	0	0	0	0	0	0	0	0	0	0	0	1239.08	0	0	469.352	550.079	521.168	594.999	0	0	0	0	0	0	0	0	0	0	0	0	0	0	0	0	0	0	0	500.38	476.812	486.074	308.611	291.223	278.008	666.466
P61981	14-3-3 protein gamma OS=Homo sapiens GN=YWHAG PE=1 SV=2	52	11	337.502	125793	135541	118191	111846	116851	110168	115059	86887.8	103153	121633	98327.5	101688	83943.2	101755	109067	111131	91523.1	89499	89713.8	1	0	0	0	0	0	0	0	0	0	0	0	0	1	0	0	1	0	0	73298.3	74000.8	73459	76181.8	77439.3	75040.9	86847.5
P69905	Hemoglobin subunit alpha OS=Homo sapiens GN=HBA1 PE=1 SV=2	112	41	334.413	3.34714e+06	3.95037e+06	4.15675e+06	4.33575e+06	3.80359e+06	5.02646e+06	4.0151e+06	1.2022e+06	1.08766e+06	1.07447e+06	1.88061e+06	2.09201e+06	6.01104e+06	7.98424e+06	7.8888e+06	9.32039e+06	2.60554e+06	2.83508e+06	2.80915e+06	18	18	13	13	18	16	18	18	13	19	19	11	15	20	18	15	20	13	17	1.07523e+06	1.06448e+06	1.06026e+06	876375	850074	862972	1.0347e+06
P30041	Peroxiredoxin-6 OS=Homo sapiens GN=PRDX6 PE=1 SV=3	50	13	334.099	265974	326650	344933	353063	451793	424894	420646	128030	128760	127433	121122	142035	421623	326223	310172	248978	154465	153336	150054	2	2	3	4	1	1	1	2	3	2	2	2	2	2	3	1	2	1	1	111230	113574	108375	106733	103556	110385	100868
P31040	Succinate dehydrogenase [ubiquinone] flavoprotein subunit, mitochondrial OS=Homo sapiens GN=SDHA PE=1 SV=2	48	9	324.642	37022.5	45567.6	56100.7	48716.8	44056.2	41300.6	39640.1	46326.2	34834.1	37223.4	35157.2	39336.7	23519.1	66596.9	57884	37979.4	34339.6	34805.1	35007.4	0	0	0	0	0	0	0	1	0	0	0	0	0	0	0	0	0	0	0	41316	37902.2	38794.2	34804.6	37066.9	38417.2	36532.6
P36957	Dihydrolipoyllysine-residue succinyltransferase component of 2-oxoglutarate dehydrogenase complex, mitochondrial OS=Homo sapiens GN=DLST PE=1 SV=4	51	14	318.742	63529.8	72245.7	69730.9	68852.7	107315	96535.8	104904	73823.9	59003.6	58664.5	85878.5	86895.7	72889.6	81528.4	66281.8	56670.9	73551.3	74732.4	76530	3	3	4	3	3	3	2	3	3	3	3	3	4	0	1	0	3	3	3	41773.1	42209.4	41042.5	34515.9	36101.3	36497.6	43144.5
P01861	Ig gamma-4 chain C region OS=Homo sapiens GN=IGHG4 PE=1 SV=1	45	1	315.706	9258.02	10322.8	10856.7	11606.9	10277.2	11273.5	10424.3	4655.75	5436.61	5525.88	4745.94	6265.99	10627.6	12293.1	10437.3	7602.51	6559.96	6025.33	5853.62	0	0	0	0	0	0	0	0	0	0	0	0	0	0	0	0	0	0	0	4944.78	4338.64	4766.73	3499.39	5292.45	3582.53	6734.13
P05141	ADP/ATP translocase 2 OS=Homo sapiens GN=SLC25A5 PE=1 SV=7	53	1	315.084	1620.16	1550.04	1689.21	1818.47	1453.03	2416.13	1984.42	5990.15	6533.52	6467.64	8651.43	4400.05	1427.26	3341.59	2985.72	3210.21	3994.2	3811.22	3659.06	0	0	0	0	0	0	0	0	0	0	0	0	0	0	0	0	0	0	0	15734.8	15554	16047.4	14662.2	13186.2	14190	713.854
P02679	Fibrinogen gamma chain OS=Homo sapiens GN=FGG PE=1 SV=3	43	13	307.257	21809.7	21331.3	19211.7	15205.7	21861.5	31123.4	25190.1	39875.3	23948.1	22525.8	59601.1	26023.6	26779.8	33982.8	32273.2	39692.7	28840.6	28799.8	27655	0	0	0	0	0	0	0	0	0	0	0	1	0	0	0	0	0	0	0	31800.9	30873.1	30836.7	29374.1	28646.4	28003.2	84282.3
P00568	Adenylate kinase isoenzyme 1 OS=Homo sapiens GN=AK1 PE=1 SV=3	43	11	306.951	145743	169748	170516	158903	114588	147147	144023	117759	142011	140237	124679	141037	144626	148998	172738	178248	124483	127900	129748	2	0	1	1	2	0	2	2	2	2	2	2	0	2	1	0	2	2	2	143970	152074	146057	130090	134823	131645	134381
Q06830;Q13162	Peroxiredoxin-1 OS=Homo sapiens GN=PRDX1 PE=1 SV=1	53	21	305.972	282205	323994	342973	350145	402410	370605	388278	185490	193770	211951	196416	226057	393036	331557	313162	325911	215553	210125	210290	2	2	0	0	0	2	2	2	3	2	4	4	2	2	2	4	2	4	1	207257	204242	206720	213284	207014	208156	187112
P07437	Tubulin beta chain OS=Homo sapiens GN=TUBB PE=1 SV=2	46	2	304.138	28508.2	32716.6	41720.2	44524.3	80655.7	70278.3	68331.1	36891.7	37662	34990.5	24809.9	34520.9	36316.9	67523.8	54871.9	53888.8	30715.3	31555.5	31804	0	0	0	0	0	0	0	1	0	0	0	0	0	0	0	0	0	0	0	29084.9	28910	29380.3	32759.5	33949	34634	24113.7
P07954	Fumarate hydratase, mitochondrial OS=Homo sapiens GN=FH PE=1 SV=3	51	17	301.866	188701	158608	179388	177825	484543	376953	288725	106013	101870	102111	144285	112768	224126	149125	148278	105263	89569.4	93195.6	88354.1	2	3	4	2	3	2	2	1	1	1	3	1	0	2	2	2	2	3	1	61727.9	60404.8	59758.5	56768.6	54173	56181.8	64378.1
P13861	cAMP-dependent protein kinase type II-alpha regulatory subunit OS=Homo sapiens GN=PRKAR2A PE=1 SV=2	52	14	301.589	93107.3	101694	101831	123014	92970.9	110525	106256	52933.1	54812.1	59996.7	55056	73599.6	121844	119367	129433	126019	75671.3	71987.4	74861	0	0	0	0	0	0	0	0	1	1	0	0	0	0	0	0	0	1	1	70900.8	71817.4	74175.6	63930	64838.8	60653.6	72474
P02511	Alpha-crystallin B chain OS=Homo sapiens GN=CRYAB PE=1 SV=2	46	24	296.527	728070	443128	557673	456416	483298	455087	445025	462476	330170	469677	575881	442951	443180	441691	404208	367439	352837	368392	357359	4	5	3	2	2	2	2	6	7	7	8	7	4	2	2	3	6	8	7	418246	413135	415891	383716	378852	389905	331858
O14556	Glyceraldehyde-3-phosphate dehydrogenase, testis-specific OS=Homo sapiens GN=GAPDHS PE=1 SV=2	43	9	287.444	47686.8	55700	52147.6	57164.4	74803.6	81314.9	67379.8	57010.9	65464.8	59397.3	45050.1	51771.8	48368.2	71305.4	77695.6	55698.8	44364.2	45919.1	43929	0	2	0	0	1	0	0	1	0	0	0	0	0	0	1	0	0	0	0	47547.2	45510.3	44636.2	48099.6	49108.3	48050.2	47561.6
Q04917	14-3-3 protein eta OS=Homo sapiens GN=YWHAH PE=1 SV=4	47	6	286.709	7647.49	7253.93	7533.22	7755.38	7697.61	12188.4	14033.9	7981.52	8697.4	7023.97	8805.94	8866.11	8890.05	8057.61	7069.74	7168.75	7442.52	8680.36	7715.99	0	0	0	0	0	0	0	0	0	0	0	0	0	0	0	0	0	0	0	10310.7	10876.9	9743.17	9233.31	10260.7	9141.28	11707.2
P63104	14-3-3 protein zeta/delta OS=Homo sapiens GN=YWHAZ PE=1 SV=1	45	7	286.561	61323.7	41700.8	34916.6	30613.6	49817.9	48834.8	51972.7	48290.5	48398.9	52067.9	48891.9	43461.9	47559.1	53945.2	57128.1	42707.9	36671.6	37128.5	37539.5	0	0	0	0	0	0	0	0	0	0	1	1	0	0	1	0	1	1	0	30051.4	29935.4	30790.6	35220.7	34607.2	35295.4	48234.7
Q9GZV1	Ankyrin repeat domain-containing protein 2 OS=Homo sapiens GN=ANKRD2 PE=1 SV=3	41	13	285.782	47327.8	36977.9	38998.4	48131.5	40829.2	37439.3	36746.3	50353.5	30745.5	34169.1	56277.9	51989.1	31852.7	43479.9	40871.7	35113.8	52102.9	52535.5	53209.5	0	0	0	0	0	2	2	1	2	0	5	4	0	0	0	0	8	7	6	34522.7	34705	32855.6	45696.5	44525.9	46722.7	65382.6
Q99497	Protein DJ-1 OS=Homo sapiens GN=PARK7 PE=1 SV=2	45	16	284.259	214804	251114	230796	258381	269953	247811	253879	144938	181003	201711	202879	186175	240797	194383	209656	163316	125269	128827	124205	4	3	3	3	4	4	3	0	4	4	3	5	2	2	4	3	4	5	6	151385	151128	154613	149604	147756	145818	150951
Q8N0Y7	Probable phosphoglycerate mutase 4 OS=Homo sapiens GN=PGAM4 PE=2 SV=1	44	3	281.32	36510.3	22171.4	6674.7	8899.43	48805.2	42316	47188.5	50767.8	45925.3	45936.3	28614.3	33141.1	20255.9	20643	18260.2	20570	45082.9	46565.1	44628.5	0	0	0	0	0	0	0	0	0	0	0	0	0	0	0	0	0	0	0	75564	73826	69549.8	60825.5	59697	63544.7	48135.5
P00738	Haptoglobin OS=Homo sapiens GN=HP PE=1 SV=1	46	2	278.148	1022.77	1349.23	1131.98	1737.02	861.981	919.361	770.221	783.12	816.453	880.355	1911.49	2029.83	792.841	1403.38	1673.92	762.078	1170.83	1086.79	1128.95	0	0	0	0	0	0	0	0	0	0	0	0	0	0	0	1	0	0	0	2169.61	2525.9	2255.71	2207.24	2119.43	2411.59	1201.15
P69891;P69892	Hemoglobin subunit gamma-1 OS=Homo sapiens GN=HBG1 PE=1 SV=2	51	12	276.594	1.00948e+06	1.04856e+06	1.11838e+06	1.04117e+06	1.36906e+06	1.47595e+06	1.41232e+06	1.15488e+06	652180	609685	932767	577055	386721	809396	778383	726868	716539	674900	737180	2	3	2	2	1	1	1	0	0	0	0	0	1	6	5	6	0	0	0	531044	537053	527582	984209	934685	1.00671e+06	1.29081e+06
P68366	Tubulin alpha-4A chain OS=Homo sapiens GN=TUBA4A PE=1 SV=1	42	7	275.402	14295.8	16944.6	17215	13364.9	29265.8	22697.7	20591.1	9979.18	16938.5	20740.4	7309.95	20711.2	9682.91	15041.1	15928.2	22257.3	12342.6	12049.6	11605.3	0	0	1	0	0	0	0	0	0	0	0	0	0	0	0	0	0	0	1	11542.6	10645.4	11145.8	10162.2	9693.6	8774.44	9493.48
P47985	Cytochrome b-c1 complex subunit Rieske, mitochondrial OS=Homo sapiens GN=UQCRFS1 PE=1 SV=2	33	3	272.757	89535.3	62382.5	63434	41400.9	42311.7	62251.4	57803.8	50132	44220.1	66209.7	54079.2	51145.8	59545	42864.6	38050.9	46358.6	49755.5	49703.4	50778.7	0	0	0	0	0	0	0	0	0	0	0	0	0	0	0	0	0	0	0	48765.2	50134.2	50176.5	109993	105991	107529	51259.1
P24539	ATP synthase F(0) complex subunit B1, mitochondrial OS=Homo sapiens GN=ATP5F1 PE=1 SV=2	45	13	271.291	67984.8	76569.3	78494.3	69023.1	76319.4	87087.5	75458.6	67793.6	61140.5	53071.1	60025.5	61497.2	56468.1	100781	112754	77591.8	73965.2	71226.1	71951.1	0	0	0	0	0	0	0	0	0	0	0	1	0	0	0	0	1	1	1	71772.3	72054.7	70372.1	67579.5	67031.4	68223.6	74885.7
P32119	Peroxiredoxin-2 OS=Homo sapiens GN=PRDX2 PE=1 SV=5	41	15	270.414	226057	204408	187512	174099	598535	555621	574908	355715	243045	230132	333543	269281	312253	737845	805628	474347	220339	228636	219170	4	3	1	1	5	5	4	6	5	7	4	5	2	6	6	3	7	4	6	157159	159172	152494	162946	154511	159932	114558
P05091	Aldehyde dehydrogenase, mitochondrial OS=Homo sapiens GN=ALDH2 PE=1 SV=2	43	13	269.008	146080	153961	138471	171750	231661	225519	268662	207202	183890	187856	182452	173110	172316	220773	228465	161362	149690	147220	150107	2	2	2	2	4	2	2	3	2	0	2	2	2	2	0	0	2	2	2	161774	161604	159859	147885	150445	151589	163911
Q8N142	Adenylosuccinate synthetase isozyme 1 OS=Homo sapiens GN=ADSSL1 PE=2 SV=1	45	15	268.665	84052.8	89103	80736.7	79045.8	62438.5	81381.3	69520.8	112864	80556.4	78464.2	133958	95114.8	95459.8	268738	253019	463747	95849.4	97078.2	91736.1	0	1	0	0	0	0	0	4	0	0	3	4	0	0	0	0	3	1	0	97843.2	103470	107120	112594	116090	114411	114720
P00915	Carbonic anhydrase 1 OS=Homo sapiens GN=CA1 PE=1 SV=2	47	21	268.262	289934	339706	339228	378216	338562	313896	339849	250189	245046	241199	246247	249071	259930	448891	428340	360755	245148	246805	249773	2	1	1	1	2	2	1	3	3	3	3	3	2	3	3	4	3	3	3	191833	189062	185254	166802	162470	166015	186942
P45880	Voltage-dependent anion-selective channel protein 2 OS=Homo sapiens GN=VDAC2 PE=1 SV=2	45	15	263.795	122783	123743	116760	131455	197861	162991	163023	78907.6	89657.2	96870.3	93819.2	86012.4	126564	120183	130540	111079	78422.5	79372.7	77991.9	1	1	1	1	2	3	2	1	3	1	1	1	2	1	1	2	2	2	3	72111.5	70657.2	69843.5	58621.8	59142.5	60254	92058
P01859	Ig gamma-2 chain C region OS=Homo sapiens GN=IGHG2 PE=1 SV=2	40	6	262.052	83339.3	67552.8	59385.9	40035.8	60550.6	53992.5	55210.3	104637	68642.1	117238	88895.6	60932.3	58877.4	66283	60879.1	61710.6	55300	53155	53488.6	0	1	0	0	0	0	0	2	0	2	0	0	0	0	0	0	0	0	0	54371.2	54872.6	52870.4	56395	56972.4	57186.3	53216
Q00325	Phosphate carrier protein, mitochondrial OS=Homo sapiens GN=SLC25A3 PE=1 SV=2	40	15	261.3	208025	225950	234377	282254	241422	289308	303679	203193	199468	216632	228081	170937	260106	381468	358446	218839	110071	111008	114439	3	1	1	1	3	6	1	2	2	3	3	3	3	1	0	3	1	1	2	87356.9	88281.9	91789	198642	188393	191370	83857.9
P31415	Calsequestrin-1 OS=Homo sapiens GN=CASQ1 PE=1 SV=3	39	14	259.475	215847	247531	268915	275970	271562	267431	241659	599163	524016	502514	720068	903126	316319	299748	266312	242920	444572	473298	454084	1	1	1	1	2	2	2	5	3	4	4	4	3	3	3	3	6	6	4	596392	587555	557199	733145	690710	756255	449527
P07900	Heat shock protein HSP 90-alpha OS=Homo sapiens GN=HSP90AA1 PE=1 SV=5	42	3	258.935	44033.5	51310.1	34448.9	12181	37507	26244.2	34127	44931.9	43070.7	49530.1	40083.2	22482.5	15900.2	26648.8	27043.6	35523.9	27357.5	28171.6	27668.2	0	0	1	1	0	0	0	0	0	0	0	0	0	0	0	0	0	0	0	31419.8	30875.8	29987.3	30737.1	31692.1	30922.1	24669.9
P10809	60 kDa heat shock protein, mitochondrial OS=Homo sapiens GN=HSPD1 PE=1 SV=2	41	3	257.138	31666	43757.8	42926.7	49042.9	69120	61997.6	70294.4	23219.2	25838.6	25777.8	21885.4	29483.6	79903.7	40978.4	41196.4	41410.2	23868.5	25672.8	25786.6	0	0	0	1	0	1	1	0	0	0	0	1	2	0	0	0	0	0	0	15727.4	16701.4	16679.3	14715.8	13761.2	15160.1	13304.9
Q9BUF5	Tubulin beta-6 chain OS=Homo sapiens GN=TUBB6 PE=1 SV=1	40	4	252.762	25600.5	22320.4	24424.9	25626.4	17516.3	18671.5	26006.8	21784.8	16269.9	14750.1	26292.4	23068.8	11334.5	20606.3	17453.7	15657.7	22183.2	21724.6	22465.4	0	0	0	0	0	0	0	0	0	0	0	0	0	0	0	0	0	0	0	29162.8	29615.2	28458.4	27655.5	26808.4	27705.8	26211.5
P11310	Medium-chain specific acyl-CoA dehydrogenase, mitochondrial OS=Homo sapiens GN=ACADM PE=1 SV=1	43	9	251.09	45197.3	62073.9	60517.2	61748	74739.1	64978.1	69357.6	25899.5	35214.4	27410	23283.2	28714.2	49019.4	65663.5	63740.2	45030.9	28096.9	27900.4	27921.4	0	0	0	0	0	0	0	0	0	0	0	0	0	0	1	0	0	0	0	21603.5	22777	21075.5	22593.6	25025.8	23636.6	32808.2
P49821	NADH dehydrogenase [ubiquinone] flavoprotein 1, mitochondrial OS=Homo sapiens GN=NDUFV1 PE=1 SV=4	39	8	250.257	12104.9	5575.34	5699.36	8073.48	4433.33	4844.6	4492.06	18125.3	12979.7	27083.1	18402.2	20527.5	15569.8	4817.06	4607.81	7875.57	12292	12416.2	12149.2	0	0	0	0	0	0	0	0	0	1	1	0	0	0	0	0	0	2	1	22469	21812.2	21082.7	17395.9	17152	17285.6	17792.4
Q16795	NADH dehydrogenase [ubiquinone] 1 alpha subcomplex subunit 9, mitochondrial OS=Homo sapiens GN=NDUFA9 PE=1 SV=2	41	11	249.645	80504.6	108005	101406	92277.7	124617	118564	111804	64309.5	80941.9	80460.2	58602.2	77585.5	166280	86132.9	85215.6	93091.2	83600.9	83987.2	84254.6	2	2	2	2	2	3	3	2	2	2	3	0	0	0	0	2	2	0	2	68908.3	70890.1	66979.6	63862.1	62456.1	66777.2	52682.6
Q16698	2,4-dienoyl-CoA reductase, mitochondrial OS=Homo sapiens GN=DECR1 PE=1 SV=1	39	11	249.021	251354	307761	310892	333736	977955	1.14921e+06	1.03458e+06	354306	245887	248050	247875	196457	198188	628099	613153	469064	205878	198982	208466	1	1	1	0	0	0	0	1	1	1	0	0	1	0	1	0	1	0	1	230296	229203	222520	181641	171719	179063	161265
P62805	Histone H4 OS=Homo sapiens GN=HIST1H4A PE=1 SV=2	37	17	248.853	400643	182377	240771	260899	287268	310083	288372	258737	126184	257400	264789	158042	155841	221541	189400	182775	131303	141637	131954	6	6	4	4	4	4	5	4	2	4	4	4	3	4	3	4	4	4	4	174855	172131	167811	129340	129407	129760	124352
P50461	Cysteine and glycine-rich protein 3 OS=Homo sapiens GN=CSRP3 PE=1 SV=1	38	11	248.462	15254.3	15310.9	17888.8	17753.2	10465.1	23013.5	28416.5	53096.2	47511.2	43846.2	59386.9	43881	32867.6	58653.5	56382	48254.8	59427.6	56927.5	56112.6	0	0	0	0	0	0	0	0	0	0	0	0	0	0	0	0	2	4	3	94331.7	95010.4	94645	89444.1	92124.6	84721.1	61976.1
Q9NTK5	Obg-like ATPase 1 OS=Homo sapiens GN=OLA1 PE=1 SV=2	37	12	245.507	61809.6	61786.4	67627.6	76077.5	107504	103821	104481	54871.1	64529.6	50044.1	53736.1	57521.8	79493.6	86779.2	79384.2	66442.9	47567.4	47406.3	47092.6	0	0	2	2	3	2	2	2	2	0	2	2	2	2	2	2	1	1	3	51129.6	49300.4	48674.1	52274.4	51642.9	51203.6	67876.2
P07737	Profilin-1 OS=Homo sapiens GN=PFN1 PE=1 SV=2	34	12	243.613	109527	121680	128088	140113	206178	233195	228439	133644	95141.6	93734.1	124600	103384	225494	204414	192945	155395	88611.3	87071.3	89225	3	3	2	3	2	2	3	2	2	2	3	3	4	2	2	3	3	2	3	81035.7	79853.8	80061.5	70224.4	68592.1	68835.6	70188.7
Q9UHQ9	NADH-cytochrome b5 reductase 1 OS=Homo sapiens GN=CYB5R1 PE=1 SV=1	36	12	239.389	59251.6	74399.2	69687.5	74299.1	48683.8	50295.4	53480	41526.5	43715.6	46232.6	57675	56099.2	63902	61140.9	64420.2	51212.7	50102.8	47847.4	51083	2	2	1	2	1	0	1	1	1	1	2	2	0	0	0	0	1	0	0	52150.3	52225.5	51728	60878.4	57853.4	59530.8	59966.9
Q13011	Delta(3,5)-Delta(2,4)-dienoyl-CoA isomerase, mitochondrial OS=Homo sapiens GN=ECH1 PE=1 SV=2	33	10	236.906	75674.9	76359.2	67711.1	72904.2	59909.4	61064.5	60930.5	38999.3	51451.8	58890.9	66356.6	54144.3	62048.9	71147.7	71489.5	66576	57015	57004	53989.5	0	0	1	0	0	0	0	0	0	0	1	0	0	1	0	0	0	0	0	69773.1	67689.8	66116.2	59345.8	56078.5	60208	52588.5
P00739	Haptoglobin-related protein OS=Homo sapiens GN=HPR PE=1 SV=2	36	4	234.071	48868.7	54056.5	46963.8	56168.4	65671.5	52234.7	57838.1	59307.1	63773	62838.8	31819.2	38073.6	36755.9	44824.6	42173.9	41888.9	52586.3	53642.5	52219.4	0	0	0	0	0	0	1	0	0	0	0	0	0	0	0	0	0	0	0	66263.3	64289.5	63114.4	52693.2	58747	57019.2	48913.8
P04350	Tubulin beta-4A chain OS=Homo sapiens GN=TUBB4A PE=1 SV=2	34	2	233.118	49944	62558.3	67042.2	71780.4	51346.6	49451.5	48240	24925.1	22494.6	23357.8	20844.4	25762.3	29412.8	43069.8	37951.6	34327.6	36176	36194.7	36315.9	0	0	0	0	0	0	0	0	0	0	0	0	0	0	0	0	1	0	0	37062.2	37036.9	35698.3	35758.5	35229	36271.7	42184.5
P12829	Myosin light chain 4 OS=Homo sapiens GN=MYL4 PE=1 SV=3	39	6	230.404	10415.1	7313.98	7344.41	6445.18	9910.92	10314.6	9765.36	15728.3	10854.9	10335.4	33854	12713.6	17617	14866.6	14557.1	12148.8	12154.5	12614.8	11800.4	0	0	0	0	0	0	1	0	0	0	1	0	0	0	0	0	0	0	0	11216.5	10913.6	11525.3	15635.8	15352.1	14451	11791.2
P00918	Carbonic anhydrase 2 OS=Homo sapiens GN=CA2 PE=1 SV=2	32	18	229.953	91532.7	113669	140593	137579	115603	125600	126815	134148	105413	102424	219382	158936	154235	1.13504e+06	897978	342914	106452	101983	102610	0	0	1	1	0	2	0	0	1	0	1	1	0	2	1	2	1	2	1	119900	119995	120937	141729	138178	140133	103194
P27348	14-3-3 protein theta OS=Homo sapiens GN=YWHAQ PE=1 SV=1	38	5	227.37	50028.3	34310.1	32666	31070	44981.5	42321.8	44200	20410.9	36971.9	30549.7	38187.5	29123.2	27051.8	37127.6	40222	42621.3	37850.3	33800.3	38563.6	1	0	0	0	0	0	0	0	2	0	0	0	0	0	0	0	0	0	0	36082	34998.1	37508.1	35711.6	39914	34968.9	43918.1
P09622	Dihydrolipoyl dehydrogenase, mitochondrial OS=Homo sapiens GN=DLD PE=1 SV=2	41	12	226.629	114972	81298.4	80611.8	85152.2	92896.4	94150.7	90125.2	80446.4	73280.5	81383.2	88140.1	72645.5	50371.4	97174.5	99433.1	88080.4	52209.4	51444.4	53246	0	1	0	0	0	0	0	1	0	0	0	0	0	0	0	0	1	0	0	62277.2	61728.8	59424.3	58929.9	56727	59954.2	62623.1
P0C7P4	Putative cytochrome b-c1 complex subunit Rieske-like protein 1 OS=Homo sapiens GN=UQCRFS1P1 PE=5 SV=1	29	1	225.106	14647.9	19964.2	14744.8	24994.9	7337.73	6707.8	6997.8	7849.7	7041.6	6147.62	2091.31	6382	2224.8	2865.3	2587.76	1434.35	7294.23	7016.53	7652.78	0	0	0	0	0	0	0	0	0	0	0	0	0	0	0	0	0	0	0	9569.12	9270.27	8446.69	11040.4	11622.7	10442.9	4047.71
P05413	Fatty acid-binding protein, heart OS=Homo sapiens GN=FABP3 PE=1 SV=4	38	13	224.863	250984	241872	262919	285501	233413	201760	224673	136654	124401	122294	166739	187303	163689	194916	186262	126294	137821	140334	141296	2	2	3	2	2	2	2	2	2	0	4	3	2	2	3	2	4	6	4	114642	107247	114240	137417	132095	126993	89647.6
P02730	Band 3 anion transport protein OS=Homo sapiens GN=SLC4A1 PE=1 SV=3	36	15	224.39	71428	80610.7	71510.6	82240.6	73978.2	78085.7	80747	66214.9	61013	58954	46780.5	49483.4	56354.5	71077	66736.8	71835	60612.9	62115.3	62576.7	2	0	0	0	0	0	0	0	0	0	1	0	0	0	1	1	1	0	2	66117.7	65973.2	64369.7	65934.1	65763.8	67375.5	62498.5
P31937	3-hydroxyisobutyrate dehydrogenase, mitochondrial OS=Homo sapiens GN=HIBADH PE=1 SV=2	34	9	223.326	48060	53274	59840.6	56413.7	81208.1	84996.8	78208.6	43502.3	40902.6	45348.8	39462.5	47024.4	119752	79561.6	69298.2	124965	45263	47153.8	45652.8	0	1	0	0	0	2	0	0	0	0	2	0	1	0	0	0	1	0	0	31640	33754	34012.1	31440.1	32770.8	31315.6	32782
P47755	F-actin-capping protein subunit alpha-2 OS=Homo sapiens GN=CAPZA2 PE=1 SV=3	34	13	222.807	149659	176785	186099	185639	282726	278938	272141	117504	150370	156093	170710	161344	253521	188672	181498	204072	186143	190390	185132	1	1	2	1	1	1	1	2	2	1	1	1	1	1	1	1	2	1	2	261112	263295	269852	222157	224620	226892	167043
P11177	Pyruvate dehydrogenase E1 component subunit beta, mitochondrial OS=Homo sapiens GN=PDHB PE=1 SV=3	36	14	221.603	117149	127821	139994	140314	139539	156682	163760	206590	211567	249463	294924	247918	154302	130778	126341	113513	152730	146283	134240	3	3	3	3	3	4	0	3	5	4	5	5	3	0	0	0	6	5	5	199952	213352	215982	221763	220724	226316	136911
Q6ZMR3	L-lactate dehydrogenase A-like 6A OS=Homo sapiens GN=LDHAL6A PE=2 SV=1	30	7	219.071	6543.69	7987.95	8419.01	6779.37	4812.07	4067.46	3861.35	9184.81	11332.4	10388.5	7570.05	10097.8	11457.4	6386.08	5045.73	4884.44	9669.09	11739.8	10488.1	0	0	0	0	0	0	0	0	0	0	1	0	0	0	0	0	0	1	0	10557	11578.9	11318.7	8172.19	8796.78	8808.85	13807.2
P62987;P0CG47;P0CG48	Ubiquitin-60S ribosomal protein L40 OS=Homo sapiens GN=UBA52 PE=1 SV=2	37	2	218.279	1913.13	423.264	711.129	452.077	490.791	1111.71	1577.93	876.232	364.645	573.236	1012.97	996.308	3706.69	1460.95	1176.71	3956.71	5744.03	5851.14	6036.14	0	0	0	0	0	0	0	0	0	0	0	0	0	0	0	0	0	0	0	5228.66	5106.65	5469.45	5612.42	5953.97	5411.51	5755.57
O14958	Calsequestrin-2 OS=Homo sapiens GN=CASQ2 PE=1 SV=2	31	11	216.143	121754	122068	124513	135391	134135	126063	122163	120113	121492	115433	162616	115862	137590	110340	108165	94424.9	88498	87301.2	83778.1	1	1	1	3	0	0	0	1	2	1	2	3	0	0	0	0	1	0	1	79077.1	77698.1	77539.5	80196.8	79095.9	78823	77846.2
Q9UJS0	Calcium-binding mitochondrial carrier protein Aralar2 OS=Homo sapiens GN=SLC25A13 PE=1 SV=2	34	5	215.864	220089	225389	202079	211756	131799	132829	139956	152231	142938	177881	133965	173604	183805	134856	115878	115059	205027	227871	234994	1	0	0	0	0	0	0	0	0	0	0	0	0	0	0	0	0	0	0	106717	107838	107969	122544	118266	121168	106659
P49411	Elongation factor Tu, mitochondrial OS=Homo sapiens GN=TUFM PE=1 SV=2	37	9	215.046	31608.9	35124.1	34308.4	35576.9	46531.3	45063.1	42480.8	25683.6	32076.6	31132.7	24519.3	27048.2	35118.7	34280.3	34365.2	34632.3	36227.9	37252.6	36419.7	1	0	0	0	0	0	1	0	0	0	1	0	0	0	0	0	0	0	0	29530	30794.1	29737.7	30723.6	30835.3	32023.7	28299.2
Q9NPC6	Myozenin-2 OS=Homo sapiens GN=MYOZ2 PE=1 SV=1	33	6	214.618	42648	49091.9	46175.1	44511.5	59307.4	57304.1	55917.4	30347.4	35734.8	26402.4	23768.5	27883.8	34581.9	56013.2	57214.2	78307.4	33835.9	35351.1	37842.2	0	0	0	0	0	0	0	0	0	0	0	0	0	0	0	0	0	0	0	32859.8	33982	33435.7	32173.7	33340.9	32816.8	41798.6
P08559	Pyruvate dehydrogenase E1 component subunit alpha, somatic form, mitochondrial OS=Homo sapiens GN=PDHA1 PE=1 SV=3	32	7	212.743	76465.6	75966.4	84336.8	92016.4	59793.5	54746.8	55859.1	46501.8	62203.9	55971.7	61907.9	66310.9	55836.7	60257.2	56842	74254.3	84628.5	83429.8	87075.2	0	0	0	0	1	0	0	0	0	0	1	0	0	0	0	0	0	0	0	76364	74372.8	75762.6	84723.8	83546.4	84192.7	83197.9
P16219	Short-chain specific acyl-CoA dehydrogenase, mitochondrial OS=Homo sapiens GN=ACADS PE=1 SV=1	36	7	212.358	19253.1	21909.7	23700	26487.4	59104.3	55313.3	53879.5	42491	37265.6	32989.5	52143.7	42989.5	40462.1	51501.6	38827.9	44426.2	36276.4	34230.1	33393.8	0	0	0	0	1	0	1	0	0	0	0	0	1	0	0	0	0	0	2	23825.4	23238.8	23465.9	22348.2	21673.5	22882.4	22942.7
P60660	Myosin light polypeptide 6 OS=Homo sapiens GN=MYL6 PE=1 SV=2	33	5	209.832	4636.15	4397.86	7871.22	6994.08	3752.32	5183.87	4489.71	6589.64	5768.75	5061.47	5198.48	5093.78	7439.05	6895.07	6699.89	7867.22	6171.74	6004.98	5269.55	0	0	0	0	0	0	0	1	0	0	0	0	0	0	0	0	0	0	0	6772.76	7431.19	7796.07	10933.8	8819.06	5973.96	5764.37
P35908	Keratin, type II cytoskeletal 2 epidermal OS=Homo sapiens GN=KRT2 PE=1 SV=2	34	10	209.63	78115	69296.1	68036.7	83370.5	50707.2	51538.9	51439.6	54909	56651.5	64991.5	58934.9	58563.4	50297.4	62173.6	59898.1	57064.7	51133.8	52152.5	53291.3	0	0	0	0	0	0	0	0	0	0	0	0	0	0	0	0	0	0	0	46887.5	44917.9	46477.5	51202.6	49319.8	51148.7	51187.9
O00757	Fructose-1,6-bisphosphatase isozyme 2 OS=Homo sapiens GN=FBP2 PE=1 SV=2	33	10	206.12	156634	170230	162789	177919	125542	140255	155062	118432	96108.1	93979.7	121762	83942.9	92713.6	136120	147552	136281	87240.5	89089.5	89279.7	1	1	1	1	1	0	0	0	0	0	3	1	0	0	0	1	1	2	1	68592.8	68742.1	68158.8	64305.3	64745.1	63742.1	146891
B9A064;P0CG04;P0DOX8	Immunoglobulin lambda-like polypeptide 5 OS=Homo sapiens GN=IGLL5 PE=2 SV=2	27	5	200.667	25375.2	14418.3	13077.3	14204.1	15696.8	15710.8	17959.6	22100	30544.5	22204.1	40764.8	19270.4	10636.6	19422	20445.9	21750.1	23134.4	23298.3	22989.4	0	0	0	0	0	0	0	0	0	0	0	0	0	0	0	0	0	1	0	23056	23558.8	21991.6	22648	21113.5	22744.5	12428.3
P05062	Fructose-bisphosphate aldolase B OS=Homo sapiens GN=ALDOB PE=1 SV=2	29	8	200.333	7996.14	8670.87	9170.09	7586.69	34898.4	33732.9	34441.6	25342	9983.74	11949.9	9871.89	11623.3	13855.3	19625.9	19371.3	12072.7	9672.68	9690.85	9946.85	0	0	0	0	0	0	0	0	0	0	0	0	0	0	0	0	0	0	0	8823.39	9037.47	9283.95	10371.7	10438.4	10530.5	9525.61
Q13228	Selenium-binding protein 1 OS=Homo sapiens GN=SELENBP1 PE=1 SV=2	29	9	199.121	110399	124336	139818	147352	166457	163064	157734	44451.6	52866.8	49720.1	40539.4	47974.9	190646	117450	111275	110062	58216.9	60146.5	58169.6	1	0	0	1	0	0	0	0	0	0	0	0	4	1	1	3	0	0	4	51636.3	49838.9	53139.3	43721.7	41086.3	40264.4	53224.2
P30048	Thioredoxin-dependent peroxide reductase, mitochondrial OS=Homo sapiens GN=PRDX3 PE=1 SV=3	27	7	193.371	87812.7	57826.8	57661.8	57326.3	66387.5	79038.3	73307.6	115662	103826	132830	124637	74730.8	88472	58213.7	65497.6	75704.2	63108.6	63189.2	64499.1	0	0	0	0	0	1	0	1	0	1	4	0	0	0	0	0	2	2	2	59747.7	60139.5	58709.4	66658.9	63769.3	66247.2	50285.8
P33778;P06899;P23527;Q16778;Q8N257	Histone H2B type 1-B OS=Homo sapiens GN=HIST1H2BB PE=1 SV=2	33	2	192.955	4694.63	6210.03	8052.56	11616.7	6131.54	7156.79	8260.09	4758.24	4801.83	5085.81	4684.8	6257.54	12703.8	8530.15	7041.55	12276.8	6591.83	7014.49	6768.32	0	0	0	0	0	0	0	0	0	0	0	0	0	0	0	0	0	0	0	5108.27	5525.42	5963.97	4878.59	4665.85	5606.92	3327.12
O75947	ATP synthase subunit d, mitochondrial OS=Homo sapiens GN=ATP5H PE=1 SV=3	31	9	192.724	18978.9	20545.9	23004.3	18884.7	18577.2	19535.5	19269.1	31495.3	27944.4	30363.3	35656.9	33065.3	14281	28082.5	32133.7	41913.9	46065.8	45994	45781.8	1	0	0	0	1	0	0	1	0	2	2	1	0	0	1	1	1	0	1	46629.1	50192.4	46799.6	47801.1	46781.5	47387.3	42059.8
Q16836	Hydroxyacyl-coenzyme A dehydrogenase, mitochondrial OS=Homo sapiens GN=HADH PE=1 SV=3	31	7	192.348	45426.3	47440.9	43928.8	45490.4	36925.5	34365.2	34174.8	82278.9	88025.4	91405.2	56471.7	54115	40555.5	41548.3	37330.4	35681.1	51470.5	48900.9	47909.6	0	0	0	0	0	0	0	0	0	1	0	0	0	0	0	0	0	0	1	46618.5	46503.4	46353.8	49831.4	48308.6	47076.6	57024.5
Q9BQE3	Tubulin alpha-1C chain OS=Homo sapiens GN=TUBA1C PE=1 SV=1	30	1	190.188	0	0	0	0	0	0	0	692.135	1619.05	782.742	1134.25	646.445	54.5875	308.783	783.973	114.097	134.017	189.55	174.406	0	0	0	0	0	0	0	0	1	0	0	0	0	0	0	0	0	0	0	448.826	433.257	413.914	580.708	586.209	625.249	223.297
P30044	Peroxiredoxin-5, mitochondrial OS=Homo sapiens GN=PRDX5 PE=1 SV=4	30	9	189.845	208977	255932	266718	280971	272271	249315	266991	160033	171827	188647	146673	164224	208673	292545	290659	260234	148481	151832	157436	0	0	0	0	0	1	1	0	0	0	0	0	0	0	0	0	0	0	0	126775	131117	129425	117037	121187	124282	238179
P30086	Phosphatidylethanolamine-binding protein 1 OS=Homo sapiens GN=PEBP1 PE=1 SV=3	35	15	188.918	214413	210976	193807	216726	215429	177677	175406	102245	106470	122639	103548	119019	175114	132125	157898	148743	117625	122769	123681	2	2	4	3	1	1	1	2	2	1	3	3	1	2	2	3	3	5	5	137004	135012	131770	119043	120128	124968	144282
Q9BUA6	Myosin regulatory light chain 10 OS=Homo sapiens GN=MYL10 PE=2 SV=2	32	6	188.779	101579	113119	119724	124737	107001	109688	74279.8	80220.4	64357	76306.2	66929.9	85565.3	88404.6	75351.3	75947.9	88431.5	84462.1	79557.5	77102.1	1	0	0	1	0	0	0	0	0	0	0	0	0	0	0	0	0	0	0	74850.2	76246	76276.7	74190.7	75274.9	72587.7	79656.8
Q13748	Tubulin alpha-3C/D chain OS=Homo sapiens GN=TUBA3C PE=1 SV=3	31	1	188.137	1346.77	19.8538	0	0	622.02	1117.03	453.143	822.132	1142.09	860.254	1529.5	2.60104e-05	2436.53	408.607	350.728	3588.47	1763.87	1606.81	1722.39	0	0	0	0	0	0	0	0	0	0	0	0	0	0	0	0	0	0	0	1924.42	1812.85	1973.06	2127.67	2097.34	1973.87	597.773
P99999	Cytochrome c OS=Homo sapiens GN=CYCS PE=1 SV=2	30	10	187.828	25895.3	25864.7	31330	28343.2	39410.7	36215.9	35727.5	69772.1	54585.3	57374.2	80390.3	85690.1	48663.9	61809.2	67487.7	81604.2	61402.4	59372.5	58777.4	0	0	0	0	0	0	0	2	3	4	4	4	0	0	0	0	4	4	4	58887.5	60728.4	60179.6	71574.7	72845.6	71661.8	35511.9
Q7Z695	Uncharacterized aarF domain-containing protein kinase 2 OS=Homo sapiens GN=ADCK2 PE=2 SV=1	35	10	187.334	151104	194948	196357	237607	259923	239967	243221	79479.2	85163.6	86287.3	52399.6	61487.5	189730	166457	168852	157783	83417.8	89209.7	88225.7	3	0	3	0	0	4	4	0	0	0	0	0	0	0	0	0	5	0	0	85630.1	83554.7	83419.1	74619.6	76647.1	78583.8	97112.6
P00441	Superoxide dismutase [Cu-Zn] OS=Homo sapiens GN=SOD1 PE=1 SV=2	28	9	186.352	51360.1	55693.5	55994.1	61101	59658	52269.7	47072.5	33909.8	32939.8	27827.1	29870.8	29504.4	47510.4	34112.1	33891	43368	69237.2	69932.9	67359.8	0	0	0	0	0	0	0	0	0	0	1	0	1	0	0	0	0	1	1	72099.4	68584.3	68226.4	67869.9	68384.4	69967.3	36862.5
P15121	Aldose reductase OS=Homo sapiens GN=AKR1B1 PE=1 SV=3	32	9	184.743	79337.6	81030.5	122061	117761	134543	166307	135375	57107.8	57600.9	80624.5	67572	65118.3	170155	90468.9	105600	115263	52121.5	56285.2	49804.9	1	0	0	0	0	0	0	0	0	0	0	1	0	0	0	0	0	0	0	45431.3	44864.2	43350.9	38187.6	38548.2	37925.1	33773.3
Q9NZQ9	Tropomodulin-4 OS=Homo sapiens GN=TMOD4 PE=2 SV=1	32	12	183.892	148523	157156	142737	155141	138284	152936	159836	116871	131973	124411	112288	95820.2	154938	126803	122672	170593	85708.8	85473.2	87381.6	0	0	0	0	0	2	0	2	2	0	0	2	0	0	0	0	2	0	0	98213.3	101369	97824.9	139503	144495	142628	109585
P10768	S-formylglutathione hydrolase OS=Homo sapiens GN=ESD PE=1 SV=2	33	5	183.248	9628.92	6942.22	9837.3	12827	6396.13	9562.45	9353.23	6951.26	6041.29	6999.44	7955.12	8640.19	14873.4	12722	9943.64	14595.8	17091.7	17278.8	17376.5	0	0	0	0	1	0	0	0	0	0	0	0	0	0	0	0	2	0	0	17006.9	16519.8	16985.7	16136.9	16461.1	15665.6	28164.4
P35232	Prohibitin OS=Homo sapiens GN=PHB PE=1 SV=1	23	5	178.239	1.66723e+06	2.02367e+06	2.11891e+06	2.44477e+06	4.2487e+06	4.07942e+06	3.94675e+06	792999	735478	882660	699919	866678	1.52872e+06	1.45121e+06	1.36325e+06	1.05752e+06	627281	702828	693128	1	2	2	2	0	4	3	1	0	0	0	0	1	0	0	0	1	1	1	281920	281376	270700	209714	208414	214695	555351
P04179	Superoxide dismutase [Mn], mitochondrial OS=Homo sapiens GN=SOD2 PE=1 SV=2	30	15	177.775	136779	161062	161862	163766	230434	213167	204966	113909	111645	113192	107797	135365	963486	203236	181544	150963	161808	166573	164170	3	1	1	2	2	3	2	4	3	5	5	5	3	1	1	0	5	4	6	94367.3	95145.8	92178	96512.9	92043.3	98150.6	95011.9
Q9Y235	Probable C->U-editing enzyme APOBEC-2 OS=Homo sapiens GN=APOBEC2 PE=1 SV=1	22	8	177.591	44539.3	45328.8	36955.3	36465.6	60807.8	51404.7	55099.9	37272.2	34667	39722.1	32884.4	38735.6	27846.3	58476.1	50138.1	85290.6	52619.8	53402.6	54513.5	1	2	4	1	3	3	3	3	3	2	3	3	0	0	1	2	4	4	3	45919.5	45789	43243.2	44091.4	38832.3	38067.5	206933
P18206	Vinculin OS=Homo sapiens GN=VCL PE=1 SV=4	33	7	175.446	33824.7	42611.5	50051.8	50398.2	81781.9	73071	89397.1	57200	36916.7	30332.3	58145.1	45750.2	101679	46349	50257	36996.7	33502.6	32584.5	33767.1	0	0	0	0	0	0	2	0	0	0	0	0	0	0	0	0	0	0	0	29161.8	28713.1	28011	27670.1	25814.6	28134.3	29599.6
Q99879	Histone H2B type 1-M OS=Homo sapiens GN=HIST1H2BM PE=1 SV=3	28	1	175.132	0	0	0	110.245	0	0	0	0	0	0	0	0	21922.8	0	0	8517.11	11742.3	11272.4	11539.2	0	0	0	0	0	0	0	0	0	0	0	0	0	0	0	0	0	0	0	16292.3	15541.9	16319.7	9709.66	9597.92	10752.9	17398.6
Q02218	2-oxoglutarate dehydrogenase, mitochondrial OS=Homo sapiens GN=OGDH PE=1 SV=3	26	8	174.775	27107.2	19678.3	19023.3	20729.5	30478	31434.6	29557.3	37466.1	27785.7	38661.6	36959.3	27135.8	29955.9	34734.1	32243.6	39220.3	31356.3	30798.5	30617.6	0	0	0	0	0	0	0	0	1	0	0	0	0	0	0	0	2	0	2	27254.6	27702.8	27100.4	25012.2	24115.7	24570.1	15904.7
P24298	Alanine aminotransferase 1 OS=Homo sapiens GN=GPT PE=1 SV=3	26	7	174.167	72139.4	57485.7	52952.1	51365.3	81918.2	95715.7	87096.1	45960.1	38234.6	36594.9	42932.2	38102.8	48761.8	104804	101840	93208.9	38463.6	39805.5	39420.2	0	0	0	0	2	1	2	1	0	2	0	0	0	0	0	0	0	0	0	32076.5	32058.6	31261.2	26308.2	24868.2	25059.9	27549.9
P13645;P19012	Keratin, type I cytoskeletal 10 OS=Homo sapiens GN=KRT10 PE=1 SV=6	25	10	173.585	32450.1	40373.8	45472.8	37592.4	52844.2	41608.8	45180.6	21320.7	22268.2	21235.1	21398.2	25658.5	21592.3	65784.6	53889.4	30124	28622	28210.4	27688.9	0	0	0	0	0	0	0	0	0	0	0	0	0	0	0	0	0	0	0	22617.3	22924.3	24260.7	22681.8	24880.3	25026.5	29963.7
P31150	Rab GDP dissociation inhibitor alpha OS=Homo sapiens GN=GDI1 PE=1 SV=2	29	8	173.294	121822	145685	163876	164680	162177	150042	146119	82869.4	77641.8	71274.4	57738	63208	121514	128918	108132	107216	68940.2	72236.1	70969.8	0	0	0	0	0	0	1	0	0	0	0	0	0	0	0	0	2	0	1	92873.7	93159.4	91101.1	76965.5	78059.8	77661.1	89449.2
P23528	Cofilin-1 OS=Homo sapiens GN=CFL1 PE=1 SV=3	26	1	172.928	5724.85	7006.22	7536.15	9467.2	7417.42	6166.82	7367.42	6153.73	6587.9	6344.04	6327.48	5964.33	10806.9	6518.35	6905.46	5848.59	4922.14	4950.09	5040.44	0	0	0	0	0	0	0	0	0	0	0	0	0	0	0	0	0	0	0	4887.1	5496.29	5351.66	7742.86	7762.87	7103.98	5684.53
P30038	Delta-1-pyrroline-5-carboxylate dehydrogenase, mitochondrial OS=Homo sapiens GN=ALDH4A1 PE=1 SV=3	28	5	168.12	16514.6	9098.58	9101.87	4762.09	40602.5	38745.2	37265	63739.8	88059	62300.5	66253.2	59925.3	39170.9	50268.1	51022.8	30812.9	51628	52196.6	50995.4	0	0	0	0	0	0	0	0	0	0	0	0	0	0	0	0	0	0	0	38877.6	36292	34941.6	41554.4	43847.1	43692.6	21912.5
P08238	Heat shock protein HSP 90-beta OS=Homo sapiens GN=HSP90AB1 PE=1 SV=4	29	4	167.036	7578.04	3270.4	2284.81	2572.27	401.365	741.273	1055.94	2827.14	4012.97	4085.47	7058.91	4154.16	1966.11	1317.76	1634.97	2556.06	5324.65	4786.29	5146.73	0	0	0	0	0	0	0	1	0	0	0	0	0	0	0	0	0	0	0	7072.09	7262.63	7745.55	14694.5	14920.3	15312.3	5740.22
P07205	Phosphoglycerate kinase 2 OS=Homo sapiens GN=PGK2 PE=1 SV=3	37	9	166.415	130957	120742	117660	135810	145523	146490	133400	110561	139732	129979	103045	97684.9	167521	159896	143304	149117	104603	100296	101550	0	0	0	1	1	0	0	0	0	0	0	0	0	0	0	0	0	0	0	93636.8	92142.1	93012.8	95587.9	96165.3	98552.3	86239.6
P01834	Ig kappa chain C region OS=Homo sapiens GN=IGKC PE=1 SV=1	20	6	164.832	4609.39	5244.31	4805.15	3961.09	3110.39	4112.03	3644.46	6163.07	5379.53	4035.77	15176.8	2841.93	1561.33	5513.55	8182.2	6986.11	4581.36	4752.01	4610.38	0	1	1	0	0	0	0	0	0	0	0	0	0	1	0	0	0	0	0	4115.04	4583.29	4329.05	4347.61	5027.93	4456.03	5305.9
P01876	Ig alpha-1 chain C region OS=Homo sapiens GN=IGHA1 PE=1 SV=2	24	5	163.254	15476.6	18259.4	18526.4	26352.2	10711.9	10230	11339.4	10119.7	10357.2	10773.5	10433.5	12315	8530	12573.3	11324.4	8355.14	12306.6	12061	12415.5	1	1	1	1	0	1	0	0	0	0	0	0	0	1	0	0	0	0	1	12183	12555.3	12589.8	10976.4	10202.3	10638.3	12584.5
Q9H0C2	ADP/ATP translocase 4 OS=Homo sapiens GN=SLC25A31 PE=2 SV=1	27	3	161.271	6300.12	3038.69	3814.56	3860.47	4052.29	3048.55	2788.69	22914.3	28140.8	24392	26635.5	35788.1	5374.18	2937.6	2235.06	2786.88	23644.8	25315.5	23515.7	0	0	0	0	0	0	0	2	0	0	1	0	0	0	0	0	0	0	0	29681.7	27080	27598.1	19078	19015.9	21119.8	29893.2
Q02978	Mitochondrial 2-oxoglutarate/malate carrier protein OS=Homo sapiens GN=SLC25A11 PE=1 SV=3	30	9	160.109	182805	186396	189935	209964	204627	213260	208898	186057	145851	228023	164251	143426	166354	161354	133184	139070	135567	139794	137262	4	1	2	2	0	0	2	0	2	0	1	3	1	0	0	1	3	3	3	112485	112211	113375	102357	105090	103825	91435.9
P0DOX7	Immunoglobulin kappa light chain OS=Homo sapiens PE=1 SV=1	20	1	160.03	181.619	36.585	0	0	207.887	216.923	302.888	566.056	389.035	477.244	686.835	614.093	0	372.453	411.416	72.5896	214.538	220.7	269.723	0	0	0	0	0	0	0	0	0	0	0	0	0	0	0	0	0	0	0	205.906	206.603	232.685	205.167	332.068	342.267	165.15
Q92523	Carnitine O-palmitoyltransferase 1, muscle isoform OS=Homo sapiens GN=CPT1B PE=2 SV=2	29	9	159.742	65146.7	54891.6	40326.3	46368.4	143991	133996	139027	140879	85005.9	81168	73195	70946	48511.6	174228	102669	101219	56746.3	57034.1	55573.6	0	0	0	0	0	0	0	0	1	1	1	0	0	0	0	0	0	0	0	93686.3	91689.1	91792.5	82507.8	81514.2	79107.4	122409
P14927	Cytochrome b-c1 complex subunit 7 OS=Homo sapiens GN=UQCRB PE=1 SV=2	22	5	158.683	2523.47	2725.25	2079.69	2274.19	2883.95	1812.15	2492.88	4528.82	4459.53	5039.06	3152.74	4179.27	1936.86	3485.36	2544.33	1804.17	6305.73	6108.75	6829.64	0	0	0	0	0	0	0	0	1	0	0	0	0	0	0	0	1	1	1	4535.48	4929.64	4866.22	5130.18	5419.46	4853.86	2232.99
Q2TBA0	Kelch-like protein 40 OS=Homo sapiens GN=KLHL40 PE=1 SV=2	26	9	157.239	41231.8	51406.4	54845.8	52256.6	97721.3	99134.6	85809.1	42226.6	47093.4	41567.6	37277.7	38023.8	74366.4	62862.9	59643.3	64749.7	34865.5	36636.3	34822.6	0	2	2	0	2	2	2	0	0	2	0	0	1	0	0	0	2	2	2	37961	38572.2	35421.8	30388.8	28000.2	32524.3	37723.7
Q9P2R7	Succinyl-CoA ligase [ADP-forming] subunit beta, mitochondrial OS=Homo sapiens GN=SUCLA2 PE=1 SV=3	25	8	155.078	335661	295310	256825	275655	379033	295554	279628	161481	121153	131001	142287	141577	309156	239850	207882	131511	122119	123015	122824	5	4	3	2	0	0	0	0	0	0	0	0	0	0	0	0	3	3	3	104313	102049	101090	110155	109531	104990	97517.5
P10606	Cytochrome c oxidase subunit 5B, mitochondrial OS=Homo sapiens GN=COX5B PE=1 SV=2	26	9	154.349	90747.1	102015	141944	155368	151843	178050	156284	64337.5	76799.8	80386.1	70389.7	66103.7	175935	95771.5	105245	116802	68641.7	72349.5	66144.2	2	2	1	1	1	1	1	0	1	0	0	2	0	0	1	0	0	2	2	57023.6	55694	54703.1	44819.6	44520.1	45166.1	42670.3
P46976	Glycogenin-1 OS=Homo sapiens GN=GYG1 PE=1 SV=4	26	9	153.256	51573.3	33505	63404.5	39947	64018.5	53083.5	68046.6	28697.9	33727.3	38241	24375.3	38913.7	65689.4	56063.1	47566.1	43710.7	25073.2	24744.1	24413.4	3	4	4	3	3	4	4	6	4	4	4	3	3	1	3	3	4	4	0	28813.1	27744.1	28159.7	22238.7	25333.5	23697.8	22375.8
Q6PEY2	Tubulin alpha-3E chain OS=Homo sapiens GN=TUBA3E PE=1 SV=2	26	1	152.971	1563.56	1040.44	0	0.0291298	4786.6	4305.63	4854.15	4505.13	4928.83	4519.79	2747.39	3381.93	0.435476	10668.1	8950.79	7659.98	5229.15	5100.72	4970.65	0	0	0	0	0	0	0	0	0	0	0	0	0	0	0	0	0	0	0	2783.23	2768.47	2782.97	2199.55	2081.98	2142.64	2317.68
P21912	Succinate dehydrogenase [ubiquinone] iron-sulfur subunit, mitochondrial OS=Homo sapiens GN=SDHB PE=1 SV=3	23	8	152.319	50512.8	29188.3	36067.8	38796.6	64132.3	53391.3	56306.2	38175.3	30480	31002.8	33035.5	35012.4	41456.9	34478.1	26208.2	27784	25017	24143.7	24949.4	0	0	0	0	0	0	0	0	0	0	1	0	0	0	0	0	0	0	0	18863.1	18878.3	18031.1	19822.9	19762.2	20428.6	16392.6
P02652;Q96DL1	Apolipoprotein A-II OS=Homo sapiens GN=APOA2 PE=1 SV=1	22	8	151.857	43768.6	53366.2	53813.8	54071.5	55162.2	57004.3	53784.4	38577	43241.8	38614.4	40023	39511.8	51158.4	43502.7	47409.3	40022.6	50128.1	50976.1	50544.6	0	0	0	0	0	0	0	0	0	0	1	1	0	0	0	0	2	0	2	41936.7	41583.9	38466.3	35784.9	35560.7	35286.8	56115.3
O75208	Ubiquinone biosynthesis protein COQ9, mitochondrial OS=Homo sapiens GN=COQ9 PE=1 SV=1	21	5	151.19	22855.5	24976.5	30563.5	18306.4	45229.9	34130	30697.2	23124.8	24575.8	22384.1	13740	12041.4	17396.8	40451.4	42429.2	37473.2	20320.5	21486.9	20811.4	0	0	0	0	0	0	0	1	0	0	0	0	0	0	0	0	0	0	0	18932.1	18363.9	19004	12623.7	16123.3	14283.5	20590.7
O75083	WD repeat-containing protein 1 OS=Homo sapiens GN=WDR1 PE=1 SV=4	22	6	150.482	119887	130089	123771	121599	181918	172261	155137	184695	175843	201574	153257	191958	131659	133558	109836	89345.7	142079	156158	151948	4	0	2	0	0	0	3	0	0	0	0	2	3	0	0	0	0	3	0	148322	144390	140287	191543	178471	192490	167918
Q7L7L0;P04908;P0C0S8;P20671;Q16777;Q6FI13;Q8IUE6;Q93077;Q96KK5;Q99878;Q9BTM1	Histone H2A type 3 OS=Homo sapiens GN=HIST3H2A PE=1 SV=3	24	6	150.303	4355.29	3252.06	2030.61	4661.13	10660.2	11388.8	13356.9	13998.7	6773.62	5457.72	17940	9419.32	19374.6	21456	18209.7	11653	5782.11	6188.77	6132.59	0	0	0	0	1	0	0	0	0	1	1	2	2	2	1	2	2	1	1	5978.45	6017.89	5779.88	9475.02	8881.99	9454.77	4519.32
Q9NY65	Tubulin alpha-8 chain OS=Homo sapiens GN=TUBA8 PE=1 SV=1	26	2	149.996	1738.6	1898.03	1233.15	1424.02	5414.29	3504.31	1703.44	1259.23	606.324	509.141	1259.09	888.045	2859.84	2576.95	1363.65	3033.81	13017.7	12623.1	12787.6	0	0	0	0	0	0	0	0	0	0	0	0	0	0	0	0	0	0	0	17950.8	16842	18360.3	17209.9	15972.5	18073.6	20602.6
O75489	NADH dehydrogenase [ubiquinone] iron-sulfur protein 3, mitochondrial OS=Homo sapiens GN=NDUFS3 PE=1 SV=1	25	6	148.211	128696	142934	163757	177108	239919	234992	231795	62099.3	77788.6	75683.7	26383.1	58339.6	206525	119664	124514	125932	48930.5	52954.4	50819.2	0	2	3	0	0	0	0	0	0	0	0	0	0	0	0	0	0	0	0	45049.5	41274.1	42817.7	41186.7	43197.7	43691.3	29188.2
O14558	Heat shock protein beta-6 OS=Homo sapiens GN=HSPB6 PE=1 SV=2	19	11	148.065	116782	126241	143058	153836	430903	438988	398320	109528	97528.9	89110.2	140881	119704	295415	232597	219633	158520	101242	95222.2	97688.6	5	3	4	4	6	4	5	5	4	6	6	4	3	3	3	4	6	7	7	102159	99555.2	100395	101433	95100.2	102067	79318.1
Q9Y6X6	Unconventional myosin-XVI OS=Homo sapiens GN=MYO16 PE=1 SV=3	22	5	147.819	20232	21123.3	22171.8	28866.6	43972.5	48602.5	40056.8	24675.7	25991.3	38863.5	21548.8	33133.6	30952.2	48657.6	46703.6	42956	20197.1	20020.4	20820.9	0	0	0	0	0	0	0	0	0	0	0	0	0	0	2	0	0	0	0	18343.5	18719.2	18440	16959.8	17075.8	16357.2	20494.7
P09382	Galectin-1 OS=Homo sapiens GN=LGALS1 PE=1 SV=2	25	8	143.631	11897.2	10151.6	9381.25	16415.2	16631.4	17088.2	17353.2	11570.3	9655.75	9670.25	7986.2	10314.6	37210.8	14088.9	13019.7	22574.9	22163.1	22110.9	23209.6	2	0	0	0	2	3	3	0	0	0	1	1	2	1	0	1	2	0	1	20189.9	20680.7	20574.8	19172.1	19981.7	19603.2	19906.7
P13073	Cytochrome c oxidase subunit 4 isoform 1, mitochondrial OS=Homo sapiens GN=COX4I1 PE=1 SV=1	24	7	136.363	38715.2	50256.7	49616.8	45345.8	41408.3	46484.3	40539.1	32964.5	37643.9	35894.1	35658.6	39825.3	57879.9	36603.8	35524	37230	40125.9	40279.6	41190.4	0	0	0	0	0	0	0	2	1	2	0	2	0	0	0	0	0	2	2	40491.2	40254.8	39557.1	42298.5	42599.1	42629.8	47531.3
Q99623	Prohibitin-2 OS=Homo sapiens GN=PHB2 PE=1 SV=2	22	5	135.485	81240.7	58838.7	60231	68040.7	80455.4	76225.4	74579	53241.7	36206.7	57317.4	52911.4	39388.9	56828.1	41680.8	32308.8	31077.8	32447.9	33142.1	31608.8	1	0	0	0	1	1	0	1	0	0	0	0	1	0	0	0	0	0	0	19688.5	20031.1	19902.3	16926.5	17193.6	16845.3	37107.4
P09211	Glutathione S-transferase P OS=Homo sapiens GN=GSTP1 PE=1 SV=2	23	1	133.432	2380.69	2466.77	1227.5	122.03	1695.81	2086.01	1915.91	24883.4	14278.4	13359.2	21447.8	14426.9	0	9240.77	8498.2	9518.46	9592.1	8902.4	9628.03	0	0	0	0	0	0	0	0	0	0	0	0	0	0	0	0	0	0	0	6727.19	6697.86	6481.86	6239.45	6076.02	6122.5	11108.1
P61604	10 kDa heat shock protein, mitochondrial OS=Homo sapiens GN=HSPE1 PE=1 SV=2	19	9	132.842	118211	152664	148090	149784	85839.2	83507.7	86141.5	67509.6	80825.5	77763	56499.6	74976.6	104616	65158.9	67003.6	86272.9	106268	105620	103569	0	1	3	0	0	1	1	2	3	2	2	0	0	0	0	0	0	0	0	77239.8	77842	80426.4	87963.5	81148	88435.2	64731.2
Q96Q06	Perilipin-4 OS=Homo sapiens GN=PLIN4 PE=2 SV=2	24	4	131.855	16155.4	19322.8	17629.9	24455.8	18305.9	16658.6	18007.5	31647.9	25091.8	26067.9	22916.9	26798	20184	19132.4	18173	16331.1	45944.2	44431.1	45248.7	0	0	0	0	0	0	0	0	0	0	0	0	0	0	0	0	4	0	0	64086	66803.3	67243.7	69698.5	64186.2	67236.4	21732.1
P55822	SH3 domain-binding glutamic acid-rich protein OS=Homo sapiens GN=SH3BGR PE=1 SV=3	20	6	131.753	60155.1	59076.4	63859.3	60443.9	119131	104257	104046	166678	85285.5	89265.2	99057	100958	59245.9	161234	157699	80371	62743.7	63858.9	58989.5	0	2	0	0	2	3	4	3	4	0	3	3	2	2	0	0	3	3	3	62542.2	68508.2	63395.8	72899.4	65993.7	70347.4	77461.1
P00352	Retinal dehydrogenase 1 OS=Homo sapiens GN=ALDH1A1 PE=1 SV=2	19	7	130.518	417278	329576	262440	291348	645111	620363	540941	318237	205564	212051	305183	223245	905421	388417	308701	209529	146389	145960	149286	0	0	0	1	3	3	2	0	0	0	0	0	0	0	0	0	0	0	0	154835	147578	144562	147088	139651	145013	109074
P53597	Succinyl-CoA ligase [ADP/GDP-forming] subunit alpha, mitochondrial OS=Homo sapiens GN=SUCLG1 PE=1 SV=4	19	10	129.538	69550.7	78749.2	76526.7	84512.7	140070	184414	184565	84315.5	92847.1	90344.1	125873	115101	308536	176930	171178	137559	90826.3	87713.2	88133.8	7	0	0	2	2	5	3	4	5	4	4	4	1	2	5	1	2	3	3	95276.5	94310.4	91172.5	75795.7	75039.6	76513.3	78469.5
Q13643	Four and a half LIM domains protein 3 OS=Homo sapiens GN=FHL3 PE=1 SV=4	19	4	127.456	21271.9	15083.8	17821.8	21608.4	7584.18	10351	12351	10001	8145.57	8956	11833.8	14462.8	122016	11911.3	11373.8	49662.3	58288.4	58826.9	58285.3	1	1	1	2	0	0	0	1	1	0	1	2	0	0	0	1	0	2	0	51226.3	51881.4	52137.3	50390.1	52407.7	52523.1	72316.9
P46439	Glutathione S-transferase Mu 5 OS=Homo sapiens GN=GSTM5 PE=1 SV=3	19	1	125.818	277.316	33.7799	26.2268	201.847	36.1968	92.3775	239.677	416.903	313.425	159.662	425.632	241.192	341.333	77.8081	194.133	388.964	141.805	138.051	129.845	0	0	0	0	0	0	0	0	0	0	0	0	0	0	0	0	0	0	0	118.999	122.123	123.353	92.3043	95.9841	111.809	223.926
Q14195	Dihydropyrimidinase-related protein 3 OS=Homo sapiens GN=DPYSL3 PE=1 SV=1	20	6	125.667	37595.3	44129.9	45868	45307.2	44188.2	40399.4	40420.6	22825.2	23511.5	25027.7	19440.9	25815.1	49703.2	35945.1	34950.8	34694.8	31321.3	28473.4	30304.3	0	0	0	0	0	0	0	0	0	0	0	0	0	0	0	0	0	0	0	35847.7	35969.7	35448.2	29423.1	31186.6	29686.7	40639.1
Q9H4B7	Tubulin beta-1 chain OS=Homo sapiens GN=TUBB1 PE=1 SV=1	23	3	125.264	2639.84	3364.62	3377.27	4934.09	3636.61	3386.61	2258.29	915.461	843.726	1070.01	1128.46	1358.91	3742.68	1250.54	1527.09	1130.56	2063.15	1729.1	1992.43	1	0	0	0	0	0	0	0	0	0	0	0	0	0	0	0	0	0	0	1885.47	2272.54	2002.04	1543.26	1765.91	1915.49	2176.86
Q9Y4I1	Unconventional myosin-Va OS=Homo sapiens GN=MYO5A PE=1 SV=2	23	7	123.495	24711	18685	18185.5	16170	25947.3	21122.1	23419.3	19969.3	33049.4	23602.5	31930.7	14608	16575.1	27809.7	29523.2	28781.8	19430.3	19872.2	19017.4	0	0	0	0	0	0	0	0	0	0	0	0	0	0	3	0	0	0	0	21909.7	21959.3	21651.4	23656.6	23228.1	22695.5	34463.8
P45379	Troponin T, cardiac muscle OS=Homo sapiens GN=TNNT2 PE=1 SV=3	21	4	122.595	2672.37	3199.6	3157.79	3514.45	4627.62	5327.89	5532.35	4461.64	3681.24	4868.47	2914.68	2519.2	4245.03	1861.58	2652.1	5182.73	4240.21	4133.12	3669.44	0	0	0	0	0	0	0	0	0	0	0	0	0	0	0	0	0	0	0	5705.73	5535.44	4657.65	4416.53	4476.51	4508.44	3733.1
P01871	Ig mu chain C region OS=Homo sapiens GN=IGHM PE=1 SV=3	22	2	122.032	95.1421	43.8974	56.0875	224.765	870.667	293.749	550.035	3428.35	768.485	923.453	3442.54	1695.63	423.796	87.6883	46.61	0	1634.71	1377.53	1274.79	0	0	0	0	0	0	0	0	0	0	0	0	0	0	0	0	0	0	0	1531.36	2191.83	2177.74	1765.89	1793.94	1754.14	994.792
P27482	Calmodulin-like protein 3 OS=Homo sapiens GN=CALML3 PE=1 SV=2	22	4	121.772	21549.2	25522.4	20618	24769.8	19752.7	19522.8	20695.1	29276.2	33574.2	32666.3	22132.8	28503.4	39747.5	18362.7	13591.7	18381.7	34043.4	35615	34945.9	0	0	0	0	0	0	0	0	0	0	0	0	0	0	0	0	0	0	0	36663.8	36282.7	35161.1	36684.9	39667.1	35902.4	40067.6
P48147	Prolyl endopeptidase OS=Homo sapiens GN=PREP PE=1 SV=2	17	2	120.328	15264.5	17536.8	13560.7	10316	45286.7	43855.2	44198.2	23914.3	30394.7	39738.7	24583	22264.6	13479.8	26523.9	29582.8	20288.1	16184.8	17516.8	15227.1	0	0	0	0	0	0	0	0	0	0	0	0	0	0	0	0	0	0	0	20379.1	19701.3	18371.5	14973.1	15239.3	14509.8	225090
P61978	Heterogeneous nuclear ribonucleoprotein K OS=Homo sapiens GN=HNRNPK PE=1 SV=1	19	9	116.745	109755	143086	144572	167944	261555	247638	266128	103429	93058.9	85985	116262	113107	167505	320462	339586	237351	98711.8	85357.6	101484	0	0	1	0	1	1	2	0	0	0	0	0	2	0	0	0	0	0	0	67575.1	68592.5	69756.4	63669.3	64995.1	65267.1	61339.2
Q3ZCM7	Tubulin beta-8 chain OS=Homo sapiens GN=TUBB8 PE=1 SV=2	20	2	116.228	869.223	1034.97	831.608	1851.41	677.736	528.136	795.505	689.815	693.78	1178.14	590.227	709.277	622.303	1068.74	947.996	999.195	1214.28	614.016	1161.75	0	1	0	0	0	0	0	0	0	0	0	0	0	0	0	0	0	0	0	987.761	783.466	1028.56	870.585	933.52	872.129	783.613
P50395	Rab GDP dissociation inhibitor beta OS=Homo sapiens GN=GDI2 PE=1 SV=2	20	3	115.977	17770.7	9313.02	11606.9	7997.45	7418.69	6652.13	6863.1	12537.3	22218.1	16126.3	13467.1	18060.3	12465.6	8951.82	8261.42	7416.94	9349.05	9188.67	9705.36	0	0	0	0	0	0	0	0	0	0	0	0	0	0	0	0	0	0	0	5875.56	6425.87	6048.7	9008.35	9594.81	9057.67	6103.95
P00403	Cytochrome c oxidase subunit 2 OS=Homo sapiens GN=MT-CO2 PE=1 SV=1	19	9	114.483	357714	367204	377964	382785	409884	541347	531233	206716	236531	246548	167899	168377	509029	295427	250288	253942	190559	204995	201348	9	9	10	9	9	10	11	10	9	10	0	10	10	9	9	10	10	9	9	124902	123307	118005	108372	112392	110308	121503
O75306	NADH dehydrogenase [ubiquinone] iron-sulfur protein 2, mitochondrial OS=Homo sapiens GN=NDUFS2 PE=1 SV=2	16	2	112.74	528.764	566.391	475.246	346.411	312.545	383.923	362.8	237.1	280.216	376.277	302.851	521.123	6301.61	425.666	620.937	4677.29	6437.3	6361.5	6798.49	0	0	0	0	0	0	0	0	0	0	0	0	0	0	0	0	0	2	0	5784.46	5683.7	5459.44	5185.5	4772.6	5096.94	5128.3
P30613	Pyruvate kinase PKLR OS=Homo sapiens GN=PKLR PE=1 SV=2	19	1	111.987	613.198	673.151	5400.73	517.365	1059.62	1503.38	995.81	771.63	461.222	274.826	743.425	458.856	589.775	2701.63	2458.51	2203	583.371	551.435	413.598	0	0	0	0	0	0	0	0	0	0	0	0	0	0	0	0	0	0	0	394.198	312.903	285.714	490.544	311.799	445.653	410.164
A6NL28	Putative tropomyosin alpha-3 chain-like protein OS=Homo sapiens PE=5 SV=2	18	3	111.433	1748.7	1860.58	1686.24	2101.66	544.408	707.865	780.583	3580.23	4142.66	4072.37	2380.84	2929.61	884.721	2303.18	1135.74	3045.42	4497.93	3467.01	3567.21	0	0	0	0	0	0	0	0	0	0	0	0	0	0	0	0	0	0	0	4546.04	4419.79	4714.65	4475.07	3848.49	4636.97	6113.35
O75298	Reticulon-2 OS=Homo sapiens GN=RTN2 PE=1 SV=1	20	4	111.355	19664.2	23824.7	21155.8	19192	27132.4	27035.7	24358.7	22420.7	32513.5	30576.1	17421	19393.8	20488.6	22269.7	19526.8	23221.5	16412.5	16509.9	16274.6	0	1	0	0	0	0	1	0	0	0	0	0	1	0	1	0	0	0	1	15898.2	15915.9	15602.9	14953.7	15100.9	14486.9	19660.6
P20674	Cytochrome c oxidase subunit 5A, mitochondrial OS=Homo sapiens GN=COX5A PE=1 SV=2	15	4	111.025	85256.9	98762.1	115704	129940	104460	92346.1	92886.6	58429.8	69970.4	64222	42410.5	53186.8	100772	77991.6	92695.2	78931.4	65706.8	67430.4	65423.2	0	0	0	0	0	0	1	0	0	0	0	0	0	0	0	1	0	0	0	76119.6	71181.4	71241.2	78299.6	76940.6	79893.6	72682.8
O00151	PDZ and LIM domain protein 1 OS=Homo sapiens GN=PDLIM1 PE=1 SV=4	17	2	110.278	33909.6	36887.1	28279.9	40887.3	30653.5	34292.8	36620.4	55897.1	50252.8	61249.2	52498	61361.2	48235.6	29882.8	33252.9	38232.6	112119	104579	104554	0	0	0	0	0	0	0	0	0	0	0	0	0	0	0	0	0	0	0	69539.3	69152.5	70826.4	65310.7	64867.2	68512	62563.8
Q9BS86	Zona pellucida-binding protein 1 OS=Homo sapiens GN=ZPBP PE=2 SV=1	15	4	108.741	59620.7	74460.9	80641.6	94363.6	125720	116304	115578	32697.7	35376.8	36321.4	16864.2	22970.6	141914	100812	87936.5	92619	42947.2	44386	39996.9	0	3	3	0	2	2	2	0	3	0	0	3	2	2	2	0	3	0	0	32102.3	31643.2	29693.7	24983.2	22632.1	23818.3	18920.3
P49189	4-trimethylaminobutyraldehyde dehydrogenase OS=Homo sapiens GN=ALDH9A1 PE=1 SV=3	18	3	107.968	84530.1	100026	96616.2	95562.7	79240.6	72590.8	73447.1	61280.3	92624.5	89285.3	62852.9	87769.7	183846	65698.8	62940.3	101226	129215	134064	133512	0	0	0	0	0	0	0	0	0	0	0	0	0	0	0	0	0	0	0	82913.3	81793.6	81272.8	93683.3	92570.8	90767.9	129458
P62136;P36873	Serine/threonine-protein phosphatase PP1-alpha catalytic subunit OS=Homo sapiens GN=PPP1CA PE=1 SV=1	19	2	107.375	9776.98	13117.5	11105.4	12167.3	7454.14	7650.01	8553.73	8592.56	8398.79	10452.9	11471	13804	637.585	4211.55	5424.03	4672.68	14322.8	13807.4	14280.9	0	0	0	0	0	0	0	0	0	0	0	0	0	0	0	0	0	0	0	12611.3	13084.3	13215.9	19398.8	20090.9	20302.8	14635
P10636	Microtubule-associated protein tau OS=Homo sapiens GN=MAPT PE=1 SV=5	17	5	105.651	97374.6	134732	149192	149966	103296	87713.4	93752.2	99231.2	126846	139026	110499	127833	91517.5	89821.1	91688.6	90118.6	95322.6	97799.5	98368.3	0	0	0	0	2	1	0	0	0	0	0	0	0	0	0	0	0	0	0	112115	112898	115707	122255	120932	122203	98027.4
P35527	Keratin, type I cytoskeletal 9 OS=Homo sapiens GN=KRT9 PE=1 SV=3	20	5	105.645	81079.8	99653.9	87651.6	107524	131275	106806	125587	77987.7	86338.5	96346.9	72910.9	83188.5	104649	82019.4	80476.9	93888.3	99419.1	97199.5	98426.2	0	0	0	0	0	0	0	0	0	0	0	0	0	0	0	0	0	0	0	88443.8	83414.8	86533.1	79183.1	83585.6	87101.8	100826
P30043	Flavin reductase (NADPH) OS=Homo sapiens GN=BLVRB PE=1 SV=3	16	6	104.282	44363.4	45713	45618.2	39743.4	77270.4	108078	85039.9	57032	48334.3	59165.3	56786.4	45780.3	108299	43045	48237.1	54095.3	38164.5	38465.2	38060	0	0	0	0	0	0	2	2	0	2	2	2	0	0	0	0	0	3	3	41822.3	46297.4	45264.9	37096.3	35633.3	37715.7	33222.3
Q96QV6	Histone H2A type 1-A OS=Homo sapiens GN=HIST1H2AA PE=1 SV=3	18	1	103.817	202.579	174.007	73.9599	253.684	159.56	165.922	129.305	715.708	396.672	861.718	0	705.906	380.778	59.4422	30.5656	285.816	687.278	731.155	534.578	0	0	0	0	0	0	0	1	0	0	0	0	0	0	0	0	0	0	0	657.463	693.175	579.561	897.689	680.342	605.069	139.285
Q8NB12	Histone-lysine N-methyltransferase SMYD1 OS=Homo sapiens GN=SMYD1 PE=1 SV=1	16	4	103.768	18141.1	26801.2	17805.5	20373.3	24867.7	23808.1	15983.6	51736.1	57213.7	54903	38323.5	22977	28721.8	18610.3	22018.5	16966.8	22226.8	21009.3	20252.9	0	0	0	0	0	0	0	0	0	0	0	0	0	0	0	0	0	0	0	29149.2	28571.1	28868.1	21512.6	20931.1	21010.2	55814.2
P11532	Dystrophin OS=Homo sapiens GN=DMD PE=1 SV=3	18	5	100.927	2534.92	3312.55	3217.21	4313.44	5953.58	4624.23	4863.2	3030.18	4822.64	2534.1	3152.07	2530.65	6898.04	5941.7	7120.86	4604.31	3333.07	3643.95	3217.26	0	0	0	0	0	0	0	0	0	0	0	0	0	0	0	0	0	0	0	6731.58	6064.31	6036.01	7217.24	7310.11	7664.92	5739.94
P23297	Protein S100-A1 OS=Homo sapiens GN=S100A1 PE=1 SV=2	19	11	100.681	131627	139471	115234	92679	136834	155497	168631	309087	190422	189367	164968	114441	121838	153628	154673	135435	142278	135777	140849	2	2	3	2	2	0	2	4	5	4	2	2	2	2	3	2	3	3	4	100341	98128	92920.6	139697	136530	135435	112625
Q14240	Eukaryotic initiation factor 4A-II OS=Homo sapiens GN=EIF4A2 PE=1 SV=2	16	1	99.5334	121.325	64.9512	180.624	103.804	5.36928	0	7.41314	65.6451	77.0279	81.2171	93.7606	76.5889	63.7398	3.25542	0	2.98239	81.0361	88.7846	79.9823	0	0	0	0	0	0	0	0	0	0	0	0	0	0	0	0	0	0	0	61.6056	49.1349	84.9784	86.0723	84.7344	78.4671	3.02718
O75323	Protein NipSnap homolog 2 OS=Homo sapiens GN=GBAS PE=1 SV=1	14	5	98.6762	36567.3	45058.1	39601.3	50585.7	38834.3	44740.7	69799.1	37686.5	24572.7	24493.3	34504.5	25274	28811.8	30330.5	33516.5	32796.9	42932.4	43210.3	41975.8	0	0	0	0	0	0	0	0	1	0	0	0	0	0	0	0	2	0	1	41363.3	42176.1	39736.7	34933.7	35710.2	35922	50136
O94905	Erlin-2 OS=Homo sapiens GN=ERLIN2 PE=1 SV=1	14	3	95.4985	10815.9	7671.63	7169.69	10279.5	16872.1	15075.5	21680.5	15296.7	7714.69	7748.75	17038.8	12134	17743.1	23999.4	23969.8	14997.4	11606.1	11003.9	11395.7	0	0	0	0	2	0	0	0	0	0	0	0	0	0	0	0	0	0	0	7002.06	7516.89	6894.47	7099.08	7666.08	7411.34	4801.72
P08758	Annexin A5 OS=Homo sapiens GN=ANXA5 PE=1 SV=2	16	4	93.605	5656.31	4164.77	5669.68	5853.27	11235.6	10705	10224.7	17132.4	10122.3	13698	21990.1	22509.1	13217.4	16970.5	16768.8	12170.5	7985.07	8667.06	8113.15	0	0	0	0	1	0	0	0	0	0	1	0	0	0	0	0	0	0	0	10945.8	10791.5	10823.1	11688.1	11634.7	11327.4	7644.6
Q01432	AMP deaminase 3 OS=Homo sapiens GN=AMPD3 PE=1 SV=1	13	2	93.4851	5398.26	4835.68	5049.96	3021.72	18900.7	18302.6	16516.6	11984	10184.7	9694.25	25707	15427.9	8581.26	10623.4	9808.08	6818.46	10107.8	9456.32	9384.41	0	0	0	0	0	0	0	0	0	0	0	0	0	0	0	0	0	1	0	2355.07	2366.31	2264.18	2856.61	2456.8	2672.15	6884.76
O15273	Telethonin OS=Homo sapiens GN=TCAP PE=1 SV=1	15	6	93.4368	69709.3	65936.5	62833.3	71062.6	120976	134588	147351	78364.6	48706	39681.2	87065.5	55708.4	143150	109156	104742	70365.5	35022.1	34173.2	35551.4	2	2	3	3	3	3	2	2	0	2	2	3	3	2	2	3	3	2	2	29849.6	30206.6	30866.9	31937.1	29884.7	32436.1	22253.9
P54840	Glycogen [starch] synthase, liver OS=Homo sapiens GN=GYS2 PE=1 SV=2	13	4	93.3869	128497	137793	126673	122124	95536	96641.6	104473	97645.2	178693	125979	81076.5	73487.4	56480.1	70159.7	78440.7	73757.6	113415	116030	110359	0	1	1	0	0	0	0	0	0	0	0	0	0	0	0	0	0	0	0	135367	133617	134577	109675	110529	116285	108007
P09417	Dihydropteridine reductase OS=Homo sapiens GN=QDPR PE=1 SV=2	15	3	92.8159	12924.1	13316.4	18347.6	13461.2	4767.66	10153.3	7851.71	20994.7	19619.3	20678.8	15662.9	18420.6	5178.88	9291.43	8310.65	8900.59	20673	17488.2	19484.1	0	0	0	0	0	0	0	0	0	0	0	0	0	0	0	0	0	0	0	29620.1	28601.6	29611.3	29852.6	30356.6	29574.9	14687.7
Q96DG6	Carboxymethylenebutenolidase homolog OS=Homo sapiens GN=CMBL PE=1 SV=1	16	6	92.0317	5792.02	4673.72	7165.84	7532.2	7261.22	6869.99	7122.62	3588	2459.41	3039.16	3315.15	2182.35	3924.93	4459.69	3893.73	4055.96	3177.05	3236.77	3147.53	0	0	0	0	0	0	0	0	0	0	0	0	0	0	0	0	0	0	0	3513.16	3322.74	3794.88	3557.03	4444.86	3786.93	4465.51
P30153	Serine/threonine-protein phosphatase 2A 65 kDa regulatory subunit A alpha isoform OS=Homo sapiens GN=PPP2R1A PE=1 SV=4	16	3	91.5869	2972.32	2817.15	2130.74	1395.16	5367.13	4786.51	4811.64	2635.5	3574.9	2984.61	1803.98	2339	9895.31	1609.11	3184	18432	13779.6	12576.6	12302.6	0	0	0	0	0	0	0	0	0	0	0	0	0	0	0	0	0	0	0	16744.9	16094.9	16691.9	10590.8	11085.6	11244.2	11086.6
P49753	Acyl-coenzyme A thioesterase 2, mitochondrial OS=Homo sapiens GN=ACOT2 PE=1 SV=6	16	1	90.2276	3152.42	4212.56	2454.35	1889.59	3414.93	3824.8	3944.43	2691.95	2016.95	1716.91	1896.48	1738.38	5189.97	2722.53	3250.36	3443.92	3107.46	2756.77	2446.09	0	0	0	0	0	1	0	0	0	0	0	0	0	0	0	0	0	0	0	2475.8	2320.21	3169.41	1432.42	2363.61	2310.96	2487.83
P04259	Keratin, type II cytoskeletal 6B OS=Homo sapiens GN=KRT6B PE=1 SV=5	15	2	89.8005	15012.2	17933.3	17951.4	21498.8	9476.91	8971.67	11835.1	12815	13358.7	12516.4	10894.5	15451	13480.1	11496.3	11799.7	15357.8	18544.1	18424.7	17765.5	0	0	0	0	0	0	0	0	0	0	0	0	0	0	0	0	0	0	0	24406.6	24133.9	24599.8	22680.5	22094.2	22228.4	17682.2
P42765	3-ketoacyl-CoA thiolase, mitochondrial OS=Homo sapiens GN=ACAA2 PE=1 SV=2	17	5	89.5832	178323	213581	229969	230029	209368	186470	189218	84035.5	91197.1	93754.8	82177.4	97965.3	82690.8	192209	184339	180317	120009	120099	121064	0	0	0	0	0	0	0	0	0	1	1	0	0	0	0	0	0	2	0	50617.5	50920.2	48459.6	39605.2	42068.7	43127.3	350084
Q6YN16	Hydroxysteroid dehydrogenase-like protein 2 OS=Homo sapiens GN=HSDL2 PE=1 SV=1	15	2	89.4947	13394.9	10447	10852.6	5718.47	14605.4	14073.4	12797.4	32672.3	26896.2	26876.1	24131.7	13888.9	10361.7	15330.2	14290.7	11383.5	14724.8	15585.5	14532	0	0	0	0	0	0	0	0	0	0	1	0	0	0	0	0	0	1	0	12019.9	10996.5	10731.2	9674.44	9709.56	9868.57	13596.2
P02100	Hemoglobin subunit epsilon OS=Homo sapiens GN=HBE1 PE=1 SV=2	20	1	88.7012	51696.9	5792.89	3635.11	3084.65	3989.37	7406.99	7341.44	5533.9	25129.7	4133.66	6444.67	5506.39	3852.43	12598.1	12270.7	11278.6	3589.63	3314.09	3511.13	0	0	0	0	0	0	0	0	0	0	0	0	0	0	0	0	0	0	0	1462.92	1623.68	1681.5	2040.15	1994.34	1929.25	5057.26
P35237	Serpin B6 OS=Homo sapiens GN=SERPINB6 PE=1 SV=3	15	2	88.6409	989.064	1232.42	960.909	1180.99	808.862	967.366	1045.86	1251.84	933.521	722.673	353.089	571.593	1147.12	2128.93	2302.45	1685.47	729.862	719.701	772.391	0	0	0	0	0	0	0	0	0	0	0	0	0	0	0	0	0	0	0	192.155	418.695	353.274	281.589	314.708	309.295	236.823
Q8WWL7	G2/mitotic-specific cyclin-B3 OS=Homo sapiens GN=CCNB3 PE=1 SV=2	13	1	87.0714	5.86211	111.025	46.0363	0	0	0	0	0	0	0	0	0	275.139	109.015	0	195.815	1015.69	954.156	948.103	0	0	0	0	0	0	0	0	0	0	0	0	0	0	0	0	0	0	0	1415.86	1316.61	1388.58	857.841	896.917	1022.49	1568.74
P07864	L-lactate dehydrogenase C chain OS=Homo sapiens GN=LDHC PE=1 SV=4	19	3	86.8872	15540.3	14954.4	17651.8	18928.1	16864.4	14407.1	18167.1	4641.45	5474.92	5274.36	7659.21	9662.71	22820	12021.9	12284.5	11218.7	8989.11	8812.72	9682.27	0	0	0	0	0	0	0	0	0	0	0	0	0	0	0	0	0	0	0	9650.21	10180.8	10113.2	9191.94	8544.42	8104.5	31898.9
P37268	Squalene synthase OS=Homo sapiens GN=FDFT1 PE=1 SV=1	14	1	86.209	1428.03	1511.93	1369.77	2330.21	2369.67	2339.44	2995.08	948.995	943.635	1018.84	656.909	752.697	1258.28	1222.13	1625.24	1349.52	1124.69	1052.89	1066.35	0	0	0	0	0	0	0	0	0	0	0	0	0	0	0	0	0	0	0	919.827	859.207	898.19	761.149	726.157	889.371	914.317
P60842	Eukaryotic initiation factor 4A-I OS=Homo sapiens GN=EIF4A1 PE=1 SV=1	13	1	86.114	1538.05	814.099	1286.58	1661.85	2575.65	919.642	2429.3	6323.49	2580.2	3480.46	5039.98	4511.53	2462.29	2504.59	869.182	1941.96	1625.84	1606.75	1674.29	0	0	0	0	0	0	0	0	0	0	0	0	0	0	0	0	0	0	0	1339.46	1274.64	1267.79	1676.6	1610.18	1551.23	2192.19
Q7Z794	Keratin, type II cytoskeletal 1b OS=Homo sapiens GN=KRT77 PE=2 SV=3	14	2	85.0213	230652	225921	187183	158763	160650	186793	157596	98508.9	91627.4	121412	133122	64341	198415	410211	381211	436791	106515	98287.6	102865	0	0	0	0	0	0	0	0	0	0	0	0	0	0	0	0	0	0	0	40951.8	42706.2	40499.8	30111.8	32632.8	32501.8	42081.7
P62937	Peptidyl-prolyl cis-trans isomerase A OS=Homo sapiens GN=PPIA PE=1 SV=2	14	4	84.5485	8224.39	7268.93	8011.58	10187.4	4939.78	3931.32	5237.94	7681.88	13406.2	7351.95	4741.35	8371.13	2470.14	6421.98	5322.9	5714.03	7947.25	7971.49	7625.58	0	0	0	0	0	0	0	0	0	0	1	0	0	0	0	0	0	0	0	9577.2	9392.63	9638.89	8374.8	8587.25	9130.21	12528.9
P68431;P84243;Q6NXT2;Q71DI3	Histone H3.1 OS=Homo sapiens GN=HIST1H3A PE=1 SV=2	18	3	81.4698	9416.26	6023.85	4903.88	5177.51	19988.2	10539.8	9596.84	8251.87	3917.83	3388.97	10229.7	12231.4	14389.1	11473.3	7312.92	6994.68	3132.47	3135.47	3100.79	0	0	0	0	0	0	0	0	0	0	0	0	0	0	0	0	0	0	0	3031.36	2947.08	2797.12	3406.35	3956.63	3314.27	2788.9
Q8TDC0	Myozenin-3 OS=Homo sapiens GN=MYOZ3 PE=1 SV=2	10	2	81.2574	2835.87	3096.81	2351.66	1428.98	1844.47	1272.06	1040.05	6324.15	7146.73	7099.71	4991.09	6740.48	155.845	233.129	229.348	218.283	5372.55	6071.28	5584.44	1	0	0	0	0	0	0	0	0	0	0	0	0	0	0	0	0	0	0	3359.28	3621.24	3388.85	2845.22	2735.58	2991.26	2389.36
Q9Y6K8	Adenylate kinase isoenzyme 5 OS=Homo sapiens GN=AK5 PE=1 SV=2	15	2	80.7763	0	16.4003	0	0	0	0	0	0	0	0	0	0	6995.82	33.7381	0	7595.79	3692.31	4370.35	4101.83	0	0	0	0	0	0	0	0	0	0	0	0	0	0	0	0	0	0	0	2556.75	2193.69	2674.97	3130.95	3355.57	3604.74	4425.78
Q8NI60	Chaperone activity of bc1 complex-like, mitochondrial OS=Homo sapiens GN=ADCK3 PE=1 SV=1	15	5	79.5147	71354.1	70310.5	84546.6	85554.5	81560	106953	90773.7	49753.8	56410.9	50997.9	61896.2	60088.7	98890.5	55727	58880	73698.7	44371.4	44677.6	43978.4	0	0	3	3	0	0	0	0	0	0	0	0	0	0	0	0	0	0	0	34412	33752.9	34621.9	30489.2	32218.7	30757.2	31159
P07384	Calpain-1 catalytic subunit OS=Homo sapiens GN=CAPN1 PE=1 SV=1	14	1	78.8463	1092.49	1056.46	1682.59	1373.12	180.749	271.903	691.385	1266.45	1644.74	1510.13	1098.16	1246.02	234.09	139.342	471.994	1096.71	2440.51	2254.5	2463.76	0	0	0	0	0	0	0	0	0	0	0	0	0	0	0	0	0	0	0	2465.04	2355.47	2359.52	3119.69	3177.93	3013.64	2308.98
Q9BQ39	ATP-dependent RNA helicase DDX50 OS=Homo sapiens GN=DDX50 PE=1 SV=1	13	1	78.6506	10.3224	0	0	0	0	0	0	0	0	0	0	0	0	0	95.3997	507.438	1254.64	1266.41	1195.65	0	0	0	0	0	0	0	0	0	0	0	0	0	0	0	0	0	0	0	2502.25	2518.86	2506.07	1516.56	1407.64	1506.84	3317.18
P52907	F-actin-capping protein subunit alpha-1 OS=Homo sapiens GN=CAPZA1 PE=1 SV=3	13	2	77.7794	2211.68	2806.5	2376.04	2712.86	575.052	761.562	511.983	6315.36	6630.07	6622.6	5434.69	6592.38	1024.27	110.247	174.965	974.928	6639.36	6947.77	6675.47	0	0	0	0	0	0	0	0	0	0	0	0	1	0	0	0	0	0	0	9170.16	9270.2	9030.19	8796.22	9162.49	9333.85	12140.8
P60228	Eukaryotic translation initiation factor 3 subunit E OS=Homo sapiens GN=EIF3E PE=1 SV=1	16	4	77.6853	10148	12001.4	17536.6	16651	10070.3	14864.4	10626.8	7245.45	7853.44	6857.32	7483.29	7738.03	13322.9	20658.6	25850.7	28718.1	11757.3	12188.1	11517	0	1	1	1	0	0	0	0	0	0	0	0	0	2	0	2	0	0	0	6237.62	6187.92	6424.69	5677.1	5325.97	5908.95	7416.94
P02766	Transthyretin OS=Homo sapiens GN=TTR PE=1 SV=1	9	2	76.3579	16313.3	7411.52	11166	12328.9	6582.22	7169.46	9059.77	4338.17	4863.82	4162.52	4031.39	5270.08	24127.6	7821.43	4857.01	12659.9	18620.4	17971.8	18952.2	0	0	0	0	0	0	0	0	0	0	0	0	1	0	0	0	0	0	0	20660.2	21183	20502.7	19331.6	18516.5	19143.6	3512.92
P30837	Aldehyde dehydrogenase X, mitochondrial OS=Homo sapiens GN=ALDH1B1 PE=1 SV=3	11	1	76.2471	2952.44	1732.06	1899.36	1373.19	29275.9	29159.6	29727.5	12005.6	5943.9	4860.78	28712.6	5770.41	13573.1	13225.6	11872.7	10617.5	4441.43	4915.22	4669.7	0	0	0	0	2	2	2	0	0	0	0	0	0	0	0	0	0	0	0	5178.25	5127.91	4019.62	4322.02	4025.82	4454.57	1558.46
Q86TX2	Acyl-coenzyme A thioesterase 1 OS=Homo sapiens GN=ACOT1 PE=1 SV=1	12	1	75.2921	22809.3	32854.7	30819.2	31297.7	21136.4	29474.6	21364.7	14734	17502.4	17271.6	11385.1	15169.5	13662.3	17737.3	11168.7	11201.1	14628.8	15177.9	14629.9	0	0	0	0	0	0	0	0	0	0	1	1	0	0	0	0	0	0	0	13860.5	13624.1	14226.9	14596	14657.7	14931	17162.9
Q32MZ4	Leucine-rich repeat flightless-interacting protein 1 OS=Homo sapiens GN=LRRFIP1 PE=1 SV=2	14	3	72.879	1171.81	1491.22	856.674	1368.58	1051.41	819.11	1117.68	854.843	1073.03	1163.34	1052.72	1104.58	5864.7	3869.83	2127.53	4995.07	7771.41	7298.1	7429.43	0	0	0	0	0	0	0	0	0	0	0	0	0	0	0	0	0	0	0	7317.63	7522.72	8035.27	6127.38	6044	6124.5	18290.1
P36542	ATP synthase subunit gamma, mitochondrial OS=Homo sapiens GN=ATP5C1 PE=1 SV=1	12	1	72.689	133.065	237.607	97.745	125.129	76.5284	52.0609	157.661	34.4671	39.4951	50.4598	68.3246	70.9932	1054.79	60.3125	118.181	103.466	100.861	60.6819	69.9605	0	0	0	0	0	0	0	0	0	0	0	0	1	0	0	0	0	0	0	70.0558	70.7856	66.6232	52.1365	37.003	43.872	75.4985
P42126	Enoyl-CoA delta isomerase 1, mitochondrial OS=Homo sapiens GN=ECI1 PE=1 SV=1	14	4	72.664	19674.6	24319.2	24164.3	25329.2	26530.8	27823.9	20529.9	27244.6	31019	39669.2	35468.8	34955.8	27485.9	23719.7	17080.6	17735.6	24108.9	23009.9	22607.3	0	0	0	0	0	0	0	0	0	0	0	0	0	0	0	0	2	1	2	22165.5	23296	22817.7	23472.7	23536.2	24116	19674.6
O00429	Dynamin-1-like protein OS=Homo sapiens GN=DNM1L PE=1 SV=2	11	4	72.4058	94514.9	97289.9	129600	147730	129139	120056	125095	35185.9	40110.1	41336.5	35229	43471.8	289607	86737.2	77732.3	65398.4	44215.1	40205.5	39473.8	0	0	0	0	0	0	0	0	0	0	0	3	1	0	0	0	0	0	0	22867.3	22457.8	20955.9	25031.7	25633.4	27563.6	25072.7
Q15365	Poly(rC)-binding protein 1 OS=Homo sapiens GN=PCBP1 PE=1 SV=2	12	2	71.1458	2929.92	4950.56	3790.47	5167.8	4629.37	4177.37	5381.79	5869.6	5447.53	5382.53	5870.95	6721.05	6396.56	6641.73	7286.53	7529.35	7057.21	6825.15	7601.49	0	0	0	0	0	0	0	0	0	0	0	0	0	0	0	1	0	0	0	7170.49	6176.29	6705.75	6129.95	6641.94	6829.59	6226.71
Q53EV4	Leucine-rich repeat-containing protein 23 OS=Homo sapiens GN=LRRC23 PE=2 SV=2	12	2	71.0827	26846.9	30970.3	32894.2	31431.5	18454.8	26182.5	23972.9	23411.3	27798.9	33469.9	26822.6	32696.1	19267.9	18747.8	13126.9	21519.8	15548.7	14632.2	17052.9	0	0	0	0	0	0	0	0	0	0	0	0	0	0	0	0	0	0	0	24191.2	22770.2	25291.3	17932.9	24443.9	16654.8	11352.8
P0CF74;A0M8Q6	Ig lambda-6 chain C region OS=Homo sapiens GN=IGLC6 PE=4 SV=1	12	1	70.7652	184.415	133.845	200.78	287.42	11.1528	313.627	714.292	516.604	214.398	160.787	640.89	1167.17	9771.45	721.888	944.892	7798.15	11149.2	10560.9	10716.4	0	0	0	0	0	0	0	0	0	0	0	0	0	0	0	0	0	0	0	9246.76	9372.32	9669.77	9463.8	9532.6	9735.37	11902.7
Q9UBY9	Heat shock protein beta-7 OS=Homo sapiens GN=HSPB7 PE=1 SV=1	10	1	70.4631	7124.09	2408.22	4990.12	4226.39	2503.32	3904.06	5634.21	2413.62	2053.79	1832.21	2001.89	2253.04	15538.4	3462.37	3546.37	7579.92	8305.12	7708.79	8297.32	0	0	0	0	0	0	0	0	0	0	0	0	0	0	0	0	0	0	0	8908.24	8858.06	8861.27	7269.07	7214.61	6902.09	10057.5
Q5VZ46	Uncharacterized protein KIAA1614 OS=Homo sapiens GN=KIAA1614 PE=2 SV=3	12	2	70.2154	7113.55	6931.12	8430.21	7607.39	9416.32	8652.93	9037.84	5597.25	6024.85	5141.26	4431.95	5176.25	7341.7	6496.53	7434.23	6123.51	7147.44	7146.71	7278.61	0	0	0	0	0	0	0	0	0	0	0	0	0	0	0	0	0	0	0	6591.27	6161.78	6795.19	6318.1	6104.21	5607.42	8400.49
P05388	60S acidic ribosomal protein P0 OS=Homo sapiens GN=RPLP0 PE=1 SV=1	11	2	70.2039	2486.69	5003.33	2388.85	3910.69	6269.88	5309.78	6123.72	1578.35	2550.74	1817.28	1191.51	1600.7	16846.7	3045.65	3790.67	3670.03	2183.13	2234.04	2104.64	0	0	0	0	0	0	0	0	0	0	0	0	0	0	0	0	0	0	0	2221.63	3087.6	2720.24	4188.41	1871.42	3046.91	2595.62
Q13619	Cullin-4A OS=Homo sapiens GN=CUL4A PE=1 SV=3	12	2	68.9612	48170.6	66017.1	70527.5	77324.5	42736.9	39209	45278.9	28960.8	33367.3	35041.3	36679.3	45843.9	37233.5	45902.3	42513.4	79030	60385.1	59422.7	57215.1	0	0	0	0	0	0	0	0	0	0	0	0	0	0	2	0	0	0	0	83633.7	83675.7	85784.8	59448.9	62495.5	63816.4	54387
P30154	Serine/threonine-protein phosphatase 2A 65 kDa regulatory subunit A beta isoform OS=Homo sapiens GN=PPP2R1B PE=1 SV=3	11	1	68.7245	1357.02	950.731	921.785	1315.34	2210.88	1337.83	1624.7	3273.44	1517.3	1625.06	2425.71	1436.47	2886.16	3048.31	1740.99	1888.1	1095.15	1100.13	1130.54	0	0	0	0	0	0	0	0	0	0	0	0	0	0	0	0	0	0	0	1194.95	1214.31	1132.44	1171.81	1167.1	1186	997.722
P56134	ATP synthase subunit f, mitochondrial OS=Homo sapiens GN=ATP5J2 PE=1 SV=3	11	2	68.6589	42123.2	49766.3	48845.4	56117.3	53872.2	48346.7	44620.8	46497.4	47329.9	46177.6	33257.2	38356	42092.6	60359.8	53077.9	49572.9	34498.9	36735.3	37384.7	0	0	0	0	0	0	0	0	0	1	1	0	0	0	0	0	1	0	0	35169.9	35050.3	34717.5	31978.8	32457.9	32968.3	38147.4
P62140	Serine/threonine-protein phosphatase PP1-beta catalytic subunit OS=Homo sapiens GN=PPP1CB PE=1 SV=3	11	1	68.1006	2115.43	1835.92	1962.24	1693.14	213.528	299.021	447.992	2370.56	2673.64	2410.11	2131.28	2659.15	0	1423.13	1093.98	2023.17	4599.25	3998.44	4151.05	0	0	0	0	0	0	0	0	0	0	0	0	0	0	0	0	0	0	0	4010.06	3993.86	3917.15	3708.39	3666.43	3551.06	4440.74
Q99797	Mitochondrial intermediate peptidase OS=Homo sapiens GN=MIPEP PE=1 SV=2	13	1	67.4753	0	0	0	0	0	0	0	0	0	0	0	0	761.703	0	0	774.554	596.94	611.819	621.924	0	0	0	0	0	0	0	0	0	0	0	0	0	0	0	0	0	0	0	554.119	561.03	498.048	469.669	454.281	421.062	268.516
Q9UKU7	Isobutyryl-CoA dehydrogenase, mitochondrial OS=Homo sapiens GN=ACAD8 PE=1 SV=1	11	2	66.1803	30824.7	37474.9	39180.4	45431.8	27102.4	26330.8	28402.7	16530.7	20434.2	20434.2	16386.6	22798.4	29999.5	24555	22775.2	20391.5	23233.5	23949.3	24261.8	0	0	0	0	0	0	0	0	0	0	0	0	0	0	0	0	0	0	0	22856.5	22876.1	23091.3	25951.4	25777.1	25330.9	19123.7
P18859	ATP synthase-coupling factor 6, mitochondrial OS=Homo sapiens GN=ATP5J PE=1 SV=1	10	2	64.8766	16543.3	21403.2	22795.3	30524.2	14485.2	19781.2	20181.8	10882.2	12451.2	13269.8	12614	15694.6	10995.5	19766.3	23675.5	16295.1	12240.4	12196.6	12288.1	1	0	0	0	0	0	0	0	0	0	0	0	0	0	0	0	0	0	0	15975.9	15385.1	14835	13806.9	13314.6	13793.2	17088.9
P19404	NADH dehydrogenase [ubiquinone] flavoprotein 2, mitochondrial OS=Homo sapiens GN=NDUFV2 PE=1 SV=2	11	2	64.2413	8745.84	4378.31	4328.75	2977.69	4021.93	3641.09	3292.36	10907.8	7305.95	11867.9	9457.6	8731.03	7963.17	3918.75	4352.5	5056.58	10581.9	9424.28	9244.36	0	0	0	0	0	0	0	1	1	0	0	0	0	0	0	0	0	0	0	5935.42	5431.15	4722.55	3926.66	4309.48	4565.5	3701.46
P07339	Cathepsin D OS=Homo sapiens GN=CTSD PE=1 SV=1	10	2	63.4392	29572	29404.8	24715	27681	34900.3	33475.5	51593.5	28672.3	38569.5	26915.5	31650.9	36932.9	15565.1	66527.6	54020.6	36005.4	32156.8	32784.6	35366.8	0	0	0	0	0	0	0	0	0	0	0	0	0	0	0	0	0	0	0	52387.5	49442.5	49723.2	65895.9	71596.2	66029.3	29340.3
Q01995	Transgelin OS=Homo sapiens GN=TAGLN PE=1 SV=4	9	2	63.2639	374.63	0	69.2764	26.5638	31.782	320.998	217.002	343.482	83.886	170.218	498.23	304.907	1005.37	342.256	233.691	4421.53	6029.78	6035.21	5992.17	0	0	0	0	0	0	0	0	0	0	0	0	0	0	0	0	0	0	0	5572.67	5365.49	5741.24	5354.49	5186.48	5384.49	15793
Q96KN1	Protein FAM84B OS=Homo sapiens GN=FAM84B PE=1 SV=1	10	2	63.2059	265637	326665	326996	457746	334722	331689	348895	82608.4	83864.2	78148.5	53053.4	102109	334379	897813	815525	695680	153742	153238	150522	0	0	0	0	0	0	0	0	1	0	0	0	0	0	0	0	0	0	1	44169.5	43716.5	44126.8	39441.4	39035.5	40026.2	35652.3
Q99714	3-hydroxyacyl-CoA dehydrogenase type-2 OS=Homo sapiens GN=HSD17B10 PE=1 SV=3	11	1	62.8882	562.747	678.863	673.457	104.314	1554.31	1996.22	732.268	4394.56	4040.22	1543.87	4171.48	1308.78	0	388.585	558.987	1144.81	1462.74	1154.72	1336.94	0	0	0	0	0	1	0	0	0	0	0	0	0	0	0	0	0	0	0	1384.36	1402.56	1371.49	1182.26	1137.31	1212.33	16177.8
P00374	Dihydrofolate reductase OS=Homo sapiens GN=DHFR PE=1 SV=2	12	2	62.5986	11649.4	11552.6	21371.6	23641.6	23071.6	28025.8	14706.8	5130.72	5997.21	3359.63	15532.6	6785.06	11627.7	16559.7	40338.4	26239.8	6774.99	7047.68	7351.24	0	0	0	0	0	0	0	0	0	0	0	0	0	0	0	0	0	0	0	4093.79	4146.24	3995.74	3602.4	3486.45	3656.05	4602.23
P02790	Hemopexin OS=Homo sapiens GN=HPX PE=1 SV=2	12	1	62.4312	1753.03	2708.05	2814.82	2918.4	1861.83	1600.24	1597.75	1501.12	1995.17	1870.73	1796.46	2373.47	619.783	1457.12	1605.87	1337.65	1809.09	1789.37	1817.17	0	0	0	0	0	0	0	0	0	0	0	0	0	0	0	0	0	0	0	1373.19	1170.5	1147.71	1471.03	1228.6	1511.48	4130.14
Q96M29	Tektin-5 OS=Homo sapiens GN=TEKT5 PE=2 SV=1	12	1	62.198	12293.1	13846.4	12758.8	14424	10660.5	9787.58	10740.9	11177.7	11814.2	11593	9368.85	10928.2	8829.45	12200.9	10910.5	10145.7	10283.1	9606.16	9610.96	0	0	0	0	0	0	0	0	0	0	0	0	0	0	0	0	0	0	0	17179.7	17123.1	16875.3	20725.8	19501.4	20290.7	15387.1
P51648	Fatty aldehyde dehydrogenase OS=Homo sapiens GN=ALDH3A2 PE=1 SV=1	10	1	61.5271	7596.14	8512.54	21659.6	5782.49	10489.6	10386.8	9703.87	23632.2	10924	8529.96	21674.7	16426.9	9130.42	12970	14264.9	6694.31	8088.94	7765.11	8160.06	0	0	0	0	0	0	0	0	0	0	0	0	0	0	0	0	0	0	0	12012.9	11749.4	11466.6	21009.2	19948.9	19121.2	13155.4
Q9NQC3	Reticulon-4 OS=Homo sapiens GN=RTN4 PE=1 SV=2	12	1	61.5089	0	0	0	0	0	0	0	535.757	281.982	293.712	364.249	322.745	66.0914	0	0	0	1068.33	1089.14	1036.86	0	0	0	0	0	0	0	0	0	0	0	0	0	0	0	0	0	0	0	811.515	1056.08	791.947	812.804	651.513	920.791	1000.13
Q2TAA8	Translin-associated factor X-interacting protein 1 OS=Homo sapiens GN=TSNAXIP1 PE=2 SV=1	9	2	61.0525	41172.7	14455.4	9388.74	1805.06	46746.8	20270.5	39939.7	21131.5	23742.6	19464	15362.8	5345.55	65.3186	13745	15187.5	24974.6	20042.6	16767.2	19305.1	0	0	0	0	0	0	0	0	0	0	0	0	0	0	0	0	0	0	0	7173.08	7024.88	6764.17	4227.32	4173.23	4311.64	2420.05
P01008	Antithrombin-III OS=Homo sapiens GN=SERPINC1 PE=1 SV=1	9	1	61.0431	40.755	0	0	0	81.5679	117.428	0	191.543	611.374	40.3744	307.007	366.407	0	34.7273	95.4951	137.933	252.368	308.139	174.006	0	0	0	0	0	0	0	0	0	0	0	0	0	0	0	0	0	0	0	694.643	615.815	971.756	786.395	951.7	627.971	8231.76
P17735	Tyrosine aminotransferase OS=Homo sapiens GN=TAT PE=1 SV=1	11	2	60.9085	110.736	133.969	248.066	149.165	790.771	542.486	707.577	168.021	130.784	126.6	268.905	286.504	3179.76	892.407	393.957	3897.56	4285.63	4190	4014.34	0	0	0	0	0	0	0	0	0	0	0	0	0	0	0	0	0	0	0	3112.72	3088.77	3081.9	3448.06	3124.09	3487.95	15983.7
P02774	Vitamin D-binding protein OS=Homo sapiens GN=GC PE=1 SV=1	12	3	60.6046	17675.5	21852.9	18367.1	19464.1	42750.7	49134.3	34487.8	25631.1	20989.6	22299.1	24722.2	23269.1	13252.1	64146.4	65610.6	42105.8	15532.5	15556.9	14439.2	0	0	0	0	1	1	3	0	0	0	0	0	0	0	0	0	0	0	0	14899.6	16262.6	13649.5	18829.6	18714.4	18225.8	19271.7
Q92928;P61006;Q15286	Putative Ras-related protein Rab-1C OS=Homo sapiens GN=RAB1C PE=5 SV=2	8	1	60.1534	3418.42	9378.41	5364.98	7246.38	10463	1933.4	5976.39	4206.99	5497.71	2896.97	2558.77	3867.55	872.383	7360.97	8438.61	1031.29	3269.21	2906.61	2962.54	0	0	0	0	0	0	0	0	0	0	0	1	0	0	0	0	0	0	0	2914.84	2908.58	2837.48	3937.48	3689.45	3852.13	4827.1
O43181	NADH dehydrogenase [ubiquinone] iron-sulfur protein 4, mitochondrial OS=Homo sapiens GN=NDUFS4 PE=1 SV=1	11	5	59.9788	47982.5	66436.2	61649.1	84518.3	84672.5	89968.1	65261.1	41299.5	40688.5	45402.6	23475.6	31543.2	38770.5	62632.6	54375.6	50150.4	40725.7	41929.2	42804.2	0	1	0	0	0	0	0	0	1	0	0	0	0	0	0	0	0	0	0	41522.1	44045.4	43288.5	44832	46784	42174	40155.5
Q86XH1	IQ and AAA domain-containing protein 1 OS=Homo sapiens GN=IQCA1 PE=2 SV=1	10	3	59.5719	6173.27	8224.14	8573.26	10554.1	11927.3	12465.4	13577.3	5642.81	5645.54	5958.26	3208.64	3664.48	5660.41	6868.07	7294.53	6109.55	3983.43	3953.1	3896.4	0	2	0	0	0	0	0	0	0	0	0	0	0	0	0	0	0	0	0	3831.53	4187.39	4025.29	3097.29	2785.48	3067.44	2707.61
Q9UKS6	Protein kinase C and casein kinase substrate in neurons protein 3 OS=Homo sapiens GN=PACSIN3 PE=1 SV=2	10	3	58.9638	71862.8	78854.1	92315.3	89240.1	83081.3	71906.8	70996.1	72584.9	68532	72114.2	71597.4	90314.8	15751.2	58098.6	51778.8	36730.9	46112.5	45291.7	44432.5	0	0	0	0	0	0	0	0	0	0	0	0	0	0	0	0	0	0	0	38420	40243.5	40902.4	37946.5	36116.2	39149.4	55164.1
P08574	Cytochrome c1, heme protein, mitochondrial OS=Homo sapiens GN=CYC1 PE=1 SV=3	11	4	58.7609	54.4007	21.7166	913.526	0	1.66566	0	17.7562	528.747	583.015	493.05	1033.51	547.387	6149.63	35.6882	121.631	1178.3	2278.48	2329.18	2312.23	0	0	0	0	0	0	0	0	0	0	0	0	0	0	0	0	0	0	0	2509.78	2501.99	2521.12	2806.06	2609.64	2583.18	3123.7
Q13464	Rho-associated protein kinase 1 OS=Homo sapiens GN=ROCK1 PE=1 SV=1	10	1	58.2783	7798.71	9005.51	9515.54	11514.3	7880.46	7057.15	7965.01	7399.71	8147.97	7630.65	7058.73	8134.9	13645.7	5130.33	5835.48	4760.32	6725.25	6710.01	7413.72	0	0	0	0	0	0	0	0	0	0	0	0	0	0	0	0	0	0	0	5549.97	6001.96	5806.01	6124.78	5734.6	5419.21	6565.15
P24310	Cytochrome c oxidase subunit 7A1, mitochondrial OS=Homo sapiens GN=COX7A1 PE=1 SV=2	11	3	57.9684	7104.48	9512.69	4234.26	6032.54	4585.33	5020.98	3113.79	4797.52	7591.6	9995.66	4282.84	6896	6314.19	2427.99	3549.23	5605.92	5644.46	5755.12	4832.65	0	0	1	1	1	0	0	0	1	0	1	1	0	0	0	0	1	1	1	3882.77	3746.26	3556.46	2877.9	2739.54	2649.35	4453.15
Q9HCE7	E3 ubiquitin-protein ligase SMURF1 OS=Homo sapiens GN=SMURF1 PE=1 SV=2	9	1	57.5721	1328.44	737.328	519.82	126.012	1396.92	1248.52	2608.38	3404.9	1625.19	2130.31	3603.49	2270.92	2388.39	1574.5	717.207	827.137	1880.06	1803.75	1861.13	0	0	0	0	0	0	0	0	0	0	0	0	0	0	0	0	0	0	0	1049.13	1030.28	952.415	523.777	526.83	557.665	532.673
P14854	Cytochrome c oxidase subunit 6B1 OS=Homo sapiens GN=COX6B1 PE=1 SV=2	9	4	57.1081	27868.1	28551.7	25693	10416	45165.4	48357.1	33672	61812.7	59581.7	69674.3	63641	52904.8	13430.6	21670.7	22048.6	25343.8	33322.4	32065.9	32689.4	0	0	0	0	0	0	0	0	3	0	0	0	0	0	0	0	0	0	0	45250	47791.1	46151.9	74079	73112.9	72863.9	30819.8
Q9BYZ2	L-lactate dehydrogenase A-like 6B OS=Homo sapiens GN=LDHAL6B PE=1 SV=3	6	1	57.0394	151.347	215.365	1087.94	120.07	330.855	231.906	39.9569	736.534	1726.77	447.96	858.059	452.14	12.7071	0	12.5162	218.573	787.729	1125.1	1073.51	0	0	0	0	0	0	0	1	0	0	0	0	0	0	0	0	0	0	0	1915.09	1946.12	1861.12	1530.65	1725.87	1594.87	1312.55
Q9NQX4	Unconventional myosin-Vc OS=Homo sapiens GN=MYO5C PE=1 SV=2	12	3	56.9748	8107.54	11606.3	12638.5	13048.6	13432.7	12392	12632.3	7411.19	11255.1	12552.9	7451.79	8268.2	9034.2	21544.4	18489.9	19862.8	12129.6	12681.2	12134.7	0	0	0	0	0	0	0	0	0	0	0	0	0	0	0	0	0	0	0	12690.8	12690.3	11751.2	13156.5	13112.4	13145.2	5029.11
Q08188	Protein-glutamine gamma-glutamyltransferase E OS=Homo sapiens GN=TGM3 PE=1 SV=4	7	1	56.1892	14564	17978.8	15737.2	16710.5	12554.3	13013.1	11919.7	12359.4	14477.9	14886.5	13669.7	14681.1	14719.2	12105.6	12484.2	12839.9	23981.9	22863.7	23107.9	0	0	0	0	0	0	0	0	0	0	0	0	0	0	0	0	0	0	0	12937.5	12796.5	13253.5	14599.1	13922.4	14800.3	11599.1
P02794	Ferritin heavy chain OS=Homo sapiens GN=FTH1 PE=1 SV=2	8	2	55.9471	8164.13	10137.2	9583.13	10208.3	7019.48	6100.86	7055.61	4984.09	5588.15	5361.69	4670.26	6852.11	9941.11	11983.7	11055.5	9957.17	8356.97	7339.2	8049.17	0	0	0	0	0	0	0	0	0	0	0	0	0	0	0	0	0	0	0	9380.16	9188.85	10058	16574.8	16507.4	16699.8	9189.55
P04040	Catalase OS=Homo sapiens GN=CAT PE=1 SV=3	10	4	55.7889	53082.7	60203.5	52912.8	69911.1	32911.4	30161.1	33634.8	25292.8	29005.1	27011.9	29289.8	38694.6	31893	26291	23907.1	22855.2	40489.5	41353.7	40651.3	0	0	0	0	0	0	0	0	0	0	0	0	0	0	0	0	0	0	0	44055.3	42988.2	42757	40864.2	38848.2	39831.2	38001.1
P61158	Actin-related protein 3 OS=Homo sapiens GN=ACTR3 PE=1 SV=3	11	4	55.2625	14573	7621.81	7200.6	8817.48	16020.7	15085	15724	15641.2	12656.7	11923.2	20684.5	10484.5	8963.16	31808.7	33933.5	22381.8	9160.03	8862.98	9871.49	0	0	0	0	0	0	0	0	0	0	0	0	0	0	0	0	0	0	0	7904.9	7804.52	7843.95	6707.83	7380.86	7257.3	16146.2
O00255	Menin OS=Homo sapiens GN=MEN1 PE=1 SV=4	8	1	54.5186	0	0	0	0	0	0	0	0	0	0	0	0	5397.15	0	0	7780.59	13067.6	12429.9	12767.1	0	0	0	0	0	0	0	0	0	0	0	0	0	0	0	0	0	0	0	13814.1	13982	13855.4	12545.6	12500.7	12095.3	19211.1
Q9BXS1	Isopentenyl-diphosphate delta-isomerase 2 OS=Homo sapiens GN=IDI2 PE=1 SV=1	9	3	54.3185	6570.84	6425.92	7386.44	8481.51	11907.3	9357.64	8381.11	5943.53	6267.37	6562.35	3526.71	5545.03	8571.45	6535.67	7244.07	12429.1	4790.79	4906.82	4474.3	0	0	0	0	0	0	0	0	0	0	0	0	0	0	1	0	0	0	0	4076.01	3950.93	4301.47	3194.37	3876.26	4011.89	4627.48
Q9UHG3	Prenylcysteine oxidase 1 OS=Homo sapiens GN=PCYOX1 PE=1 SV=3	8	1	54.076	694.065	628.257	982.878	696.397	860.594	684.001	675.319	476.306	655.096	789.265	505.676	517.061	1070.29	461.783	428.767	968.501	1217.98	1055.53	1228.23	0	0	0	0	0	0	0	0	0	0	0	0	0	0	0	0	0	0	0	615.113	686.535	684.945	427.604	356.028	348.167	427.765
P34932	Heat shock 70 kDa protein 4 OS=Homo sapiens GN=HSPA4 PE=1 SV=4	9	4	53.5731	99039.2	129154	140160	143982	163913	140373	161039	45897.7	73613.9	51506.4	69550.6	85939.8	133119	303420	275651	355675	92078.8	85343.4	85609.2	0	0	0	0	0	1	0	0	0	0	0	0	2	0	0	0	0	0	0	45687.8	44415.9	44698.1	44679.3	44104.7	42462.5	32938.6
P07585	Decorin OS=Homo sapiens GN=DCN PE=1 SV=1	10	4	53.0571	23733.7	38304.4	36891	38390	41670.7	36694.7	35734.1	15456.6	18709.5	18124.3	10877.2	14230.8	45292.3	26441	28641.2	28486.9	25218.1	26188.9	26027	0	0	0	0	0	0	0	0	0	0	0	0	0	0	0	0	0	0	0	20685.2	22305.1	21441.2	17539.2	18306.5	19433.2	25158.5
Q96NL6	Sodium channel and clathrin linker 1 OS=Homo sapiens GN=SCLT1 PE=1 SV=2	8	1	52.4547	4775.69	3603.19	4063.08	3769.27	587.54	1056.85	1519.92	2106.09	1573.93	3894.59	1016.22	1437.07	110.13	1439.36	364.277	1847.93	3031.18	3476.97	3011.91	0	0	0	0	0	0	0	0	0	0	0	0	0	0	0	0	0	0	0	668.537	620.222	624.206	155.234	190.711	68.7427	1068.42
P62249	40S ribosomal protein S16 OS=Homo sapiens GN=RPS16 PE=1 SV=2	8	4	51.7145	21011.9	24872.1	26611.6	25526.6	36085	53758.9	48247.1	33282.2	31046	25988.8	32354.4	18505.2	39163.2	29354.5	29743.4	23125.4	13211.1	12982.8	13672	2	0	0	1	0	0	0	0	0	0	0	0	0	0	0	0	2	1	0	12442.5	12513.9	12495	11562	11156.7	12075.1	13827
Q6DN03;Q6DRA6	Putative histone H2B type 2-C OS=Homo sapiens GN=HIST2H2BC PE=5 SV=3	9	1	51.5457	14725.2	19715.7	20624.5	24129.2	23553.6	20145.6	23938.2	7411.72	8373.65	8437.37	8568.58	9655.17	14524.8	17968.3	17207.8	10579.2	8674.96	8761.23	8788.78	0	0	0	0	0	0	0	0	0	0	1	0	0	0	0	0	0	0	0	7517.49	7548.8	7743.51	6703.59	6953.01	6689.58	8824.4
Q8N584	Tetratricopeptide repeat protein 39C OS=Homo sapiens GN=TTC39C PE=2 SV=2	10	1	51.1601	0	0	0	0	0	0	0	0	0	25.3025	0	0	12872.1	0	0	3346.79	5204.61	4711.23	4992.49	0	0	0	0	0	0	0	0	0	0	0	0	0	0	0	0	0	0	0	5105.7	5346.25	5556.52	6106.89	6166.28	6572.53	6109.81
Q8NCW5	NAD(P)H-hydrate epimerase OS=Homo sapiens GN=APOA1BP PE=1 SV=2	9	2	50.9292	2797.53	3677.78	2789.9	3115.43	2250.4	3334.68	2704.7	4074.66	3780.57	4184.33	3112.83	3248.14	1058.2	3342.27	3465.67	4054.39	4055.1	3840.59	4410.21	0	0	0	0	0	0	0	0	0	1	0	0	0	0	0	0	0	0	0	6031.14	5656.11	5713.9	6171.37	6055.97	6173.57	3454.22
Q702N8	Xin actin-binding repeat-containing protein 1 OS=Homo sapiens GN=XIRP1 PE=1 SV=1	9	1	50.5621	480.381	0	128.759	183.835	0	0	0	81.966	60.7536	45.2707	53.8167	138.352	1816.41	74.6194	0	476.321	370.345	312.039	376.505	0	0	0	0	0	0	0	0	0	0	0	0	0	0	0	0	0	0	0	391.138	440.838	363.024	275.382	208.918	240.408	501.534
Q9H0W9	Ester hydrolase C11orf54 OS=Homo sapiens GN=C11orf54 PE=1 SV=1	9	1	50.5301	35767.7	22249.5	15001.1	10166.1	31063.7	21631.7	28961.8	11085	22832.2	15411.6	20593.1	9160.95	17289.7	52868.5	53091.1	42032.9	14152.7	14118.7	13490.2	0	0	0	0	0	0	0	0	0	0	0	0	0	0	0	0	0	0	0	13411.9	12598	13223	14556.8	14045.9	14282.4	11915.6
Q8TCQ1	E3 ubiquitin-protein ligase MARCH1 OS=Homo sapiens GN=MARCH1 PE=1 SV=1	5	1	50.0987	27789.7	12898.2	9843.24	10367.2	17604.5	17766.5	19165.3	24816.3	47193.7	35514.9	52508.8	18845.9	11382.4	17042.7	14780.6	21611.9	26778	26005.9	26324.3	0	0	0	0	0	0	0	0	0	0	0	0	0	0	0	0	0	0	0	45288.2	46077.7	46776.3	61329.7	63000.3	57741.8	29484.9
O43708	Maleylacetoacetate isomerase OS=Homo sapiens GN=GSTZ1 PE=1 SV=3	7	2	50.0934	20721.5	28358.1	30255.1	37057.8	37958.5	33778.6	41415.2	10222.8	15431.5	12507.6	10367.3	11479.5	35908.2	40184.1	33535.9	25586.8	15447.9	17429.5	16308.5	0	0	1	0	0	2	2	0	0	0	0	0	0	0	0	0	0	0	0	11746.3	11478.4	10720.8	8654.22	9754.45	8733.11	14850.8
P04220	Ig mu heavy chain disease protein OS=Homo sapiens PE=1 SV=1	8	1	49.7028	282.226	404.451	725.835	839.465	146.181	26.9746	12.0811	395.777	516.745	274.544	352.863	417.019	499.564	479.842	465.822	252.583	247.952	250.846	277.742	0	0	0	0	0	0	0	0	0	0	0	0	0	0	0	1	0	0	0	181.038	189.518	176.867	440.957	417.605	418.277	393.221
Q9H7C9	Mth938 domain-containing protein OS=Homo sapiens GN=AAMDC PE=1 SV=1	10	2	49.6291	5094.36	5757.04	6859.9	7425	5942.13	6287.35	6827.83	4056.02	4574.89	4422.24	3657.21	4660.62	11008.4	4668.21	5206.76	6352.13	4980.24	4697.38	4613.24	0	0	0	0	0	0	0	0	0	0	0	0	1	0	0	0	1	0	0	5251.13	5520.81	5165.06	5550.96	5571.54	5517.87	6937.07
P08727	Keratin, type I cytoskeletal 19 OS=Homo sapiens GN=KRT19 PE=1 SV=4	9	2	48.6598	355214	234280	357754	324155	288143	330781	283970	164131	187347	232826	115364	134869	159056	572178	443315	359624	131967	126453	129310	0	0	0	0	0	0	0	0	0	0	0	0	0	0	0	0	0	0	0	105080	102206	98175.4	73655.8	75676.9	76311.2	88413.9
Q9UIJ7	GTP:AMP phosphotransferase AK3, mitochondrial OS=Homo sapiens GN=AK3 PE=1 SV=4	8	2	48.5962	4845.18	5493.71	7172.84	6119.29	5350.97	6601.87	6505.54	3697.25	4224.14	4404.84	3929.79	4606.61	9013.83	4241.2	4818.91	8820.99	7019.91	6833.52	6906.96	0	0	0	0	0	0	0	0	0	0	0	0	0	0	0	0	0	0	0	6223.55	6068.86	6660.7	6421.67	5967.74	6401.46	6058.31
O00330	Pyruvate dehydrogenase protein X component, mitochondrial OS=Homo sapiens GN=PDHX PE=1 SV=3	8	1	48.154	2533.89	3834.86	4505.92	5446.82	9511.38	5596.6	6497.2	1457.3	3955.4	1899.52	2768.98	2538.35	7289.21	7984.44	9436.81	5183.63	2026	2183.56	2203.97	0	0	0	0	0	0	0	0	0	0	0	0	0	0	0	0	0	0	0	1616.92	1520.72	1396.94	1483.68	1493.82	1575.68	1717.84
P62820	Ras-related protein Rab-1A OS=Homo sapiens GN=RAB1A PE=1 SV=3	8	2	47.996	39999.4	18640	18572.3	19026.7	17760.8	18653.7	16205	21810.2	14083.4	20575.8	16750.4	13359.8	6388.35	21954	25889	16943.9	8268.91	8747.34	8959.3	0	0	0	0	0	0	0	0	0	0	0	0	0	0	0	0	0	0	0	7063.51	7811.44	5897.35	5978.17	5477.85	5564.68	9506.77
Q6NZI2	Polymerase I and transcript release factor OS=Homo sapiens GN=PTRF PE=1 SV=1	5	1	47.9798	1161.07	34.8411	0	0	0	70.6889	0	286.976	724.385	563.884	588.102	898.589	0	26.2698	1535.83	2293.45	844.143	977.971	915.811	0	0	0	0	0	0	0	0	0	0	0	0	0	0	0	0	0	0	0	1529.2	1519.33	1388.72	1285.5	1253.4	1250.05	841.52
O43736	Integral membrane protein 2A OS=Homo sapiens GN=ITM2A PE=1 SV=2	9	3	47.9635	391570	476163	415641	397925	205425	227186	221642	246307	224405	226934	268433	291120	137225	108301	115125	135668	249786	280703	273068	0	0	0	1	0	0	0	0	0	0	0	0	0	0	0	0	0	0	0	42168	43293.3	40377.9	46299.3	42518.5	43899.2	194376
O43678	NADH dehydrogenase [ubiquinone] 1 alpha subcomplex subunit 2 OS=Homo sapiens GN=NDUFA2 PE=1 SV=3	8	3	47.1128	14908.6	13762.6	14143	15867.8	9084.81	12128	11241.2	7532.5	6763.28	7129.78	7687.11	8852.38	22756.7	8844.08	10638.6	18264	9642.21	10002.9	9888.07	0	0	0	0	0	0	0	0	0	0	1	0	0	0	0	0	0	0	1	5224.62	4749.46	5378.08	3799.48	3609.19	3630.48	7178.36
P37802	Transgelin-2 OS=Homo sapiens GN=TAGLN2 PE=1 SV=3	6	1	46.9444	0	0	0	0	0	0	169.775	236.214	432.258	514.381	1038.24	518.386	0	361.129	302.592	52.4253	366.457	549.04	322.611	0	0	0	0	0	0	0	0	0	0	0	0	0	0	0	0	0	0	0	946.535	1215.18	1256.97	1856.41	2099.13	1479.73	665.239
Q14568	Putative heat shock protein HSP 90-alpha A2 OS=Homo sapiens GN=HSP90AA2 PE=1 SV=2	7	1	46.693	2590.2	2273.55	2541.42	3044.03	630.993	761.293	1408.71	941.405	1172.52	811.718	2026.39	2933.49	1034.08	542.87	724.219	760.455	4247.57	4018.72	4139.5	0	0	0	0	0	0	0	0	1	0	0	0	0	0	0	0	0	0	0	4257.77	4349.41	4198.54	4970.59	4677.74	4769.41	4956.23
Q96T88	E3 ubiquitin-protein ligase UHRF1 OS=Homo sapiens GN=UHRF1 PE=1 SV=1	8	1	46.6517	54.8207	104.128	126.103	134.515	8.0738	4.36311	0	34.4039	37.1125	51.5188	68.0311	139.041	0	328.013	209.171	403.903	99.5346	162.796	109.523	0	0	0	0	0	0	0	0	0	0	0	0	0	0	0	0	0	0	0	25.4273	42.6188	53.0443	55.2014	22.6898	36.8326	152.343
Q8TB03	Uncharacterized protein CXorf38 OS=Homo sapiens GN=CXorf38 PE=1 SV=1	8	3	46.5492	5179.18	3920.57	5985.21	8590.66	11072.8	12399.1	9777.57	5367.52	6028.14	3087.87	4710.84	6071.33	11090.1	5849.56	6588.38	10964.4	7799.79	6883.61	7405.1	0	0	0	0	0	0	0	0	0	0	0	0	0	0	0	0	0	0	0	5745.64	6763.13	6155.2	5151.47	4615.31	4711.82	5264.5
Q9BZE2	tRNA pseudouridine(38/39) synthase OS=Homo sapiens GN=PUS3 PE=1 SV=3	6	1	46.1539	1035.66	151.497	50.366	934.131	23.9185	239.862	357.12	1026.63	1306.69	1134.01	628.349	874.328	1002.47	43.6828	140.871	427.606	917.161	904.717	1108.43	0	0	0	0	0	0	0	0	0	0	0	0	0	0	0	0	0	0	0	581.944	565.639	553.082	298.295	489.286	427.798	505.045
P00450	Ceruloplasmin OS=Homo sapiens GN=CP PE=1 SV=1	8	3	45.9203	2113.23	2906.24	4042.23	3228.7	3655.35	4159.97	3894.36	1778.3	1487.03	997.37	2226.92	1783.31	1658.68	3370.47	3573.36	2651.34	1587.83	1355.72	1608.47	0	0	0	0	0	0	0	0	0	0	0	0	0	0	0	0	0	0	0	907.297	1216.91	1040.97	2932.15	2022.93	2658.99	1478.56
P07237	Protein disulfide-isomerase OS=Homo sapiens GN=P4HB PE=1 SV=3	9	3	45.9051	13796.3	5784.26	6371.03	9473.75	7456.57	8293.19	7008.29	8945.7	9960.62	6613.74	12132.9	9554.5	7168.11	7385.42	7694.64	5814.5	7322.01	6187.95	6625.67	0	0	0	0	0	0	0	0	0	0	2	0	0	0	0	0	0	0	0	5939.31	5576.36	5811.32	5871.96	5830.43	5724.14	4310.48
Q16134	Electron transfer flavoprotein-ubiquinone oxidoreductase, mitochondrial OS=Homo sapiens GN=ETFDH PE=1 SV=2	7	1	45.7552	3668.89	4518.26	4845.88	5235.56	3552.95	3116.37	4345.81	1992.62	1950.27	2089.24	1814.41	2551.09	2488.55	3624.82	3630.57	3375.71	3627.79	3602.19	3808.17	0	0	0	0	0	0	0	0	0	0	0	0	0	0	0	0	0	0	0	3483.91	3203.81	3480.4	2912	3441.48	3098.53	3535.45
Q96Q27	Ankyrin repeat and SOCS box protein 2 OS=Homo sapiens GN=ASB2 PE=1 SV=1	7	1	45.6488	31458	34054.8	49234.4	74195.9	61384.6	102349	82793.2	45169.5	47750.6	42398.5	29276.7	32516.3	29477.8	59547.4	53556.7	40526.5	24459.2	26217.8	25933.1	0	0	0	0	0	0	0	0	0	0	0	0	0	0	0	0	0	0	0	54076.1	54361.2	53865.5	48428.4	45387.1	46260.1	33596.7
P38117	Electron transfer flavoprotein subunit beta OS=Homo sapiens GN=ETFB PE=1 SV=3	9	4	45.0572	3449.3	1642.32	2233.82	1851.44	9785.41	3974.6	3878.24	3136.4	1883.71	1527.11	1751.48	2065.82	13226.4	3675.02	3206.73	4733.13	5241.73	5589.28	5293.85	0	0	0	0	0	0	0	0	0	0	0	0	0	0	0	0	0	0	0	3950.51	4163.02	4072.29	3552.23	3816.3	3940.94	5068.21
P12110	Collagen alpha-2(VI) chain OS=Homo sapiens GN=COL6A2 PE=1 SV=4	8	1	44.3787	5941.92	8204.11	7688.7	5862.37	6785.58	7695.77	4566.55	6557.35	7954.84	7160.26	4733.99	4989.31	2366.29	3975.67	1228.64	1915.13	6296.46	5563.86	5608.59	0	0	0	0	0	0	0	0	0	0	0	0	0	0	0	0	0	0	0	5931.68	5651.48	5776.48	5522.12	5300.26	5500.01	5368.49
P0CG12	Chromosome transmission fidelity protein 8 homolog isoform 2 OS=Homo sapiens GN=CHTF8 PE=1 SV=1	6	1	43.617	671.227	1195	1328.95	1341.62	1955.82	2030.35	2041.38	1305.56	1263.07	1241.29	1149.06	1124.85	1089.51	1129.14	2237.48	1921.07	1445.47	1399.12	1134.03	0	0	1	0	0	0	0	0	0	0	0	0	0	0	0	0	0	0	0	1152.67	1055.7	954.638	1262.91	849.822	860.969	1216.42
Q9Y2M2	Protein SSUH2 homolog OS=Homo sapiens GN=SSUH2 PE=1 SV=1	7	1	43.5259	2176.94	437.341	1219.91	410.63	600.567	1402.16	1134.68	828.053	624.455	781.999	1011.73	955.414	2959.18	1448.24	1079.97	2408.89	2771.26	2863.69	2912.46	0	0	0	0	0	0	0	0	0	0	0	0	0	0	0	0	0	1	0	4724.94	4719.67	4915.77	3386.75	3697.02	3556.58	3477.62
P13796	Plastin-2 OS=Homo sapiens GN=LCP1 PE=1 SV=6	6	2	43.1385	948310	1.21096e+06	741356	868260	1.24722e+06	1.02364e+06	1.07069e+06	727577	834513	713480	582496	723007	429819	993835	908963	589361	808006	894294	863909	0	0	0	0	0	0	0	0	0	0	0	0	0	0	0	0	0	0	0	914590	873310	801774	806115	817723	824603	310762
P28329	Choline O-acetyltransferase OS=Homo sapiens GN=CHAT PE=1 SV=4	8	2	43.1222	1790.8	2151.81	1891.55	3238.8	2938.07	3608.18	3356.24	5361.31	6000.84	5577.01	2948.06	3521.97	1957.72	2128.67	2154.38	1498.83	5335.09	5083.59	4838.02	0	0	0	0	0	0	0	0	0	0	0	0	0	0	0	0	0	0	0	9464.63	9043.43	9066.28	11743.6	12650.2	13148.7	4550.22
Q8N998	Coiled-coil domain-containing protein 89 OS=Homo sapiens GN=CCDC89 PE=2 SV=1	9	1	42.9518	1238.5	264.101	105.007	0	2095.43	1425	647.784	851.212	2435.25	918.1	4374.81	3484.23	0	11823.9	12760.2	5011.3	1453.48	1517.14	1231.2	0	0	0	0	0	0	0	0	0	0	1	0	0	0	0	0	0	0	0	530.276	571.41	620.426	989.762	1165.91	1012.01	1221.36
Q9NP81	Serine--tRNA ligase, mitochondrial OS=Homo sapiens GN=SARS2 PE=1 SV=1	6	2	42.8842	4894.59	4627.34	3720.29	2660.62	11657.7	14638.5	11010.5	20358.1	16770.5	18702.7	26505.2	29345.8	3545.23	9417.11	14133.4	10611.4	6462.65	7302.78	6819.29	0	0	0	0	0	0	0	0	0	0	0	0	0	0	0	0	0	0	0	5809.41	5881.18	5953.13	3545.33	3680.22	3744.86	14693.9
Q15111	Inactive phospholipase C-like protein 1 OS=Homo sapiens GN=PLCL1 PE=1 SV=3	9	2	42.8842	2758.28	3925.19	3283.77	2348.46	907.487	2329.53	1260.7	2381.57	2765.29	3422.49	2717.18	1010.87	195.116	5867.79	3278.83	9830.72	1967.97	1949.96	2055	0	1	0	0	0	0	0	0	0	0	0	0	0	0	0	0	0	0	0	724.184	883.612	706.892	442.078	531.625	534.874	1349.4
P13489	Ribonuclease inhibitor OS=Homo sapiens GN=RNH1 PE=1 SV=2	9	1	42.8332	388.86	227.599	192.862	138.539	1494.65	2527.29	1273.12	6230.83	2861.33	3237.13	9268.08	9816.81	1781.86	3837.42	4065.31	2669.11	2251.12	2298.52	2260.91	0	0	0	0	0	0	0	0	0	0	0	0	0	0	0	0	0	0	0	2873.03	2882.61	3021.99	4231.65	4182.44	4006.03	7805.26
Q53G59	Kelch-like protein 12 OS=Homo sapiens GN=KLHL12 PE=1 SV=2	6	1	42.7697	45140.6	154422	29386.6	28590.3	75703.1	41881.9	67421.8	45647.7	41315.9	53136.5	55716.6	32985.2	37155.8	85946.7	162604	147132	47862	63358	52077.2	0	0	0	0	0	0	0	0	0	0	0	0	0	0	0	0	0	0	0	26122.2	26475.9	25147.8	19247	20954.9	19160.2	15824.2
Q9NR99	Matrix-remodeling-associated protein 5 OS=Homo sapiens GN=MXRA5 PE=2 SV=3	8	1	42.3949	12364.8	14706.2	16097	18395.1	13210.4	9625.55	12387.2	7611.7	7561.25	7958.99	9444.33	10609.7	24655.1	10795.2	10108.9	7983.14	8481.69	8607.69	8726.95	0	0	0	0	0	0	0	0	0	0	0	0	0	0	0	0	0	0	0	6891.72	7676.7	6691.52	8106.15	8051.79	8267.03	8931.31
Q8N8N7	Prostaglandin reductase 2 OS=Homo sapiens GN=PTGR2 PE=1 SV=1	7	2	42.2654	18294.5	10640.9	11435.4	11769.1	32453.2	24175.6	39713.8	20152.6	10176.3	10462.5	10592.8	10585.8	19207.6	23031.2	21277.4	10655.9	6338.91	6797.6	6981.55	0	0	0	0	0	0	0	0	0	0	0	0	0	0	0	0	0	0	0	8890.57	8901.33	8814.34	7866.51	7411.4	7626.67	7336.26
Q9Y2X3	Nucleolar protein 58 OS=Homo sapiens GN=NOP58 PE=1 SV=1	5	1	41.3875	14917	24863.9	13847.7	10083.7	13760.9	11967	13632.5	7682.73	10451.4	10141.8	7203.05	12398.9	3015.71	10380.8	11415.1	7845.5	14239.7	15551.9	15025.7	0	0	0	0	0	0	0	0	0	0	0	0	0	0	0	0	0	0	0	11476.2	11944.8	11179	12370.6	14300.1	14908.8	21547.2
Q15468	SCL-interrupting locus protein OS=Homo sapiens GN=STIL PE=1 SV=2	7	2	40.0575	22398.7	13847.8	16101.3	14286.8	14806.9	16791.2	14897.1	11860.5	22300.6	14963.5	25008.3	11251.2	17324.9	12366	12598.5	16260.8	13487.5	14131.1	13994.2	0	0	0	0	0	0	0	0	0	0	0	0	0	0	0	0	0	0	0	11278.1	11751.8	12529.1	14165.1	14750.9	14003.4	10997.5
Q6Q0C0	E3 ubiquitin-protein ligase TRAF7 OS=Homo sapiens GN=TRAF7 PE=1 SV=1	4	1	39.5085	0	0	0	0	151.024	0	137.22	1851.49	2334.6	1609.75	145.736	206.071	0	346.103	0	583.172	1252.15	1417.22	1380.32	0	0	0	0	0	0	0	0	0	0	0	0	0	0	0	0	0	0	0	1816.13	1858.22	1851.96	1438.78	1598.07	1619.44	1773.77
Q9BXJ9	N-alpha-acetyltransferase 15, NatA auxiliary subunit OS=Homo sapiens GN=NAA15 PE=1 SV=1	8	2	39.2902	92007.4	116639	151471	164244	95620.1	118274	103037	49982.1	54943	44535.7	37408.7	45082.7	121442	68599.2	76185.6	66712	47595.9	48811.6	47697.2	0	2	0	0	0	0	0	0	0	0	0	0	0	0	0	0	0	0	0	50164.9	51772	48851.9	49609.1	44725.8	46827.8	59435.7
Q16649	Nuclear factor interleukin-3-regulated protein OS=Homo sapiens GN=NFIL3 PE=1 SV=2	6	1	39.0686	2314.96	2943.72	2965.74	3288.01	1669.25	1401.67	1621.85	947.614	980.292	978.308	696.963	851.614	1205.86	1347	1518.24	1054.48	1094.81	1187.2	1170.04	0	0	0	0	0	0	0	0	1	0	0	0	0	0	0	0	0	0	0	1147.58	1110.2	1256.06	1064.56	953.633	992.334	1617.87
A8MU46	Smoothelin-like protein 1 OS=Homo sapiens GN=SMTNL1 PE=1 SV=1	7	2	39.05	47098.9	28445.5	29399.6	8910.36	48590.2	54126.8	54378.2	37364.7	43407.5	39780.2	45879.5	26780.1	28777.2	36480.2	31966.7	56639.7	40020	37145.9	40490.9	0	0	0	0	0	0	0	0	0	0	0	0	0	0	0	0	0	0	0	52179	50674.8	50864.2	41811.2	46056.3	42408.1	38913.8
P30740	Leukocyte elastase inhibitor OS=Homo sapiens GN=SERPINB1 PE=1 SV=1	7	1	38.8654	3621.75	3881.72	5146.07	5342.92	7106.77	3647.52	4114.71	2750.39	2995.38	2746.92	2628.47	2911.43	3054.9	3622.24	4374.27	4212.89	3265.77	3332.13	3479.63	0	1	0	0	0	0	0	0	0	0	0	0	0	0	0	0	0	0	0	3279.27	3241.61	3019.98	3253.95	3461.82	3286.78	2189.72
Q04760	Lactoylglutathione lyase OS=Homo sapiens GN=GLO1 PE=1 SV=4	6	2	38.673	17915.4	13741.7	12594.6	19595.2	21846.7	18558.1	27350.2	20836.6	11200.4	9591.31	24445.5	16260.1	9412.44	20377.3	20935	16381.1	10165.4	8400.24	9202.16	0	0	0	0	0	1	0	0	0	0	0	0	0	0	0	0	0	0	0	2657.04	2771.83	2603.27	2415.23	2538.23	2516.45	8832.69
Q9NWH2	Transmembrane protein 242 OS=Homo sapiens GN=TMEM242 PE=1 SV=1	6	2	38.4422	12342	9567.53	3501.44	3844.62	22472.7	7175.72	6712.65	5213.97	7673.02	9521.72	4346.71	5129.28	4992.47	8518.42	11051.4	12665.6	10905.6	8630.2	9971.02	0	0	0	0	0	0	0	0	2	0	0	0	0	0	0	0	0	0	0	15674.1	14385.3	16803.7	13180.8	13875	11993.1	4224.64
Q8TCA0	Leucine-rich repeat-containing protein 20 OS=Homo sapiens GN=LRRC20 PE=2 SV=1	7	2	38.4001	11468.1	13530.9	17116.8	15559.4	11088.8	13376.2	9910.95	17711.3	21547.4	14146.9	30925.9	33402.2	255807	9381.33	13644.2	13025.3	20394.4	23536.6	22709.8	0	0	1	0	0	0	0	0	0	0	0	0	0	0	0	0	0	0	0	16858.4	16009.7	16824.8	18165	17624.5	17877.5	21208.3
Q9P0J0	NADH dehydrogenase [ubiquinone] 1 alpha subcomplex subunit 13 OS=Homo sapiens GN=NDUFA13 PE=1 SV=3	8	1	38.2613	38.2508	83.4082	34.1017	39.9195	19.3016	31.0009	77.1676	1268.73	356.824	258.422	5.34221	159.845	2.25898	30.7498	166.874	52.0164	117.098	137.025	172.742	0	0	0	0	0	0	0	0	0	0	0	0	0	0	0	0	0	0	0	271.15	478.635	346.335	649.479	689.093	636.907	105.998
O95299	NADH dehydrogenase [ubiquinone] 1 alpha subcomplex subunit 10, mitochondrial OS=Homo sapiens GN=NDUFA10 PE=1 SV=1	6	1	37.8022	10420.3	12355.7	13717.9	19095.3	14105.8	13259.9	15333.9	7345.17	7686.31	5977.8	6052.27	9778.11	11971.7	6289.19	6723.69	3449.9	7843.03	7410.92	6876.37	0	0	0	0	0	0	0	0	0	0	0	0	0	0	0	0	0	0	0	5144.21	5612.61	6898.52	3686.67	3090.15	3668.25	2549.86
O95831	Apoptosis-inducing factor 1, mitochondrial OS=Homo sapiens GN=AIFM1 PE=1 SV=1	7	1	37.6023	1317.41	3562.74	2434.44	3186.36	7012.68	5870.85	5189.87	475.695	1085.42	606.318	492.543	464.563	5075.81	1736.5	1367.71	2336.54	818.795	1078.55	838.618	0	0	0	0	0	0	0	0	0	0	0	0	0	0	0	0	0	0	0	436.126	657.681	500.004	118.403	394.544	158.55	202.441
Q9P032	NADH dehydrogenase [ubiquinone] 1 alpha subcomplex assembly factor 4 OS=Homo sapiens GN=NDUFAF4 PE=1 SV=1	7	3	36.9008	28112.9	33373.5	33880.7	43370.2	47382	48434.2	50765.9	17819.1	17676.8	19378.7	18868.7	26036	23897.5	33932.1	26658	32817.3	24806.2	27146.6	25422.8	0	0	0	0	0	0	0	1	0	0	0	0	0	0	0	0	0	0	0	14785.2	14413.7	14555.1	13667.9	12842.2	14096.6	16715.7
P13647	Keratin, type II cytoskeletal 5 OS=Homo sapiens GN=KRT5 PE=1 SV=3	7	1	36.2573	38714.6	21310.1	11098	12556.9	20731.4	25835.5	19044.7	78450.6	53004.9	94876	83538	31860.7	14332.7	31066.9	22653.4	55743.8	58559.2	57277.3	62385.9	0	0	0	0	0	0	0	0	0	0	0	0	0	0	0	0	0	0	0	110294	110015	114735	92079.4	103878	92751.5	35709.8
P35270	Sepiapterin reductase OS=Homo sapiens GN=SPR PE=1 SV=1	5	1	36.2484	1764.28	1443.19	1436.4	1125.04	4211.99	3792.54	3818.12	7352.48	3689.54	3059.63	4825.35	3641.6	3989.69	6175.27	5828.67	2678.66	1757.73	1822.59	1615.33	0	0	0	0	0	0	0	0	0	0	0	0	0	0	0	0	0	0	0	1725.09	1745.31	1526.19	1424.59	1394.61	1809.79	1426.53
Q8IY33	MICAL-like protein 2 OS=Homo sapiens GN=MICALL2 PE=1 SV=1	7	4	36.2183	12490.5	9487.23	7231.61	6782.18	27627.1	23443.1	28485.4	16142.9	8424.87	8394.48	16900.4	12522	12343	19955.6	17346.2	14654.9	8664.05	8707.06	8710.16	0	0	0	0	0	0	0	0	0	0	0	0	0	0	0	0	0	0	0	8055.7	8577.79	7961.7	8263.45	7777.69	7752.02	21212.8
Q8N335	Glycerol-3-phosphate dehydrogenase 1-like protein OS=Homo sapiens GN=GPD1L PE=1 SV=1	7	2	35.3985	8486.08	11980	12122.9	13747.3	20795.3	18418	17600	7570.96	8168.57	7938.58	6274.73	7453.38	20716.6	9836.09	10566.8	14244.7	12849.3	12799.1	12207.2	1	0	0	0	0	0	0	0	0	0	0	0	0	0	0	0	0	0	0	8260.63	8513.07	7805.21	7289.49	7226.96	6965.79	5708.5
P62280	40S ribosomal protein S11 OS=Homo sapiens GN=RPS11 PE=1 SV=3	5	1	35.331	30333.4	41269.3	44235.3	42529.2	41157.7	40100.5	45222.9	19489.7	27301	24749.7	23429.3	28862.8	70763.6	50884.6	65961.8	124337	44225	41372.5	41556.2	0	1	0	0	0	0	0	0	0	0	0	0	0	0	0	0	0	0	0	28752.7	27973.8	30531.6	26724	24541.1	26947.1	23703.2
Q5T7W0	Zinc finger protein 618 OS=Homo sapiens GN=ZNF618 PE=1 SV=1	7	2	35.0726	734.816	946.463	1450.91	1998.18	900.347	898.727	780.877	731.292	394.166	615.161	1325.09	625.56	1123.75	904.885	814.434	535.692	919.08	810.989	699.449	0	0	0	0	0	0	0	0	0	0	0	0	0	0	0	0	0	0	0	1408	1742.85	1397.1	1444.5	1237.43	1289.32	3656.61
Q08209	Serine/threonine-protein phosphatase 2B catalytic subunit alpha isoform OS=Homo sapiens GN=PPP3CA PE=1 SV=1	7	3	35.0384	16325.3	19811.2	21366.8	26821.1	25073.2	22878.1	23160.9	11137.4	11711.2	11396.5	9603.29	11427.1	37855.9	37541.1	32882.5	42988.7	20966	19870.3	19911.4	0	0	0	0	0	0	0	0	0	0	0	0	0	0	0	0	0	0	0	20224.3	19940	19951	22134.4	21419	21542	25658.9
Q96M95	Coiled-coil domain-containing protein 42A OS=Homo sapiens GN=CCDC42 PE=2 SV=2	7	2	34.9789	971.968	1096.89	936.55	517.406	5303.48	4182.04	4343.57	15944.9	7739.94	7033.79	15526.5	8002.05	2726.64	9358.64	13886.7	10632.6	6157.45	6431.44	5842.14	0	1	0	0	0	0	0	0	0	0	0	0	0	0	0	0	0	0	0	8588.58	8463.87	8239.28	8528.78	7876.48	8719.34	8149.96
Q8NBJ4	Golgi membrane protein 1 OS=Homo sapiens GN=GOLM1 PE=1 SV=1	7	2	34.9341	151941	173795	183462	190605	123167	98907	109444	67046.9	69222.4	73442.6	104242	120244	107309	146813	205105	414461	275643	261365	288788	0	0	0	0	0	0	0	0	0	0	0	0	0	0	0	0	0	0	0	118694	123914	115924	99017.9	98121.2	99042.3	118190
Q13424	Alpha-1-syntrophin OS=Homo sapiens GN=SNTA1 PE=1 SV=1	5	1	34.8123	0	176.276	0	0	0	0	0	821.055	423.972	0	7570.51	4424.97	0	0	0	0	2270.71	2498.05	2249.44	0	0	0	0	0	0	0	0	0	0	0	0	0	0	0	0	0	0	1	6387.15	5744.26	5605.67	5429	5285.55	5454.7	2737.27
Q6ZVF9	G protein-regulated inducer of neurite outgrowth 3 OS=Homo sapiens GN=GPRIN3 PE=2 SV=2	6	1	34.8099	7762.4	10438.4	11307.2	15288.1	3758.74	11957.3	12051.1	5256.96	4002.93	6105.94	4810.96	7061.11	6427.14	13848.2	20862.8	19605.9	6911.15	5561.18	5572.54	0	0	0	0	0	0	0	0	0	0	0	0	0	0	0	0	0	0	0	3391.47	3362.37	3643.66	3060.47	2986.8	2836.84	2326.14
Q96GC6	Neurotrophin receptor-interacting factor homolog OS=Homo sapiens GN=ZNF274 PE=1 SV=2	6	1	34.2652	5967.27	6448.84	5464.6	0	5419.53	171.043	0	7090.55	3518.21	3402.44	2173.61	0	0	0	0	0	2710.72	2568.4	2772.65	0	0	0	0	0	0	0	0	0	0	0	0	0	0	0	0	0	0	0	3292.62	3039.22	2881.32	3100.1	3035.17	2973.57	2477.3
Q14807	Kinesin-like protein KIF22 OS=Homo sapiens GN=KIF22 PE=1 SV=5	4	2	34.257	4082.36	4825.5	2262.79	3507.58	4229.57	3175.43	1778.77	2220.22	1202.35	1801.13	3092.19	1979.6	2700.35	2431.69	2357.6	1609.18	1543.86	1816.19	1986.9	0	0	0	0	0	0	0	0	0	0	0	0	0	0	0	0	0	0	0	2255.33	1367.74	1412.77	1772.61	1334.97	2212.96	948.392
Q8NEU8	DCC-interacting protein 13-beta OS=Homo sapiens GN=APPL2 PE=1 SV=3	6	1	34.0804	2176.58	2665.43	14373.7	2203.4	2447.93	2771.8	3335.99	3792.56	1762.92	1331.79	2982.35	4895.11	3991.83	3785.15	4096.34	1972.24	1230.96	1135.63	1214.24	0	0	0	0	0	0	0	0	0	0	0	0	0	0	0	0	0	0	0	1356.54	1357.55	1361.77	1206.91	1170.9	1174.03	1183.66
Q9UIM3	FK506-binding protein-like OS=Homo sapiens GN=FKBPL PE=1 SV=1	7	3	34.0755	11569.1	14435.3	11830.6	10825.6	38984.2	27854.3	29867.9	21939.1	28307.5	27031.2	10429.3	12146	25792.5	17204.1	18000	18478	10639.6	9891.57	9943.17	0	0	0	0	0	0	0	2	0	0	0	0	0	0	0	0	0	0	0	10923.4	11280	11848.2	11246.2	9871.26	10042.1	12326.9
P21757	Macrophage scavenger receptor types I and II OS=Homo sapiens GN=MSR1 PE=1 SV=1	5	2	33.7938	0	0	0	0	0	0	0	0	0	0	0	0	5927.95	0	0	4503.93	10287.7	9545.59	9701.58	0	0	0	0	0	0	0	0	0	0	0	0	0	0	0	0	0	0	0	13246.2	13268.3	13481.8	10343.5	10363.6	10695.2	13502.4
Q16775	Hydroxyacylglutathione hydrolase, mitochondrial OS=Homo sapiens GN=HAGH PE=1 SV=2	7	5	33.1628	23726.5	22502.5	22580.4	38473.5	15519.5	23911.1	24837.4	11727.1	9991.51	13397.5	10532.8	14748.7	27676.4	31479.2	41724.1	29354.8	18700.4	16394.8	17082.4	0	0	0	0	0	0	0	0	0	0	0	0	0	0	0	0	0	0	2	13219.9	13327.6	13269.9	12474.6	13114.6	12389	13129.5
A0AVT1	Ubiquitin-like modifier-activating enzyme 6 OS=Homo sapiens GN=UBA6 PE=1 SV=1	5	1	33.1005	543.946	669.847	435.619	136.35	1357.27	66.3826	803.84	877.869	300.098	1056.11	902.373	1065.83	25.7566	209.384	833.84	6246.96	6287.6	5253.2	6114.4	0	0	0	0	0	0	0	0	0	0	0	0	0	0	0	0	0	0	0	3784.33	3349.9	3041.1	2193.45	2648.25	2528.07	219.921
P19021	Peptidyl-glycine alpha-amidating monooxygenase OS=Homo sapiens GN=PAM PE=1 SV=2	5	2	33.0678	19429.3	25489.4	26045.3	31236.7	27811.4	25388.6	28766.4	9321.04	11350.2	8659.73	5623.49	7165.48	26051.7	20997.3	21030.1	15504.8	10308.3	10687.6	10364.5	0	0	3	0	0	0	0	0	0	0	0	0	0	0	0	0	0	0	0	10067.3	9727.82	10520	8929.17	8299.76	9266.76	3026.54
P07305	Histone H1.0 OS=Homo sapiens GN=H1F0 PE=1 SV=3	6	1	32.7359	0	0	0	0	0	0	0	0	0	0	0	0	578.638	0	27.6844	1177.79	1980.16	1747.75	1775.59	0	0	0	0	0	0	0	0	0	0	0	0	0	0	0	0	0	0	0	2373.36	2475.22	2322.86	1469.37	1700.88	1913.18	36437.3
Q02045	Myosin light chain 5 OS=Homo sapiens GN=MYL5 PE=2 SV=1	5	1	32.5356	3581.01	3980.81	4476.43	4647.47	4668.7	4906.71	4350.1	2124.56	2899.52	2653.84	2515.48	3368.61	5791.67	5490.54	5266.68	5517.21	3401.08	3228.17	3302.84	0	0	0	0	0	0	0	0	0	0	0	0	0	0	0	0	0	0	0	3148.76	3117.01	3026.01	2774.66	3100.57	3047.2	2992.57
Q92945	Far upstream element-binding protein 2 OS=Homo sapiens GN=KHSRP PE=1 SV=4	6	3	32.1402	14409.1	18112	18489.3	21155.8	13149.2	13740.9	13351.8	12812.2	15927.2	15467.5	13005.7	15884.7	18262.6	11894.5	11923.1	11233.3	15095.1	15268.3	14890.1	0	0	0	0	1	0	0	0	0	0	0	0	0	0	0	0	0	0	0	15872.5	16047.9	15111.2	16999.9	15696.1	16801.1	18807.3
O43837	Isocitrate dehydrogenase [NAD] subunit beta, mitochondrial OS=Homo sapiens GN=IDH3B PE=1 SV=2	4	1	31.9524	27605.2	33692.1	34087.7	40947.5	23712.9	26042.8	26317.5	25830.5	22219.8	23549.6	18473.2	21939.4	15142.9	32215.4	29978	46729.5	36246.2	36794.7	33731.8	0	0	0	0	0	0	2	0	0	0	0	0	0	0	0	0	0	0	0	53384.9	52485.3	52008.4	51428.1	53916	55397.1	22471.7
P50993	Sodium/potassium-transporting ATPase subunit alpha-2 OS=Homo sapiens GN=ATP1A2 PE=1 SV=1	7	3	31.6738	77690.2	76101.8	64269.9	43567.1	119979	147345	139483	82212.3	61572.3	59400.5	36667.3	41292.7	20599.7	41840.2	44830.6	48640.3	14386.6	14511.9	14470.6	0	0	0	0	3	0	0	0	0	0	0	0	0	0	0	0	0	0	0	15751.1	16052.8	15136.4	54641.3	53167.5	55227.8	38881.9
P62158	Calmodulin OS=Homo sapiens GN=CALM1 PE=1 SV=2	7	2	31.2535	0	0	0	0	0	0	0	0	0	0	0	0	1240.89	0	0	0	130.707	126.668	150.226	0	0	0	0	0	0	0	0	0	0	0	0	0	0	0	0	0	0	0	469.403	460.326	475.237	524.581	550.498	546.359	433.135
Q9Y2R4	Probable ATP-dependent RNA helicase DDX52 OS=Homo sapiens GN=DDX52 PE=1 SV=3	6	3	31.2303	10129.5	12316.3	20007.7	17787.7	25241.7	23465.9	22951.6	8896.69	13412	8669.41	11023	12367.9	18380.5	20367.4	19787.9	20195.9	12306.9	12547.3	12302.6	0	0	0	0	0	0	0	0	0	0	0	0	0	0	0	0	0	0	0	10411.9	9634.55	9390.45	10234.7	10392.4	10519.7	7523.42
P0DP24;P0DP23;P0DP25	Calmodulin-2 OS=Homo sapiens GN=CALM2 PE=1 SV=1	7	1	31.109	1542.19	1089.21	962.38	465.46	1073.74	1841.21	3363.41	2261.3	2313.35	2186.05	2419.98	2895.7	3713.42	6399.6	5623.79	4781.17	2869.16	2660.31	2911.16	0	0	0	0	0	0	0	0	0	0	0	0	0	0	0	0	0	0	0	1776.04	1769.67	2065.42	3167.07	1879.76	2066.36	3391.5
Q9UHK6	Alpha-methylacyl-CoA racemase OS=Homo sapiens GN=AMACR PE=1 SV=2	5	2	30.9655	32687.1	37355.3	34087.2	18407.4	33205	29394.7	31591.1	20991.8	31669.3	30589	14669.3	18820.5	9558.54	18801.7	16664.1	16446.5	20742.1	20740.4	20231.3	0	0	0	0	0	0	1	0	0	0	0	0	0	0	0	0	0	0	0	30559.2	28365.7	30382.8	26495	25738.5	27020	11805.3
Q8WXW3	Progesterone-induced-blocking factor 1 OS=Homo sapiens GN=PIBF1 PE=1 SV=2	7	1	30.9221	66.3026	0	0	0	0	0	0	691.035	837.617	3486.3	634.842	1996.78	0	96.3433	67.1308	31.0288	1329.3	1241.5	1347.63	0	0	1	0	0	0	0	0	0	0	0	0	0	0	0	0	0	0	0	1668.89	1684.62	1680.84	1723.34	1695.25	1644.96	1198.34
P32322	Pyrroline-5-carboxylate reductase 1, mitochondrial OS=Homo sapiens GN=PYCR1 PE=1 SV=2	4	1	30.8928	3978.56	5442.12	4165.01	4411.33	4812.72	2865.08	3157.4	1502.42	1752.08	2108.37	1818.25	2990.93	889.389	7269.2	6503.23	6041.33	3099.91	3499.29	3288.33	0	0	0	0	0	0	1	0	0	0	0	0	0	0	0	0	0	0	0	1186.73	1463.09	1239.75	1398.24	1307.23	1117.91	1171.76
Q9P2H0	Uncharacterized protein KIAA1377 OS=Homo sapiens GN=KIAA1377 PE=1 SV=3	5	2	30.7001	32094.3	36980.9	37464.6	41742.9	46954.4	38366.4	40425	15120.3	17496.3	17658.2	15245.1	19205.6	27648.2	75410.8	69040.3	95439.7	25805.1	23050.5	22991.1	0	0	0	0	0	0	2	0	0	0	0	0	0	0	0	0	0	0	0	11985	11615.9	12421.7	11951	11246.9	11813.9	10775.9
Q5TH74	O(6)-methylguanine-induced apoptosis 2 OS=Homo sapiens GN=STPG1 PE=1 SV=1	4	1	30.5936	2541.59	3599.56	2133.54	1571.22	1450.13	1028.72	1078.81	567.413	601.009	701.389	650.633	1194.74	292.59	3274.41	4024.58	2857.22	2549.37	2577.3	3148.93	0	0	0	0	0	0	0	0	0	0	0	0	0	0	0	0	0	0	0	1070.3	1365.56	935.439	992.456	1326.43	1039.75	667.569
Q14204	Cytoplasmic dynein 1 heavy chain 1 OS=Homo sapiens GN=DYNC1H1 PE=1 SV=5	7	1	30.5246	1020.53	1073.54	1233.27	1417.59	1512.61	1483.58	1315.98	2138.83	2394.44	1757.31	1618.65	2089.2	440.478	693.958	319.985	809.318	2094.89	2407.97	2398.94	0	0	0	0	0	0	0	0	0	0	0	0	0	0	0	0	0	0	0	1340.04	1129	1170.69	878.586	1283.99	892.645	412.91
P23526	Adenosylhomocysteinase OS=Homo sapiens GN=AHCY PE=1 SV=4	5	4	30.4409	102514	122835	122884	136981	88026.4	93831.3	88916.5	52785.2	57915	58231.1	45436	60469	66061.5	90167.8	84911.6	108274	88155.6	82590.5	89499.1	0	3	0	0	0	0	0	0	2	0	0	0	0	0	0	0	0	0	0	67552.2	69574.9	69484.1	63394.2	62567.4	62226.9	57150.2
P08620	Fibroblast growth factor 4 OS=Homo sapiens GN=FGF4 PE=1 SV=1	5	1	30.2457	0	0	0	0	150.654	55.8832	0	826.692	2471.67	572.425	1284.53	1435.91	495.547	2842.1	4032.29	1923.04	434.311	608.887	430.283	0	0	0	0	0	0	0	0	0	0	0	0	0	0	0	0	0	0	0	5176.28	4744.84	4547.72	3905.43	4478.69	3198.06	3271.09
Q9HCC0	Methylcrotonoyl-CoA carboxylase beta chain, mitochondrial OS=Homo sapiens GN=MCCC2 PE=1 SV=1	5	2	30.0529	11541.8	14338.7	14810.6	13784.2	9095.98	8400.9	7817.46	7788.34	9977.25	9509.65	7889.9	10481.6	18128.4	9160.11	8569.63	9455.09	9451	9582.02	9824.14	0	0	0	0	0	0	0	0	0	0	0	0	0	0	0	0	0	0	0	12750.4	11346.4	12147.4	11989.4	13619	13640.1	13439.9
Q15366	Poly(rC)-binding protein 2 OS=Homo sapiens GN=PCBP2 PE=1 SV=1	5	1	30.0028	4745.14	4820.14	6934.16	6438.67	11524.1	13412.7	13692.8	0	1916.51	1781.57	714.561	1128.45	2924.74	1449.11	4413.95	2829.98	608.512	611.273	664.951	0	0	0	0	0	1	0	0	0	0	0	0	0	0	0	0	0	0	0	1470.72	1141.81	1048.48	677.375	617.349	514.363	942.607
Q8WTQ4	Uncharacterized protein C16orf78 OS=Homo sapiens GN=C16orf78 PE=2 SV=1	4	1	29.9631	1196.96	892.219	1031.22	1183.34	1050.56	921.675	1188.93	1397.59	627.96	525.954	1222.16	774.316	2909.46	2763.34	1872.58	1601.43	593.431	608.019	591.698	0	0	0	0	0	0	0	0	0	0	0	0	0	0	0	0	0	0	0	426.516	448.905	367.972	368.57	323.052	387.974	3069.68
P0C0L4;P0C0L5	Complement C4-A OS=Homo sapiens GN=C4A PE=1 SV=2	7	1	29.9084	6335.33	5360.73	3940.81	6929.46	5903.43	5577.75	7061.28	5441.45	4897.7	6403.04	4618.34	5501.87	8424.38	6140.92	7667.19	5049.07	6607.23	6011.99	6104.48	0	0	0	0	0	0	0	0	0	0	0	0	0	0	0	0	0	0	0	6396.76	5468.42	5676.66	5355.75	2886.53	4915.13	6388.78
P24903	Cytochrome P450 2F1 OS=Homo sapiens GN=CYP2F1 PE=1 SV=2	7	2	29.7342	20400.5	25233.1	26659.7	33976.3	28594.1	25537.7	27343.5	16078.3	17608.8	17227.1	16929.4	19120.3	25449.7	20279.4	17347.6	16140.9	22575.9	24272.2	24012.4	0	0	0	0	0	0	0	0	1	0	0	0	0	0	0	0	0	0	0	27915.9	27706.1	28329.9	28461.4	27653.6	28781.6	15509.8
P28065	Proteasome subunit beta type-9 OS=Homo sapiens GN=PSMB9 PE=1 SV=2	4	1	29.7182	440.61	486.48	533.261	1034.24	397.94	635.25	471.552	310.199	274.59	127.937	0	336.161	364.068	1044.04	748.277	4049.83	507.736	568.048	478.708	0	0	0	0	0	0	0	0	0	0	0	0	0	0	0	0	0	0	0	294.895	328.986	231.911	650.582	1140.55	468.099	530.233
P46952	3-hydroxyanthranilate 3,4-dioxygenase OS=Homo sapiens GN=HAAO PE=1 SV=2	5	1	29.6559	20.9131	0	10.9341	0	0	0	0	6.01385	0	0.169926	0	0.436009	0	470.531	485.58	307.558	103.331	72.9851	4.34136	0	0	0	0	0	0	0	0	0	0	0	0	0	0	0	0	0	0	0	38.0349	144.965	128.364	127.577	179.79	192.273	148.182
Q9Y577	E3 ubiquitin-protein ligase TRIM17 OS=Homo sapiens GN=TRIM17 PE=1 SV=1	6	1	29.443	224.121	24.3121	0	74.6074	0	0	0	420.31	834.976	727.27	1036.28	976.282	0	134.976	432.184	135.731	282.038	264.52	247.764	0	0	0	0	0	0	0	0	0	0	0	0	0	0	0	0	0	0	0	360.884	215.653	391.402	490.985	490.571	615.133	181.589
Q7L014	Probable ATP-dependent RNA helicase DDX46 OS=Homo sapiens GN=DDX46 PE=1 SV=2	4	1	29.412	66621.9	83188.9	67264.6	44877.9	176771	235639	181670	39861.8	32056.9	31408.3	25546.8	30039	227018	126775	136336	189754	38112.5	41509.3	39743.9	0	0	0	0	0	1	0	0	0	0	0	0	0	0	0	0	0	0	0	37786.4	37350.7	33828.5	31472.7	31658.4	33548	21095.8
Q9NWX6	Probable tRNA(His) guanylyltransferase OS=Homo sapiens GN=THG1L PE=1 SV=2	6	1	29.3182	14352.4	16881.6	20919.5	21453.7	28855.5	35400.8	25818.6	23280.9	25926.1	20594.4	24647.7	25878.8	15155.4	22472.9	24278	27069.1	18021.8	19317.2	17654.1	0	0	0	0	0	0	0	0	0	0	0	0	0	0	0	0	0	0	0	20029.3	20458.9	20197.4	14392.1	14425.9	15209.8	35859.5
Q9Y3D6	Mitochondrial fission 1 protein OS=Homo sapiens GN=FIS1 PE=1 SV=2	5	2	29.106	4097.98	2267.81	2238.72	2014.18	6403.72	5841.43	4845.55	18981	9557.56	9323.9	8179.91	9184.38	4844.4	4240.95	2863.27	2763.59	6465.58	6308.91	6245.84	0	0	0	0	0	0	0	0	0	0	0	0	0	0	0	0	0	0	0	6609.77	6613.91	6494.48	6818.46	6849.82	6997.24	6167.99
Q86WD7	Serpin A9 OS=Homo sapiens GN=SERPINA9 PE=1 SV=3	5	1	28.9736	2315.79	2693.94	3547.95	3122.29	3213.29	4274.58	3693.42	888.196	1396.49	982.703	1649.52	1643.26	27.2776	1022.71	1020.35	1448.48	803.163	800.368	711.576	0	0	0	0	0	0	0	0	0	0	0	0	0	0	0	0	0	0	0	1008.25	1030.46	1037.46	576.791	602.378	609.009	455.579
Q15772	Striated muscle preferentially expressed protein kinase OS=Homo sapiens GN=SPEG PE=1 SV=4	5	1	28.9734	0	0	0	0	0	0	0	0	5.02361	0	0	0	14054	0	0	4726.6	3426.77	3702.55	3810.36	0	0	0	0	0	0	0	0	0	0	0	0	0	0	0	0	0	0	0	4981.82	2995.39	4607.96	1121.79	1127.37	1301.35	5344.88
Q08J23	tRNA (cytosine(34)-C(5))-methyltransferase OS=Homo sapiens GN=NSUN2 PE=1 SV=2	4	1	28.5128	4123.96	4804.32	7504.1	4350.16	9137.42	10197	10061.3	9590.47	12157	22709	12450.4	15060	1994.82	6113.6	2418.96	5767.97	7767.83	8389	7558.93	0	0	0	0	0	0	0	0	0	0	0	0	0	0	0	0	0	0	0	12455.7	12659.6	13407.5	14800.5	13193.9	13808.6	2651.46
O00483	NADH dehydrogenase [ubiquinone] 1 alpha subcomplex subunit 4 OS=Homo sapiens GN=NDUFA4 PE=1 SV=1	3	1	27.932	15068.2	16187.9	14529.9	12766.9	13571.1	11722.2	10796.9	12890.9	13731.2	13661.4	10731.9	15263.5	8890.47	12199.2	9833.41	11718.9	14064.5	13722.8	13496.4	0	0	0	0	0	0	0	0	0	0	0	0	0	0	0	0	0	0	0	15331.3	15131.5	14240.6	15245.6	13296.1	14960.1	13786.5
P0DOX2	Immunoglobulin alpha-2 heavy chain OS=Homo sapiens PE=1 SV=1	5	1	27.7224	0	0	0	0	0	0	0	0	0	0	0	0	557.812	0	0	770.139	1642.97	1551.77	1621.94	0	0	0	0	0	0	0	0	0	0	0	0	0	0	0	0	0	0	0	1057.22	895.8	1061.25	1185.74	1204.67	1254.73	2303.75
P63211	Guanine nucleotide-binding protein G(T) subunit gamma-T1 OS=Homo sapiens GN=GNGT1 PE=1 SV=2	4	1	27.6157	1919.61	2013.62	1736.7	2800.45	60.0116	0	153.166	909.335	881.202	930.084	427.257	447.721	39.7971	34.3764	0	0.0292346	600.49	636.494	666.121	0	0	0	0	0	0	0	0	0	0	0	0	0	0	0	0	0	0	0	239.023	213.402	205.424	183.287	114.295	131.235	401.83
Q58A45	PAB-dependent poly(A)-specific ribonuclease subunit 3 OS=Homo sapiens GN=PAN3 PE=1 SV=3	4	1	27.4804	829.996	773.143	1873.88	1227.63	1540.74	1823.93	1121.83	398.703	599.724	1291.1	1000.05	898.665	830.481	1245.72	680.748	759.907	488.52	565.378	503.422	0	0	0	0	1	0	0	0	0	0	0	0	0	0	0	0	0	0	0	724.737	715.384	712.636	436.758	407.908	393.724	713.939
A6NKC9	SH2 domain-containing protein 7 OS=Homo sapiens GN=SH2D7 PE=3 SV=2	4	1	27.1312	0	0	0	0	0	0	0	0	0	0	0	0	26690.3	0	0	10188.7	38079.1	35445.3	36637.8	0	0	0	0	0	0	0	0	0	0	0	0	0	0	0	0	0	0	0	27543.9	28493.8	28364.2	31733.2	32456	33604.7	27852.1
P51649	Succinate-semialdehyde dehydrogenase, mitochondrial OS=Homo sapiens GN=ALDH5A1 PE=1 SV=2	5	2	27.1079	23648.2	14019.9	13861.9	13416.7	21097.9	18516.8	18567.6	3759.75	12355.6	8891.35	9614.76	5665.29	5436.74	8955.13	8036.08	11155.6	9766.78	10156.2	9534.05	0	0	0	0	0	1	0	0	0	0	0	0	0	0	0	0	1	0	0	6007.35	5822.94	5712.73	5525.63	5576.32	5783.38	10502.5
A6NEE1	Pleckstrin homology domain-containing family D member 1 OS=Homo sapiens GN=PLEKHD1 PE=2 SV=3	4	1	26.8624	298.028	155.562	419.756	587.353	265.899	295.638	664.524	1375.92	938.78	487.111	1061.74	860.19	146.79	413.378	458.078	325.447	341.318	299.145	505.442	0	0	0	0	0	0	0	0	0	0	0	0	0	0	0	0	0	0	0	295.356	291.853	316.086	128.902	129.528	100.067	474.902
Q9NSK0	Kinesin light chain 4 OS=Homo sapiens GN=KLC4 PE=1 SV=3	4	1	26.8224	0	2.19664	0.672703	12.7669	2383.04	1110.2	1731.51	970.619	430.556	904.078	382.114	405.302	0	1355.06	977.329	0.766598	2515.12	2873.83	2867.3	0	0	0	0	0	0	0	0	0	0	0	0	0	0	0	0	1	0	0	1697.85	2006.56	1943.89	1639.5	1816.81	1808.87	3310.36
P78386	Keratin, type II cuticular Hb5 OS=Homo sapiens GN=KRT85 PE=1 SV=1	5	1	26.7724	0	0	0	0	0	84.3244	0	0	0	0	0	20.9379	919.314	0	0	2392.15	1845.43	1710.32	1709.33	0	0	0	0	0	0	0	0	0	0	0	0	0	0	0	0	0	0	0	1799.26	1719.58	1736.68	1405.46	1386.88	1343.06	2824.75
P53007	Tricarboxylate transport protein, mitochondrial OS=Homo sapiens GN=SLC25A1 PE=1 SV=2	5	1	26.6795	2319.81	1586.88	1055.72	858.08	8639.47	8433.32	8169.23	1283.96	1965.2	3073.92	995.551	2980.26	5985.12	10517.5	8247.59	13601	3189.85	3447.82	3251.93	0	0	0	0	0	0	1	0	0	0	0	0	0	0	0	0	0	0	0	1567.11	1528.52	1576.41	1280.39	1316.35	1243.23	1419.08
O95182	NADH dehydrogenase [ubiquinone] 1 alpha subcomplex subunit 7 OS=Homo sapiens GN=NDUFA7 PE=1 SV=3	4	1	26.5052	150.758	321.509	312.955	366.391	104.888	109.24	203.755	152.289	112.811	110.907	113.928	161.112	361.729	200.248	143.728	110.928	166.3	171.849	110.076	0	0	0	0	0	0	0	0	0	0	0	0	0	0	0	0	0	0	0	174.963	99.3492	167.865	114.172	170.807	118.865	282.921
P19086	Guanine nucleotide-binding protein G(z) subunit alpha OS=Homo sapiens GN=GNAZ PE=2 SV=3	6	2	26.4242	3739.52	4612.54	4639.93	4656.05	2848.72	2707.34	2559.62	1937.77	2091.52	1900.8	1161.6	1470.98	357.356	1703.72	1252.22	1604.53	1686.94	1664.7	1590.5	2	0	0	0	0	0	0	0	0	0	0	0	0	0	0	0	0	0	0	1467.32	1401.73	1289.42	989.046	763.534	920.93	264.008
Q8IYB1	Protein MB21D2 OS=Homo sapiens GN=MB21D2 PE=1 SV=3	5	1	26.4076	0	0	0	0	0	0	0	71.0478	72.7094	38.9289	111.138	153.075	0	0	0	0	723.667	619.403	681.891	0	0	0	0	0	0	0	0	0	0	0	0	0	0	0	0	0	0	0	966.037	919.523	861.497	1005.39	1031.12	966.199	501.219
Q92529	SHC-transforming protein 3 OS=Homo sapiens GN=SHC3 PE=1 SV=1	4	1	26.084	7678.4	10663.2	10194.8	6842.33	8211.52	9226.32	8699.69	9982.38	11390	12290.3	9743.36	6245.94	2996.02	12748.8	11739.7	7854.3	4795.99	4452.14	4702.02	0	0	0	0	0	0	0	0	0	0	0	0	0	0	0	0	0	0	0	6026.76	5853.08	5688.75	4433.21	4370.3	4240.61	4901.68
Q7L1T6	Cytochrome b5 reductase 4 OS=Homo sapiens GN=CYB5R4 PE=1 SV=1	5	2	25.9384	2139.37	2255.57	2394.65	3197.35	2663.62	3215.18	2567.48	1143.91	1546.01	1256.72	1060.03	1370.29	3378.16	1903.98	2510.06	3061.47	1307.19	1431.88	1301.2	0	0	0	0	0	0	0	0	0	0	0	0	0	0	0	0	0	0	0	1321.35	1294.67	1429.29	1004.38	1028.11	1129.51	1747.43
Q8NER5	Activin receptor type-1C OS=Homo sapiens GN=ACVR1C PE=1 SV=1	3	1	25.8465	83414.9	119170	134485	151063	161829	148431	156531	51119	63531.9	61368	53531.4	68637.9	213516	356807	359933	302100	71875.2	70192.4	66889	0	0	0	0	0	1	1	0	0	0	0	0	0	0	0	0	0	0	0	29609.1	29591.2	30740.6	29108.3	27598.2	29624.6	42185.5
Q9NZS2	Killer cell lectin-like receptor subfamily F member 1 OS=Homo sapiens GN=KLRF1 PE=1 SV=2	3	1	25.8425	4985.03	5096.72	4272.98	4723.95	2905.06	1897.41	2482	6183.17	5905.55	5385.96	1310.64	8628.36	1383.26	4482.44	3920.47	2644.18	9421.75	9603.02	8645.1	0	0	0	0	0	0	0	0	0	0	0	0	0	0	0	0	0	0	0	15966.8	15361.8	14864.2	20602.8	20230.1	21405.5	12755.4
Q8N3J2	Methyltransferase-like protein 4 OS=Homo sapiens GN=METTL4 PE=2 SV=3	4	1	25.7241	748.265	337.507	326.413	87.1065	3749.32	190.44	417.279	1475.83	820.793	586.375	603.531	1210.07	758.351	1025.1	752.93	550.182	725.641	925.601	677.839	0	0	0	0	1	0	0	0	0	0	0	0	0	0	0	0	0	0	0	430.934	502.233	465.002	517.227	566.244	554.341	196.757
P02748	Complement component C9 OS=Homo sapiens GN=C9 PE=1 SV=2	7	1	25.6169	4424.53	5018.32	9670.76	8907.63	2534.05	12593.6	10615.7	2880.77	2921.72	2574.12	3743.22	4419.7	15536.5	1749.16	9569.94	6135.41	3353.06	3563.3	3704.61	0	0	0	0	0	0	0	0	0	0	1	0	0	0	0	0	0	0	0	2574.42	2757.86	2199.03	2759.28	2713.46	2312.4	2010.11
Q9NR12	PDZ and LIM domain protein 7 OS=Homo sapiens GN=PDLIM7 PE=1 SV=1	4	1	25.2746	789.692	1112.65	1304.65	1869.78	972.34	592.261	534.976	589.618	705.663	544.355	609.808	666.535	2609.58	621.913	516.128	533.804	1003.27	925.029	1067.26	0	0	0	0	0	0	0	0	0	0	0	0	0	0	0	0	0	0	0	1092.17	915.884	871.526	973.544	915.584	739.13	739.227
P51970	NADH dehydrogenase [ubiquinone] 1 alpha subcomplex subunit 8 OS=Homo sapiens GN=NDUFA8 PE=1 SV=3	4	1	25.0644	18180.1	11823.7	14723.7	15727	14966.3	13223.8	14607.4	24861.7	13128.5	29509.6	21150.6	7681.46	11604.4	9641.68	8878.26	7539.16	10575.6	9115.34	10814.3	0	0	0	0	0	0	0	0	0	0	0	0	0	0	0	0	0	0	0	6682.84	6097.55	6630.3	7813.48	7009.39	7101.34	10132.3
O15504	Nucleoporin-like protein 2 OS=Homo sapiens GN=NUPL2 PE=1 SV=1	4	1	25.0299	0	0.250914	0	0	0	0	0	170.083	34.7342	146.229	0	612.4	0.335417	0	0	0	268.327	218.465	250.52	0	0	0	0	0	0	0	0	0	0	0	0	0	0	0	0	0	0	0	1116.04	1091.48	1118.11	1259.22	1496.08	1324.11	713.319
P07108	Acyl-CoA-binding protein OS=Homo sapiens GN=DBI PE=1 SV=2	3	1	24.9584	70787.5	68336.4	64175.7	66972.8	42221.4	40106.5	38459.2	76652.8	82344.8	80570.8	91463	108632	41827.6	31985.5	33128.9	26819	90447.3	94777.2	94203.5	0	0	0	0	0	0	0	0	0	0	0	0	0	0	0	0	0	0	0	66850	68770.4	68267.5	101454	98786.2	96422.1	79906.2
Q5T5X7	BEN domain-containing protein 3 OS=Homo sapiens GN=BEND3 PE=1 SV=1	4	1	24.8364	103.313	0	26.4076	0	10422.8	10089.2	8817.22	6180.71	13737.5	5787.5	5850.25	7353.71	137.44	14526.6	13864.7	8797.46	4002.14	4085.69	3839.46	0	0	0	0	0	0	0	0	0	0	0	0	0	0	0	0	0	0	0	4544.25	4329.74	3927.88	5301.4	5243.21	4701.09	9620.15
P0CW71	Putative metaphase chromosome protein 1 OS=Homo sapiens GN=HSMCR30 PE=5 SV=1	3	1	24.7092	7192.54	4627.35	5959.05	7176.68	9512.28	7128.15	6658.95	3710.16	9410.98	8022.33	5651.91	8192.47	0	9449.28	12057.8	7880.76	7178.38	6475.06	7497.89	0	0	0	0	0	0	0	0	0	0	0	0	0	0	0	0	0	0	0	6658.96	6814.89	6405.36	6691.18	7311.2	6416.4	4155.86
Q5TD97	Four and a half LIM domains protein 5 OS=Homo sapiens GN=FHL5 PE=1 SV=1	4	2	24.6591	429.695	501.822	164.574	200.087	571.248	502.341	270.535	2990.71	3157.93	4115.35	2144.92	2275.59	505.682	25.177	24.7749	0	1034.15	787.037	921.171	0	0	0	0	0	0	0	0	0	0	0	0	0	0	0	0	0	0	0	897.859	1067.72	1128.98	1360.46	1162.72	1173.73	1015.82
Q8IZP2;P50502;Q8NFI4	Putative protein FAM10A4 OS=Homo sapiens GN=ST13P4 PE=5 SV=1	7	2	24.4262	11966.5	13044.5	15192.1	11777.9	12580.5	11134.4	13396.5	7749.72	8557.55	8245.64	8915.63	10972.3	20807.6	11115.9	9608.93	14727.2	15339.4	15435.6	15673.2	0	0	1	0	0	0	0	0	0	0	0	0	0	0	0	0	0	0	0	19710.9	20259.8	19868.7	17329.7	16230.7	17225.1	18534.7
O75934	Pre-mRNA-splicing factor SPF27 OS=Homo sapiens GN=BCAS2 PE=1 SV=1	4	1	24.3916	0	0	0	0	0	0	0	0	0	0	0	0	304.178	0	0	148.66	1213.85	1109.48	1165.66	0	0	0	0	0	0	0	0	0	0	0	0	0	0	0	0	0	0	0	1549.73	1614.37	1563.22	1131.12	1116.62	1148.37	1041.66
P05386	60S acidic ribosomal protein P1 OS=Homo sapiens GN=RPLP1 PE=1 SV=1	4	1	24.346	950.498	644.383	611.748	0	1308.67	1495.58	1533.27	669.34	91.5416	1016.45	560.062	724.047	0	928.515	45.8889	38.6124	155.747	195.878	108.565	0	0	0	0	1	0	1	0	0	0	0	0	0	0	0	0	0	0	0	204.978	175.698	209.69	126.78	49.5001	187.321	85.8697
P02765	Alpha-2-HS-glycoprotein OS=Homo sapiens GN=AHSG PE=1 SV=1	4	1	24.3366	2004.32	2689.86	3195.96	2182.29	901.32	539.381	391.628	2164.89	2125.5	2185.47	1725.34	1990.54	0	854.456	816.825	2223.3	3018.45	2973.61	3074.55	0	0	0	0	0	0	0	0	0	0	0	0	0	0	0	0	0	0	0	3168.72	3078.83	2975.93	3561.86	3520.78	3631.51	3820.06
Q96I99	Succinyl-CoA ligase [GDP-forming] subunit beta, mitochondrial OS=Homo sapiens GN=SUCLG2 PE=1 SV=2	6	3	24.1405	12174.5	15603.5	14135.8	13802.1	17203.9	15359.9	16020.7	8400.31	14153.8	12144.3	14885.6	10390.2	11376.9	13616.1	14305.7	10587.4	9604.92	9635.02	10444.4	0	0	0	0	0	0	0	0	0	0	0	0	0	0	0	0	0	0	0	9180.68	9362.41	9744	10727.3	11073.6	11991.7	10778.7
P08123	Collagen alpha-2(I) chain OS=Homo sapiens GN=COL1A2 PE=1 SV=7	4	1	24.0501	2689.28	3126.99	2841.78	4364.44	2149.11	3233.77	2736.01	2988.81	2994.77	3008.31	2359.9	2983.59	3917.18	2600.54	1754.55	1215.37	2271.02	2558.66	2557.97	0	0	0	1	0	0	0	0	0	0	0	0	0	0	0	0	0	0	0	2178.26	2145.14	2382.88	1853.28	1745.73	2062.79	1568.16
P23508	Colorectal mutant cancer protein OS=Homo sapiens GN=MCC PE=1 SV=2	5	1	23.9943	29861.4	13310.2	6477.49	5358.07	33700.4	22439.4	30056.2	29913.6	36650.6	30705.8	23247.5	10171.1	7069.53	18986.2	21142.1	20858.4	10910.2	10933.3	10891.2	0	0	1	0	0	0	0	0	0	0	0	0	0	0	0	0	0	0	0	13476.5	14059.4	12636.2	11900.4	11880.9	11723.8	11841
Q9H8Y5	Ankyrin repeat and zinc finger domain-containing protein 1 OS=Homo sapiens GN=ANKZF1 PE=1 SV=1	3	2	23.9158	24641.8	30016.3	32807.8	39210.9	37951.8	36310.3	37058.8	12960.2	15099.7	14724.5	11485.6	13141.4	46266.2	32244	27085.9	26069.8	13192	14258.1	14224.1	0	0	0	0	0	0	0	0	0	0	0	0	0	0	0	0	0	0	0	11124.7	11521.2	11442.6	9852.15	10043.8	10234.1	9416.61
Q5VXT5	Synaptophysin-like protein 2 OS=Homo sapiens GN=SYPL2 PE=2 SV=1	3	1	23.6681	310.697	399.34	456.624	396.842	400.569	258.211	423.345	150.29	175.19	153.582	259.684	293.297	146.448	319.725	282.336	98.9615	223.493	190.098	204.832	0	0	0	0	0	0	0	0	0	0	0	0	0	0	0	0	0	0	0	352.635	323.166	339.617	296.063	358.728	265.343	456.65
Q9Y3Z3	Deoxynucleoside triphosphate triphosphohydrolase SAMHD1 OS=Homo sapiens GN=SAMHD1 PE=1 SV=2	3	1	23.3193	3414.87	3314.22	2841.53	4152.34	1251.4	1689.54	1174.23	1784.99	1967.12	1586.84	1617.09	1791.51	1530.42	957.327	1109.39	959.291	1982.97	1869.86	2234.14	0	0	0	0	0	0	0	0	0	0	0	0	0	0	0	0	0	0	0	2504.84	2519.68	1984.17	1974.21	1872.99	1796.53	2320.78
Q96NA8	t-SNARE domain-containing protein 1 OS=Homo sapiens GN=TSNARE1 PE=2 SV=2	5	1	23.3007	0	0	0	27.9627	0	0	0	0	0	0	0	0	61.6878	0	0	0	2049.26	1764.97	1839.34	0	0	0	0	0	0	0	0	0	0	0	0	0	0	0	0	0	0	0	4053.16	3995.47	3947.64	2723.75	2602.35	2639.14	3362.1
Q9H7C4	Syncoilin OS=Homo sapiens GN=SYNC PE=1 SV=3	5	1	22.8124	1683.88	2938.61	1676.63	1620.98	3051.38	2505.18	3341	4261.92	4369.27	4949.26	2755.85	2875.69	8089.9	710.537	1270.58	2848.12	4159.11	3978.53	4270.67	0	0	0	0	0	0	0	0	0	0	0	0	0	0	0	0	0	0	0	4240.76	4118.6	4127.43	5653.97	5151.53	5745.54	4498.9
Q9H6W3	Bifunctional lysine-specific demethylase and histidyl-hydroxylase NO66 OS=Homo sapiens GN=NO66 PE=1 SV=2	5	1	22.7461	1597.44	508.276	660.936	516.655	3161.16	3483.36	3444.72	2092.74	1209.35	1107.96	2012.8	1039.52	2590.69	3728.68	2120.38	1696.36	1312.41	1173.55	1141.4	0	0	0	0	0	0	0	0	0	0	0	0	0	0	0	0	0	0	0	1279.71	1355.15	1020.12	822.732	968.172	823.445	1031.03
P15090	Fatty acid-binding protein, adipocyte OS=Homo sapiens GN=FABP4 PE=1 SV=3	3	1	22.7345	5616.07	5861.19	4939.53	2803.78	2457.51	2036.78	1895.36	2065.45	2370.31	1896.34	4017.07	4465.17	725.61	2868.48	3874.23	2084.12	4625.16	5002.39	5340.59	0	0	0	0	0	0	0	0	0	0	0	0	0	0	0	0	0	0	0	3162.1	3354.52	2977.93	3068.02	3672.09	2677.31	1843.86
Q9Y6X3	MAU2 chromatid cohesion factor homolog OS=Homo sapiens GN=MAU2 PE=1 SV=2	3	1	22.702	1145.2	1051.74	2438.81	2673.27	114.233	1428.77	583.89	570.609	679.013	464.978	835.766	953.459	595.963	196.982	1070.82	989.978	666.516	696.844	689.626	0	0	0	0	0	0	0	0	0	0	0	0	0	0	0	0	0	0	0	238.916	225.112	218.813	277.948	265.897	240.291	4544.85
Q5SQ80;Q4UJ75;Q5TYW2;Q5VUR7	Ankyrin repeat domain-containing protein 20A2 OS=Homo sapiens GN=ANKRD20A2 PE=4 SV=1	4	1	22.6859	4085.33	5663.35	11397	11066	6392.16	4026.81	4423.77	5031.31	5362.72	3862.74	4674.5	5559.25	10210.7	4031.48	4841.28	7195.87	5974.91	5885.1	6449.42	0	0	0	0	0	0	0	0	0	0	0	0	0	0	0	0	0	0	0	5919.61	6837.2	5754.11	5668.18	5746.99	5408.88	6776.36
Q9BPW8	Protein NipSnap homolog 1 OS=Homo sapiens GN=NIPSNAP1 PE=1 SV=1	3	1	22.4806	3791.52	4867.27	5591.36	5043.17	2738.76	3252.12	1724.95	3718	3837.98	4408.51	4546.46	5921.8	967.161	2897.01	3064.29	2215.76	6012.3	5333.19	5414.5	1	0	0	0	0	0	0	0	0	0	0	0	0	0	0	0	0	0	0	5216.16	3440.22	4942.6	3996.25	3569.3	3760.72	6392.72
Q15699	ALX homeobox protein 1 OS=Homo sapiens GN=ALX1 PE=1 SV=2	3	1	22.2914	0	0	0	0	0	0	82.0079	12.9107	6.89985	0	53.1781	107.89	1169.9	171.014	95.1688	475.29	598.651	666.135	654.858	0	0	0	0	0	0	0	0	0	0	0	0	0	0	0	0	0	0	0	1005.25	912.404	994.75	703.152	790.501	583.164	366.486
P08913	Alpha-2A adrenergic receptor OS=Homo sapiens GN=ADRA2A PE=1 SV=3	3	1	21.8251	1192.39	1562.34	1362.86	1123.39	748.096	286.112	307.928	3240.94	3850.74	3974.82	2138.39	2645.85	401.074	751.107	650.974	1712.08	3177.79	2805.26	2802.9	0	0	0	0	0	0	0	0	0	0	0	0	0	0	0	0	0	0	0	2289.12	2828.96	2689.2	3094.63	3061.93	2761.67	2420.67
P61088	Ubiquitin-conjugating enzyme E2 N OS=Homo sapiens GN=UBE2N PE=1 SV=1	3	1	21.7679	4771.15	4351.12	5660.77	4620.72	8487.71	8105.65	7792.21	5377.96	7517.16	15182.1	11899.9	13939	9948.95	6163.79	4495.15	5141.2	4679.64	4876.98	3662.89	0	0	0	0	0	0	0	0	0	0	0	0	0	0	0	0	0	0	0	7301.26	7732.13	8044.8	7161.5	7386.54	7437.29	4977.44
P05787	Keratin, type II cytoskeletal 8 OS=Homo sapiens GN=KRT8 PE=1 SV=7	4	1	21.7045	0	0	0	0	0	0	0	0	0	0	0	0	2516.91	0	0	2559.93	4852.98	4802.53	4850.42	0	0	0	0	0	0	0	0	0	0	0	0	0	0	0	0	0	0	0	6085.35	6901.36	7046.72	9524.28	9625.22	9173.07	5355.55
Q9NZT1	Calmodulin-like protein 5 OS=Homo sapiens GN=CALML5 PE=1 SV=2	5	1	21.6726	65.2726	0	0	0	83.0623	105.368	92.497	2875.13	2725.81	982.635	4861.1	3176.61	0	32089.8	40939.4	22429	1267.48	925.499	713.052	0	0	0	0	0	0	0	0	0	0	0	0	0	0	0	0	0	0	0	0	0	0	10.297	21.4869	26.3197	379.215
P30626	Sorcin OS=Homo sapiens GN=SRI PE=1 SV=1	3	1	21.4013	7115.48	8238.56	8011.01	8588.42	10586.3	8445.25	8763.19	2776.22	3178.45	3338.1	3492.56	3932.62	1852.29	23659.3	21948.6	25788.6	5279.63	4589.23	4529.09	0	0	0	0	0	0	0	0	0	0	0	0	1	0	0	0	0	0	0	1410.16	1437.85	1704.67	1130.92	1108.3	1044.89	1134.92
Q13835	Plakophilin-1 OS=Homo sapiens GN=PKP1 PE=1 SV=2	4	1	21.3555	1213.69	2358.09	2641.17	2064.64	3394.26	1670.25	1887.43	991.415	1190.41	1121.54	1227.74	1172.22	0	5189.55	4147.37	3906.26	1475.13	1517.67	1538.25	0	0	0	0	0	0	0	0	0	0	0	0	0	0	0	0	0	0	0	797.023	684.32	529.736	722.368	584.208	695.983	474.888
Q9Y6N3	Calcium-activated chloride channel regulator family member 3 OS=Homo sapiens GN=CLCA3P PE=1 SV=1	4	1	21.3312	568.947	42.8253	109.394	0	14.9338	44.4311	178.759	2064.05	1077.68	880.056	1823.09	1118.96	32.41	1399.9	1814.66	534.802	868.214	1128.03	945.334	0	0	0	0	0	0	0	0	0	0	0	0	0	0	0	0	0	0	0	1025.64	865.365	1235.76	1055.1	1126.77	1071.86	1466.24
Q5VT40	Protein FAM78B OS=Homo sapiens GN=FAM78B PE=2 SV=1	5	2	21.0438	0	0	0	0	0	0	0	0	0	4.20634	0	0	25731	0	0	10725	6266.14	5799.17	6422.89	0	0	0	0	0	0	0	0	0	0	0	0	0	0	0	2	0	0	0	3630.36	4042.04	3878.53	3518.99	3298.04	3177.41	3706.06
P13716	Delta-aminolevulinic acid dehydratase OS=Homo sapiens GN=ALAD PE=1 SV=1	4	1	21.0237	2868.27	1548.38	1479.32	0	2270.12	2057.86	2317.45	6805.71	5629.84	3444.05	2990.6	180.118	1.0927	306.954	375.868	3205.78	2665.01	2313.26	2447.95	0	0	0	0	0	0	0	0	0	0	0	0	0	0	0	1	0	0	0	5710.16	5531.81	5330.39	3662.1	3771.94	3627.19	3699.23
Q8NHW5	60S acidic ribosomal protein P0-like OS=Homo sapiens GN=RPLP0P6 PE=5 SV=1	4	2	20.8556	2952.6	4297.64	5755.91	8124.48	4593.53	4874.88	4798.19	2747.26	3426.53	3104.97	3484.51	2698.55	4396.92	4385.79	3727.82	3443.68	1908.23	2483.87	2598.58	0	0	0	0	0	0	0	0	0	0	0	0	0	0	0	0	0	0	0	3180.88	3408.87	2916.38	3189.23	3269.1	2402.03	3070.66
P00325	Alcohol dehydrogenase 1B OS=Homo sapiens GN=ADH1B PE=1 SV=2	3	1	20.812	27989.3	33274.9	34784.2	34615.6	37970.7	52236	58181.5	29089.2	26313.8	24949.6	33452.9	38184.9	32239	19448.3	27350	37737.2	22661.9	24616.2	23922	0	0	0	0	0	1	0	0	0	0	0	0	0	0	0	0	0	0	0	63979.3	64043.9	60492.5	78809.6	73995.8	79321.4	37885.7
Q99704	Docking protein 1 OS=Homo sapiens GN=DOK1 PE=1 SV=1	4	2	20.8099	2284.05	1864.15	1911.51	2796.48	1578.89	1389.27	1642.88	1095.84	1086.26	824.368	772.563	904.059	25097	2079.27	2094.45	16489.8	26270.6	25693.2	26980	0	0	0	0	0	0	0	0	0	0	0	0	0	0	0	0	0	0	0	24856.3	24437.5	24417.5	21758.6	21180.6	21121.4	31985.2
Q13601	KRR1 small subunit processome component homolog OS=Homo sapiens GN=KRR1 PE=1 SV=4	3	2	20.709	60149.6	77962.3	91072.3	121473	53176.1	49470.8	52501.1	36562.1	42399.7	39959.5	35933.5	49275.8	79886	65550.7	57457.4	71191.8	88659.2	85397.1	78861.4	0	0	0	0	0	0	0	0	0	0	0	0	0	0	0	0	0	0	0	75913.1	77600.9	75683	74372.1	79020	81754.6	65115.6
A0JP26;Q6S5H4	POTE ankyrin domain family member B3 OS=Homo sapiens GN=POTEB3 PE=2 SV=2	4	1	20.7081	49.1428	113.504	152.407	132.031	53.7338	134.566	75.6077	153.965	54.6753	83.0039	197.344	270.026	0	243.376	238.46	175.124	793.503	487.357	333.436	0	0	0	0	0	0	0	0	0	0	0	0	0	0	0	0	0	0	0	485.692	540.236	556.228	1123.1	1119.32	966.998	540.749
A4D1P6	WD repeat-containing protein 91 OS=Homo sapiens GN=WDR91 PE=1 SV=2	3	1	20.659	27289.2	35020	34694.1	38805.2	20486.9	22538.1	22741.7	17081.8	19270	17698.8	22327.9	28379.1	38027.9	15376	18309.7	28333	37832.6	34592.6	36761.5	0	0	0	0	1	0	0	0	0	0	0	0	0	0	0	0	0	0	0	36108.1	36579.1	34065.3	31157.7	32835.1	31860.9	28936.2
Q8N423	Leukocyte immunoglobulin-like receptor subfamily B member 2 OS=Homo sapiens GN=LILRB2 PE=1 SV=4	3	2	20.5717	10396.6	11143.1	13460.4	11921.9	7758.89	7789.3	8892.17	23379.7	23602.6	23116.9	13675.5	17706.7	15208.8	14678.4	11798.8	11403	20348.6	19514.9	18963	0	0	0	0	0	0	0	0	0	0	0	0	0	0	0	0	0	0	0	31086.3	32085.7	31470.4	28703.5	27433.8	29383.3	26341.9
Q5TC79	Zinc finger and BTB domain-containing protein 37 OS=Homo sapiens GN=ZBTB37 PE=2 SV=1	3	1	20.5622	276.836	1426.97	922.222	15.7791	225.187	68.5239	88.1035	1333.2	860.908	1020.05	2015.84	1408.13	71.6012	5.196	72.6358	0	286.993	294.402	274.098	0	0	0	0	0	0	0	0	0	0	0	0	0	0	0	0	0	0	0	471.017	492.239	453.092	432.969	450.23	441.806	309.657
Q9Y696	Chloride intracellular channel protein 4 OS=Homo sapiens GN=CLIC4 PE=1 SV=4	4	2	20.4738	50920.2	32646.5	36686.2	40845.6	38979.8	42736.5	38969.9	60143.3	45262.3	72160	50609.2	32318	46211	51165.2	44435.1	48240.5	28506.3	28681.5	27499.5	0	0	0	0	0	0	0	0	0	0	0	0	0	0	0	0	0	0	0	18461.5	18817.7	18882.3	17847.9	19959.1	19081.2	20355.9
Q8NE79	Blood vessel epicardial substance OS=Homo sapiens GN=BVES PE=1 SV=1	3	1	20.4483	213158	132997	139019	136239	74935.7	85257	90549	61695.4	86895.3	70694.9	95720.1	40284.8	85041.6	63896.7	58344.7	73995.9	70317.2	75124.1	78999.7	0	0	1	0	0	0	0	0	0	0	0	0	0	0	0	0	0	0	0	79426.3	75668.2	79133.2	77312.2	82182	84723.3	97668.1
Q6ZU15	Septin-14 OS=Homo sapiens GN=SEPT14 PE=1 SV=2	4	1	20.3646	1230.1	1439.51	1213.27	1493.17	1307.08	798.041	873.824	523.084	505.005	654.788	967.497	1046.43	0	1869.82	1568.75	311.755	975.181	1018.96	963.083	0	0	0	0	0	0	0	0	0	0	0	0	0	0	0	0	0	0	0	650.336	529.693	663.042	801.782	789.503	874.371	1254.64
Q96AY3	Peptidyl-prolyl cis-trans isomerase FKBP10 OS=Homo sapiens GN=FKBP10 PE=1 SV=1	4	2	20.3639	15165.4	12407.8	18906.2	10768.7	18626.9	11597.3	10426.2	28009	18435.6	20597.1	26968.4	24808.7	8053.69	24165	10326.6	13700.4	19998.6	19754	20149.4	0	0	0	0	0	0	0	0	0	0	0	0	0	0	0	0	0	0	0	24381.9	22601.2	21961.2	18291.4	18657.2	18967.3	24180.9
Q9NZU7	Calcium-binding protein 1 OS=Homo sapiens GN=CABP1 PE=1 SV=5	5	1	20.3306	2467.35	2668.57	2306.39	2780.12	1555.22	1210.36	1515.76	1717.3	1935.44	1628.9	884.884	1161.38	1446.25	1433.17	1264.72	2739.25	892	764.033	846.047	0	0	0	0	0	0	0	0	0	0	0	0	0	0	0	0	0	0	0	1030.26	1224.04	1557.7	451.979	534.954	983.736	781.944
Q10471	Polypeptide N-acetylgalactosaminyltransferase 2 OS=Homo sapiens GN=GALNT2 PE=1 SV=1	3	1	20.3196	10127.7	12982.4	13242.1	14174.9	10912.6	14547.3	14227.3	14805.9	17046.8	16982.9	11761.1	12850.8	14776.3	11835.6	10511.4	11540.8	13701.5	12873.2	13163.9	0	0	0	0	0	0	0	0	0	0	0	0	0	0	0	0	0	0	0	11698.9	10799.2	11042.7	14334.6	16164.2	14280.6	11733.2
Q9P2J9	[Pyruvate dehydrogenase [acetyl-transferring]]-phosphatase 2, mitochondrial OS=Homo sapiens GN=PDP2 PE=2 SV=2	4	1	20.306	8313.02	10474.2	10227.5	9831.02	12398.3	22057.9	13586.2	9068.1	7594.1	6979.62	6797.49	8219.73	13918	7514.01	8735.55	11273.2	9562.66	9575.72	9809.83	0	0	0	0	0	0	0	0	0	0	0	0	0	0	0	0	0	0	0	8870.82	9734.84	9647.29	8998.61	8844.68	8626.96	9617.65
C9J6K1	Putative uncharacterized protein C19orf81 OS=Homo sapiens GN=C19orf81 PE=4 SV=1	3	2	20.2954	262.363	563.653	466.557	242.491	580.691	488.002	764.787	151.145	125.038	165.806	140.775	256.031	2954.15	586.971	691.202	2569.81	3787.88	3510.02	3703.27	0	0	0	0	0	0	0	0	0	0	0	0	0	0	0	0	0	0	0	6166.34	6113.81	6407.43	6633.34	6478.81	6687.29	7803.54
Q6UXV4	Apolipoprotein O-like OS=Homo sapiens GN=APOOL PE=1 SV=1	3	1	20.2275	8080.49	11469.9	10052.6	13377.4	4475.23	3905.09	4454.46	5011.85	5326.02	5539.86	4563.88	7523.78	7259.43	6502.43	6628.2	12590.9	6490.87	6807.26	6727.59	0	0	0	0	0	0	0	0	0	0	0	0	0	0	0	0	0	0	0	13371.5	13158.3	13459.3	13123.8	12265.3	12670.6	14255
Q9GZN1	Actin-related protein 6 OS=Homo sapiens GN=ACTR6 PE=1 SV=1	4	1	20.1991	5519.98	6723.37	5632.68	2857.35	8069.23	7065.13	6947.29	5163.57	2438.97	2688.5	5641.9	2237.21	2105.93	4101.93	5521.97	4600.64	2587.6	3218.06	2376.98	0	0	0	0	0	0	0	0	0	0	0	0	0	0	0	0	0	0	0	2852.95	2708.12	2581.57	2102.22	1976.66	2206.01	2654.74
Q99986	Serine/threonine-protein kinase VRK1 OS=Homo sapiens GN=VRK1 PE=1 SV=1	4	2	20.1186	19226.9	20900.5	20449.7	23248.5	35889.3	30856.3	29504	18732	15943	21324.2	4811.61	21244.9	13231.1	29231.1	28920.4	21222.9	9934.33	11844.6	11058.7	0	0	0	0	0	0	0	0	0	0	0	0	0	0	0	0	0	0	0	6195.83	5702.71	5349.42	6394.94	6657.51	6617.45	6689.02
P46926	Glucosamine-6-phosphate isomerase 1 OS=Homo sapiens GN=GNPDA1 PE=1 SV=1	3	1	20.0243	860.619	832.164	540.395	702.535	521.379	855.429	884.148	3934.03	1448.22	1581.47	3443.32	1718.83	625.497	1921.55	1698.88	713.002	889.396	804.911	1037.88	0	0	0	0	0	0	0	0	0	0	0	0	0	0	0	0	0	0	0	1891.14	2290.18	2555.23	2141.53	1767.1	1812.55	2843.6
A6NCL7	Ankyrin repeat domain-containing protein 33B OS=Homo sapiens GN=ANKRD33B PE=3 SV=1	3	1	19.9132	18709	22956.2	20072.6	28233.8	13280.5	13419.6	15655.3	9931.03	10700.8	9836.13	10829	14255.8	22294.8	23064.5	22774.3	19693.5	18859.1	20034.8	20432.4	0	0	0	0	0	0	0	0	0	0	0	0	0	0	0	0	2	0	0	12057.4	12544.4	12443.3	12368.7	12406.5	12696.1	15072.6
Q12906	Interleukin enhancer-binding factor 3 OS=Homo sapiens GN=ILF3 PE=1 SV=3	4	1	19.7476	25070.3	25562.4	21383.4	23574.4	15188.9	15092.3	16507.9	25450.5	11336.4	9853.75	29784.5	15575.8	28439.1	26879	21654.6	16696	11235	11405.7	11588.7	0	0	1	0	0	0	0	0	0	0	0	0	0	0	0	0	0	0	0	6635.05	6759.39	6612.64	9100.52	8956.49	9162.1	9418.56
Q96MX6	WD repeat-containing protein 92 OS=Homo sapiens GN=WDR92 PE=1 SV=1	5	1	19.6889	904.286	688.172	215.878	411.419	657.392	531.521	329.983	557.448	1428.44	1511.89	0	1343.32	294.22	338.842	254.866	598.191	1165.03	967.516	588.822	0	0	0	0	0	0	0	0	0	0	0	0	0	0	0	0	1	0	0	664.772	750.629	577.321	880.238	882.459	604.457	784.907
Q8NFC6	Biorientation of chromosomes in cell division protein 1-like 1 OS=Homo sapiens GN=BOD1L1 PE=1 SV=2	3	1	19.6476	0	0	0	0	0	0	0	0	0	0	0	0	0	0	0	0	99.5168	100.613	104.666	0	0	0	0	0	0	0	0	0	0	0	0	0	0	0	0	0	0	0	0	58.3421	120.36	657.65	747.97	751.498	107.965
P08235	Mineralocorticoid receptor OS=Homo sapiens GN=NR3C2 PE=1 SV=1	3	1	19.6386	3429.44	4665.62	3865.97	616.63	3548.98	7826.55	4696.59	21731.3	11842.7	10825.2	9657.76	4587.4	0	2047.82	1539.29	1345.9	1049.37	731.296	470.627	0	0	0	0	0	0	0	0	0	0	0	0	0	0	0	0	0	0	0	533.877	412.174	422.104	18340.8	16612.1	17482.1	1727.23
Q8N1G4	Leucine-rich repeat-containing protein 47 OS=Homo sapiens GN=LRRC47 PE=1 SV=1	4	1	19.6211	496.99	745.824	805.374	1147.47	1160.16	2011.34	1046.34	683.734	530.968	906.938	503.4	372.463	624.224	596.861	485.276	663.804	155.404	184.633	191.299	0	0	0	0	0	0	0	0	0	0	0	0	0	0	0	0	0	0	0	187.718	267.799	243.783	148.913	156.079	182.352	172.519
Q8TF44	C2 calcium-dependent domain-containing protein 4C OS=Homo sapiens GN=C2CD4C PE=1 SV=2	3	1	19.4313	5.06391	0.646429	9.24794	0	350.594	885.058	452.428	3470.67	1439.02	996.566	2552.88	1045.99	0	4340.49	2939.42	4463.39	1161.15	1119.05	1016.96	0	0	0	0	0	0	0	0	0	0	0	0	0	0	0	0	0	0	0	1185.98	1041.45	1031.06	941.622	1190.58	1241.88	1299.05
A2A3L6	Tetratricopeptide repeat protein 24 OS=Homo sapiens GN=TTC24 PE=2 SV=1	4	1	19.3585	17155.3	18483.7	20629.9	21901.2	26488.7	22927.9	23359.8	10113.8	11324	11770.7	8231	10640.7	33226	30831.4	29529.9	25440.7	10465.1	10099	10654.2	0	0	0	0	0	0	0	0	0	0	0	0	0	0	0	0	0	0	0	7990.69	7669.17	7789.85	8761.3	8336.06	8542.92	9687.38
P24462	Cytochrome P450 3A7 OS=Homo sapiens GN=CYP3A7 PE=1 SV=2	4	1	19.3297	6401.4	6612.97	4337.39	3623.68	8994.27	12048.6	8764	5165.15	7540.41	6648.37	8125.28	4650.92	11574.9	13561.2	12800.7	8025.81	1215	1218.09	1197.75	0	0	0	0	0	0	0	0	0	0	0	0	0	0	0	0	0	0	0	3273.35	3064.32	2987.75	2536.72	2308.71	2416.34	1695.02
Q96SY0	von Willebrand factor A domain-containing protein 9 OS=Homo sapiens GN=VWA9 PE=1 SV=2	4	1	19.2348	79104.8	72828.2	95869.7	104006	98680.2	152619	161673	58361	48672.9	40591.2	67578.4	85832.5	173668	41263.2	48020.5	126198	89572.3	75571.3	98035.4	0	0	0	0	0	0	0	0	0	0	0	0	0	0	0	0	0	0	0	114897	114575	134382	84149.5	93151	76892.5	35272.6
Q9Y5Y2	Cytosolic Fe-S cluster assembly factor NUBP2 OS=Homo sapiens GN=NUBP2 PE=1 SV=1	3	1	19.2032	30533.8	28758.4	24278.9	26905.3	22063.1	18479.4	18127.2	26035.9	11487.1	11081.6	28047.8	15312.8	31855.2	21211.8	17347.5	11930.3	11257.8	11121.8	11642.5	0	0	0	0	0	0	0	0	0	0	0	0	0	0	0	0	0	0	0	6500.37	6402.65	6319.55	11158.5	10828	11286.9	8674.03
Q9BRP1	Programmed cell death protein 2-like OS=Homo sapiens GN=PDCD2L PE=1 SV=1	3	1	19.1353	15421.3	19912.1	21632.7	23040.5	10548.6	9643.72	12029.4	10418.1	11365.8	11753.4	11868.4	14991.2	9147.08	12141.2	11163	21372.6	18215.8	16947.8	16523.4	0	0	0	0	0	0	0	0	0	0	0	0	0	0	0	0	0	0	0	24562.6	24963.1	24845.6	17045.2	18097.2	18223.1	19071.6
P56385	ATP synthase subunit e, mitochondrial OS=Homo sapiens GN=ATP5I PE=1 SV=2	3	2	19.1258	31705.1	38326.1	41097.8	44697	54042.9	47987.1	49386.4	17829.5	19674.5	19424.2	11034.4	14303.3	39740	31433.5	28583.8	24081.3	17146.6	18462.6	17193.9	0	0	0	2	0	0	0	0	1	0	0	0	0	0	0	0	0	0	0	4058.44	3614.29	3438.9	2302.64	2000.27	2183.95	7822.14
Q9ULJ3	Zinc finger and BTB domain-containing protein 21 OS=Homo sapiens GN=ZBTB21 PE=1 SV=2	4	1	19.079	3589.56	3923.36	4640.25	5712.22	2401.44	1745.55	2935.39	1973.13	1999	1863.02	2603.37	3115.72	2546.57	2683.18	2136.57	3038.56	3057.99	3553.78	3579.86	0	1	0	0	0	0	0	0	0	0	0	0	0	0	0	0	0	0	0	3663.7	3158.14	4138.1	3178.73	2879.65	3109.46	3845.79
P36952	Serpin B5 OS=Homo sapiens GN=SERPINB5 PE=1 SV=2	3	1	18.8033	105.739	90.5215	0	0	704.194	1019.96	1212.19	1682.12	454.731	1261.2	2832.42	1589.28	0	427.613	782.592	1208.29	893.976	852.571	988.46	0	0	0	0	0	0	0	0	0	0	0	0	0	0	0	0	0	0	0	1261.8	1442.95	1459.25	210.805	146.88	163.785	738.966
Q13615	Myotubularin-related protein 3 OS=Homo sapiens GN=MTMR3 PE=1 SV=3	4	1	18.1628	17744.4	20450.7	23669	22832.2	19606.1	24630.2	21332.5	15520.2	15741.5	12223.2	13273.5	14409	45577.6	16867.7	23136.7	24743.4	17608.9	18472.6	18532.5	0	0	0	0	0	0	0	0	0	0	0	0	0	0	0	0	0	0	0	23413.3	23536.1	25249.8	25158.8	25182.3	24037.4	16941.5
Q8WW24	Tektin-4 OS=Homo sapiens GN=TEKT4 PE=2 SV=1	4	1	18.1023	431.883	417.625	407.949	588.066	326.298	328.248	432.839	542.03	302.145	263.501	507.518	384.593	868.873	726.194	699.788	579.602	235.56	255.442	243.124	0	0	0	0	0	0	0	0	0	0	0	0	0	0	0	0	0	0	0	217.173	248.378	175.011	155.65	131.161	160.995	251.027
O75964	ATP synthase subunit g, mitochondrial OS=Homo sapiens GN=ATP5L PE=1 SV=3	4	3	17.4147	45596	56334.3	57350.8	70459.9	54292.7	55420.7	53512.1	29563.8	38259.4	34950.8	26707.2	38069.2	47323.9	44672.6	39659.6	46725.4	40546.6	41637.8	41233	0	0	0	0	0	0	0	0	0	0	0	0	0	0	0	1	1	0	2	26786.1	26456.4	26291.7	23138	23296.4	23473.3	32019.8
O14561	Acyl carrier protein, mitochondrial OS=Homo sapiens GN=NDUFAB1 PE=1 SV=3	3	1	17.2775	0	41.803	93.1665	340.892	61.2743	28.1044	57.1576	1148.22	598.94	397.386	838.327	438.818	104.262	431.535	2057.85	1655.96	383.534	330.99	290.104	0	0	0	0	0	0	0	0	0	0	0	0	0	0	0	0	0	0	0	1129.35	1075.26	867.894	499.219	615.685	567.191	1473.11
Q07020	60S ribosomal protein L18 OS=Homo sapiens GN=RPL18 PE=1 SV=2	3	2	17.1901	126086	60985.1	38430.9	22940.2	373506	194229	117613	30240.3	15995.4	18175.9	41437.4	21292.4	147675	88211	57484.6	28603	7852.94	8005.89	8443.02	0	0	0	0	0	0	0	0	0	0	0	0	0	0	0	0	0	0	0	15266.3	13131.1	13345.4	20852.3	19419.8	19688	12508.3
Q9NY33	Dipeptidyl peptidase 3 OS=Homo sapiens GN=DPP3 PE=1 SV=2	2	1	17.1639	8059.67	12641.8	10888.5	15035.3	8394.49	9794.49	10283.1	4591.93	3735.35	3956.13	2441.5	3382.85	4026.83	6748.99	9623.24	11552.7	5668.93	5274.63	5251.63	0	0	0	0	0	0	0	0	0	0	0	0	0	0	0	1	0	0	0	5542.23	5225.69	5154.86	4162.79	3757.24	3759.63	5047.52
Q9Y5F8;Q9Y5G3	Protocadherin gamma-B7 OS=Homo sapiens GN=PCDHGB7 PE=2 SV=1	5	2	17.0363	9042.81	9830.21	13675	14210	15150.2	14239.9	14173.7	12871.8	10978.5	11011.8	10314.3	12585.6	24971.8	9471.14	8327.74	10298.6	11100.4	10241.6	10061.8	0	0	0	0	0	0	0	2	0	0	0	0	0	0	0	0	0	0	0	10753.1	10562.5	10359.9	6260.36	6191.69	6571.97	13076.3
Q7Z5Q5	DNA polymerase nu OS=Homo sapiens GN=POLN PE=1 SV=2	3	1	16.9992	0	0	0	0	0	0	0	8.66555	0	0	0	0	7334.81	0	0	1291.68	1309.2	1718.2	1864.56	0	0	0	0	0	0	0	0	0	0	0	0	0	0	0	0	0	0	0	2394.66	1758.89	2096.29	2104.49	1774.22	1887.15	2039.52
P28062	Proteasome subunit beta type-8 OS=Homo sapiens GN=PSMB8 PE=1 SV=3	2	1	16.8469	0	0	0	0	0	0	0	0	0	0	0	0	0	0	0	0	0	0	0	0	0	0	0	0	0	0	0	0	0	0	0	0	0	0	0	0	0	0	18.1625	12.1285	10.8838	12.4687	18.546	15.9821	0
Q9UMX6	Guanylyl cyclase-activating protein 2 OS=Homo sapiens GN=GUCA1B PE=1 SV=4	3	1	16.7643	1627.75	1379.41	962.574	663.059	628.951	1202.04	1415.22	793.072	924.476	934.256	833.544	897.511	1549.46	1521.08	1978.01	1079.4	1394.07	1412.67	1232.38	0	0	0	0	0	0	0	0	0	0	0	0	0	0	0	0	0	0	0	1019.06	909.893	1028.83	546.827	610.51	585.808	1059.95
Q8TBJ5	Fez family zinc finger protein 2 OS=Homo sapiens GN=FEZF2 PE=2 SV=2	2	1	16.4949	113601	160045	160682	164866	133822	166732	173995	88917.4	96885.1	95944.7	82336	106623	147937	363929	355030	310509	82646.5	86681.4	82017.2	0	0	0	0	0	0	0	0	0	0	0	0	0	0	0	0	0	0	0	43956.6	43583.3	42728.7	43830	43574.9	44665.3	45833
Q15555	Microtubule-associated protein RP/EB family member 2 OS=Homo sapiens GN=MAPRE2 PE=1 SV=1	3	1	16.4374	58840.6	74707.4	82275.2	77864.2	65556.6	62146.2	60905.1	40621.5	42343.2	32865.1	38472.9	41695	6379.63	27586.5	33564.1	37833.4	35235.5	36744.8	35950	0	0	0	0	0	0	0	0	0	0	0	0	0	0	0	0	0	0	0	12644.6	14138.4	13492	10004.7	11163.9	10422	33814.1
B7ZAP0	Rab GTPase-activating protein 1-like, isoform 10 OS=Homo sapiens GN=RABGAP1L PE=1 SV=1	3	1	16.1326	120482	99794	139991	137749	174820	209697	179989	128272	144906	157406	130529	68367.6	369753	167006	163747	147204	71523.9	72398.5	74775.9	0	0	0	0	0	0	0	0	1	0	0	0	0	0	0	0	0	0	0	45624.5	46088.9	46217	53731.5	53497.9	55538.6	45601.2
A0A0B4J1V2	Immunoglobulin heavy variable 2-26 OS=Homo sapiens GN=IGHV2-26 PE=3 SV=1	3	1	16.0732	4659.65	4015.35	3939.53	2974.28	4660.39	4091.32	5435.06	2062.9	2658.79	1455.96	2041.45	2695.48	2762.93	636.886	3196.7	4755.5	2748.88	2730.34	2901.21	0	0	0	0	0	0	0	0	0	0	0	0	0	0	0	0	0	0	0	3603.42	3318.83	3560.23	4883.18	4839.2	5008.58	2110.71
Q8WWC4	Uncharacterized protein C2orf47, mitochondrial OS=Homo sapiens GN=C2orf47 PE=1 SV=1	3	1	16.0607	3953.61	4050.84	4988.91	6616.51	4073.42	3581.65	3754.85	4491.41	5115.76	4689.43	4222.04	4880.7	3839.33	3175.23	2637.95	1941.37	4881.5	4556.07	4201.57	0	0	0	0	0	0	1	0	0	0	0	0	0	0	0	0	0	0	0	3372.67	3235.71	3329.1	4776.86	4233.65	5049.39	4396.63
P50991	T-complex protein 1 subunit delta OS=Homo sapiens GN=CCT4 PE=1 SV=4	3	1	16.0375	0	0	0	0	4409.66	5200.21	4821.3	784.107	2808.47	756.969	811.88	562.628	0	5527.1	5627.3	3503.23	811.956	923.16	654.554	0	0	0	0	1	0	0	0	0	0	0	0	0	0	0	0	0	0	0	1962.43	1765.33	1563.95	1560.71	1440.94	1538.32	1292.01
Q9H1X3	DnaJ homolog subfamily C member 25 OS=Homo sapiens GN=DNAJC25 PE=2 SV=1	3	1	15.9955	3461.44	2979.98	4196.35	4206.33	8027.5	7179.22	4804.1	1943	2931.93	9617.27	2128.26	7714.58	2997.16	8843.8	2686.26	8100.56	3852.96	3809.82	3209.95	0	0	0	0	0	0	0	0	0	0	0	0	0	0	0	0	0	0	0	3915.69	3693.79	3679.86	4137.04	4387.03	4080.46	6010.77
O14544	Suppressor of cytokine signaling 6 OS=Homo sapiens GN=SOCS6 PE=1 SV=2	3	1	15.9575	85.2447	75.8251	122.899	128.46	154.149	133.39	101.103	144.755	111.709	92.9864	15.7377	388.312	519.037	0	0	0	389.858	319.969	365.505	0	0	0	0	0	0	0	0	0	0	0	0	0	0	0	0	0	0	0	744.461	723.56	636.198	1132.86	1439.82	845.618	223.083
Q9H2Z4	Homeobox protein Nkx-2.4 OS=Homo sapiens GN=NKX2-4 PE=2 SV=3	3	1	15.938	3236.86	7879.34	6861	145.319	6544.15	7421.19	8333.43	2192.13	2539.27	2430.09	1093.45	1175.45	0	7698.44	8084.7	3754.21	1801.53	1716.06	1810.79	0	0	0	0	0	0	0	0	0	0	0	0	0	0	0	0	0	0	1	614.611	703.928	646.171	644.032	679.542	597.907	412.696
Q9H4K7	Mitochondrial ribosome-associated GTPase 2 OS=Homo sapiens GN=MTG2 PE=1 SV=1	3	1	15.8746	1476.38	2531.61	4053.22	5054.3	3786.17	4090.97	4883.87	721.354	1534.36	1934.72	2082.1	2164.24	3202.64	2609.32	2229.22	3038.9	2009.1	1964.21	1985.28	0	0	0	0	0	0	0	0	0	0	0	0	0	0	0	0	0	0	0	1047.28	936.112	1057.5	1115.28	1008.56	1099.86	3131.88
Q96IK1	Biorientation of chromosomes in cell division protein 1 OS=Homo sapiens GN=BOD1 PE=1 SV=2	2	1	15.8562	12494.7	14436.5	14079.6	17264.6	4400.85	5966.57	8135.7	7091.88	5236.82	4828.56	4705.73	5776.91	6666.14	5919.44	7544.75	9049.51	7160.66	6899.37	7609.55	0	0	0	0	0	0	0	0	0	0	0	0	0	0	0	0	0	0	0	8854.45	9020.26	8941.21	6563.17	7516.16	7030.19	10034.7
P17544	Cyclic AMP-dependent transcription factor ATF-7 OS=Homo sapiens GN=ATF7 PE=1 SV=2	3	1	15.8488	1133.49	1746.06	2216.16	1927.11	1837.21	2317.57	1425.35	2932.6	3929.22	5179.71	3503.74	4136.53	533.935	2419.3	796.479	1481.44	1366.65	1454.83	1370.28	0	0	0	0	0	0	0	0	0	0	0	0	0	0	0	0	0	0	0	2779.18	2980.35	3543.95	7042.54	7134.25	6479.12	1614.42
O43776	Asparagine--tRNA ligase, cytoplasmic OS=Homo sapiens GN=NARS PE=1 SV=1	2	1	15.8232	17958.1	21262.1	21038.1	23203.9	13666.9	14031	14972	16165.5	16494.1	17583.4	13302.4	16100	10063	12408.6	11024.6	12373.1	27492.7	27026.7	26731.3	0	0	0	0	0	0	0	0	0	0	0	0	0	0	0	0	0	0	0	31862	31135.6	30048.9	34478	33432.4	34449	34887.7
Q8IW19	Aprataxin and PNK-like factor OS=Homo sapiens GN=APLF PE=1 SV=1	3	1	15.777	3109.54	1947.88	1382.69	561.538	180.042	0	0	9406.2	2825.92	3085.15	16195.7	6252.66	0	191.271	0	315.644	3148.59	2698.05	3286.08	0	0	0	0	0	0	0	0	0	0	0	0	0	0	0	0	0	0	0	10536.7	9939.98	8787.67	7832.21	7642.92	7586.22	8279.9
Q96RL1	BRCA1-A complex subunit RAP80 OS=Homo sapiens GN=UIMC1 PE=1 SV=2	4	1	15.7689	0	0	0	0	0	0	0	0	0	0	0	0	951.907	0	0	694.361	542.935	461.941	483.621	0	0	0	0	0	0	0	0	0	0	0	0	0	0	0	0	0	0	0	339.181	320.508	355.553	144.251	148.883	176.795	606.728
P49591	Serine--tRNA ligase, cytoplasmic OS=Homo sapiens GN=SARS PE=1 SV=3	3	1	15.7249	601.333	387.977	269.53	785.213	0	8286.97	5502.53	14353.5	8723.8	8244.31	18820.5	6675.82	0	89.657	0	0	3796.84	4105.14	3731.13	0	0	0	0	0	0	0	0	0	0	0	0	0	0	0	0	0	0	0	17021.9	16862.9	16049.1	11518.1	11826.6	11493.5	6753.35
Q9H4G4	Golgi-associated plant pathogenesis-related protein 1 OS=Homo sapiens GN=GLIPR2 PE=1 SV=3	3	1	15.6664	305.933	42.2628	1975.95	483.64	1155.33	201.121	630.594	623.109	739.089	254.744	771.755	401.497	38.0642	637.64	885.589	141.276	107.55	91.5794	131.363	0	0	0	0	0	0	0	0	0	0	0	0	0	0	0	0	0	0	0	310.415	517.409	693.822	2196.76	1877.22	2025.29	89.1261
Q13554	Calcium/calmodulin-dependent protein kinase type II subunit beta OS=Homo sapiens GN=CAMK2B PE=1 SV=3	3	1	15.6602	1446.62	647.543	655.337	342.548	1608.93	1388.89	1146.29	485.614	393.298	557.989	387.423	465.458	1498.53	969.316	844.937	756.167	475.925	549.005	536.894	0	0	0	0	0	0	0	0	0	0	0	0	0	0	0	0	0	0	0	428.829	559.924	417.68	325.948	305.544	355.124	495.745
Q96ME7	Zinc finger protein 512 OS=Homo sapiens GN=ZNF512 PE=1 SV=2	3	2	15.6472	94656.5	69948.7	92533	67810.9	93050.9	98143	81671	106671	108590	204102	108628	110955	63157.5	57612.5	47534.1	55544.9	78889.4	83152	81601.8	0	0	0	0	0	0	0	0	0	0	0	0	0	0	0	0	0	0	0	27595.2	26988.9	28533.4	32027.9	31587.5	31439.9	33466
Q92738	USP6 N-terminal-like protein OS=Homo sapiens GN=USP6NL PE=1 SV=3	2	1	15.5873	11275	9666.22	9286.95	7826.27	15790.2	14841.9	16526.2	8668.07	4975.5	5108.56	6377.74	5682.99	32173.4	11392.9	10947.9	5855.28	3702.33	3900.47	3557.02	0	0	0	0	0	0	0	0	0	0	0	0	0	0	0	0	0	0	0	1654.28	1657.77	1529.03	2540.55	2390.53	2505.79	2981.23
P51151	Ras-related protein Rab-9A OS=Homo sapiens GN=RAB9A PE=1 SV=1	3	1	15.5158	5532.7	1626.51	465.841	471.473	9915.81	9031.08	10023.5	8724.72	8559.51	9154.29	5489.04	6133.49	789.361	3367.69	2985.54	6888.15	22320	20073.6	22109.5	0	0	0	0	0	0	0	0	0	0	0	0	0	0	0	0	0	0	0	9701.9	9547.71	9938.8	13358.5	13223.7	13015.2	8162.04
Q9NWU2	Glucose-induced degradation protein 8 homolog OS=Homo sapiens GN=GID8 PE=1 SV=1	3	1	15.4913	24813.4	26777.7	19299.7	26455.8	20617.9	23519.3	24585.3	19939.4	17209.6	21918.3	19021.1	24715.2	16295	16988	20296.7	29055.3	40988.5	36687.2	39062	0	0	0	0	0	0	0	0	0	0	0	0	0	0	0	0	0	0	0	39446.7	39250.6	39635.5	46943.4	48162.9	47004.2	24919
Q8NEY4	V-type proton ATPase subunit C 2 OS=Homo sapiens GN=ATP6V1C2 PE=2 SV=2	3	1	15.4143	495.363	74.2742	79.4498	0	4250.06	3509.49	4765.45	2973.21	1409.93	1291.1	2978.44	1390.98	119.639	6128.03	5679.28	4311.21	1561.38	1721.71	1586.26	0	0	0	0	1	0	0	0	0	0	0	0	0	0	0	0	0	0	0	1230.48	1153.08	1240.82	953.217	978.545	921.074	1422.06
O14579	Coatomer subunit epsilon OS=Homo sapiens GN=COPE PE=1 SV=3	3	1	15.349	88.145	59.9573	19.8736	17.1282	217.896	228.077	228.353	533.34	229.579	146.391	319.948	198.525	446.924	273.891	118.637	1568.81	165.385	177.564	147.277	0	0	0	0	0	0	0	0	0	0	0	0	0	1	0	0	0	0	0	1217.94	1849.87	1690.56	352.789	277.188	302.742	538.771
Q9H1R2	Dual specificity protein phosphatase 15 OS=Homo sapiens GN=DUSP15 PE=1 SV=4	3	1	15.3056	27323	8292.55	3030.52	1364.95	130418	62867.3	30777	14218.3	3975.57	4150.27	4890.51	3684.4	39178.2	9023.98	10953.1	1762.26	966.443	1206.82	1161.07	0	0	0	0	0	0	0	0	0	0	0	0	0	0	0	0	0	0	0	3028.4	2459.44	1753.08	5002.9	4499.76	4427.77	3379.37
Q7Z3H4	Sterile alpha motif domain-containing protein 7 OS=Homo sapiens GN=SAMD7 PE=2 SV=1	3	1	15.2988	138.865	0	0	0	0	0	0	321.871	232.174	412.774	775.993	883.515	0	0	0	0	259.877	290.408	221.303	0	0	0	0	0	0	0	0	0	0	0	0	0	0	0	0	0	0	0	447.754	420.922	484.131	168.958	195.042	131.757	1725.77
Q9NV29	Transmembrane protein 100 OS=Homo sapiens GN=TMEM100 PE=1 SV=2	2	1	15.2837	0	0	0	0	0	55.3989	28.1356	86.7121	0	7.72807	23.4737	84.3109	18730.5	287.498	111.546	18623.5	22071	20607.5	21018.4	0	0	0	0	0	0	0	0	0	0	0	0	0	0	0	0	0	0	0	22749.1	22494.8	22133.2	20904.5	22182.2	22429.2	13560.8
O14978	Zinc finger protein 263 OS=Homo sapiens GN=ZNF263 PE=2 SV=2	3	1	15.2347	12629.7	6758.53	2990.31	3446.17	9744.3	1550.76	3145.16	5978.63	8222.12	7150.28	4863.46	5176.11	2588.23	3051.58	7712.15	8878.54	8428.49	7871.31	8755.66	0	0	0	0	0	0	0	0	0	0	1	0	0	0	0	0	0	0	0	9540.38	8565.8	9787.25	9273.88	9897.73	9803.79	8988.73
Q13435	Splicing factor 3B subunit 2 OS=Homo sapiens GN=SF3B2 PE=1 SV=2	3	1	15.1954	15616.3	16650.7	18987.2	21006.6	11464.7	10294.4	11410.1	7254.64	9083.68	8532	8932.34	10933.2	9292.96	16862.6	13686.2	12766.7	10211.2	10578.1	9683.11	0	0	0	0	0	0	0	0	0	0	0	1	0	0	0	0	0	0	0	8786.62	6749.56	8426.26	7361.34	6730.36	6272.2	12625.6
B5MCN3	Putative SEC14-like protein 6 OS=Homo sapiens GN=SEC14L6 PE=5 SV=1	2	1	15.1229	155.676	77.7258	31.8195	35.0011	1209.07	414.057	466.719	1780	212.124	258.33	136.557	283.246	375.338	423.558	468.071	340.978	178.973	224.183	209.466	0	0	0	0	0	0	0	0	0	0	0	0	0	0	0	0	0	0	0	170.694	151.35	127.166	153.672	178.294	182.759	1027.75
Q8WV07	Oral cancer-overexpressed protein 1 OS=Homo sapiens GN=ORAOV1 PE=1 SV=2	4	2	15.0237	220.622	15.2677	42.6385	0.264325	2842.64	972.225	713.555	555.838	1005.45	1117.19	530.922	329.858	819.932	1147.3	1261.59	6432.1	5832.57	6448.33	6435.22	0	0	0	0	0	0	0	0	0	0	0	0	0	0	0	0	0	0	0	5576.75	5435.46	5403.1	4156.67	4875.02	3270.67	4417.73
Q9NRC1	Suppressor of tumorigenicity 7 protein OS=Homo sapiens GN=ST7 PE=1 SV=1	2	1	14.9777	2101.22	3398.42	4084.88	4221.06	2552.26	5693.96	5283.64	6048.93	6516.93	6623.03	4023.18	6095.96	4580.87	6409.51	4832.4	5966.09	4658.89	3546.43	4851.89	0	1	0	0	0	0	0	0	0	0	0	0	0	0	0	0	0	0	0	6242.45	6167.18	7927.63	4754.93	7563.16	4092.07	3010.39
Q8N9P0	Putative uncharacterized protein FLJ36797 OS=Homo sapiens PE=5 SV=1	2	1	14.8999	1547.76	1021.42	2458.71	1792.05	519.482	236.914	841.492	959.451	1187.46	1110.16	1278.37	1432.28	1048.64	2199.4	2293.21	1829.25	1239.17	1334.46	1370.28	0	0	0	0	0	0	0	0	0	0	0	0	0	0	0	0	0	0	0	819.056	797.157	743.477	618.786	541.114	565.675	13511.8
Q5VYY1	Ankyrin repeat domain-containing protein 22 OS=Homo sapiens GN=ANKRD22 PE=2 SV=1	4	2	14.8994	4405.19	3125.68	2619.64	4088.35	9670.95	7451.01	11190.8	12251	5212.5	4823.98	14401.6	8548.27	27975.5	5795.39	5689.98	3344.9	5512.13	4388.35	4655.38	0	0	0	0	0	0	0	0	0	0	0	0	0	0	0	1	0	0	0	1498.59	2080.43	1440.08	2282	1782.24	2201.26	2667.83
P13646	Keratin, type I cytoskeletal 13 OS=Homo sapiens GN=KRT13 PE=1 SV=4	3	1	14.8627	139.728	119.816	343.202	59.6658	157.743	45.7814	73.9585	352.215	210.535	251.702	146.362	194.699	244.573	167.656	67.3261	192.789	333.614	336.117	256.046	0	0	0	0	0	0	0	0	0	0	0	0	0	0	0	0	1	0	0	1295.84	1464.35	1352.8	417.026	1107.51	1096	190.717
Q6ZQW0	Indoleamine 2,3-dioxygenase 2 OS=Homo sapiens GN=IDO2 PE=1 SV=3	3	1	14.8339	859.377	1162.12	465.699	189.957	791.588	388.268	1343.03	641.11	685.847	578.045	1365.02	328.897	576.085	788.329	1612.38	1002.92	125.281	186.679	218.433	0	0	0	0	0	0	0	0	0	0	0	0	0	0	0	1	0	0	0	295.141	362.996	474.521	336.302	450.992	271.383	137.201
Q16854	Deoxyguanosine kinase, mitochondrial OS=Homo sapiens GN=DGUOK PE=1 SV=2	4	1	14.7314	14617.1	16929.3	18444.9	17052.6	10047.4	13543.6	12271.3	12776.2	9209.25	8216.93	14963.5	17401.1	13839.5	11853.8	12311.8	19336	10912.8	10822.2	10992.8	0	0	0	0	0	0	0	0	0	0	0	0	0	0	0	0	0	0	0	17893.9	18118.6	18586.4	17420.9	18118.1	17062.3	11071.1
Q9NVA1	Ubiquinol-cytochrome-c reductase complex assembly factor 1 OS=Homo sapiens GN=UQCC1 PE=1 SV=3	2	1	14.7105	3844.72	3757.49	2737.36	1428.81	2821.42	4090.81	4435.84	1197.13	1145.2	1574.96	1174.44	1234.15	11681.1	4358.71	3960.9	6148.23	1644.01	1495.92	1720.49	0	0	0	0	0	0	0	0	0	0	0	0	0	0	0	0	0	0	0	681.258	486.011	1021.94	606.957	750.268	513.528	1031.67
Q5JXA9	Signal-regulatory protein beta-2 OS=Homo sapiens GN=SIRPB2 PE=2 SV=1	4	1	14.6869	1277.46	1334.12	1067.21	1884.24	1406.34	514.789	1041.76	1608.01	899.243	890.37	1412.64	965.015	2223.46	2044.67	1124.34	1327.77	694.299	736.766	675.044	0	0	0	0	0	0	0	0	0	0	0	0	0	0	0	0	0	0	0	540.781	511.725	530.269	605.872	601.945	602.838	658.991
Q96FI4	Endonuclease 8-like 1 OS=Homo sapiens GN=NEIL1 PE=1 SV=3	2	1	14.6699	0	0	0	0	0	22.3063	0	5.1406	0	0	0	7.2701	11136.5	21.2189	18.244	5232.28	4434.51	4471.03	4667.75	0	0	0	0	0	0	0	0	0	0	0	0	0	0	0	0	0	0	0	5979.07	5781.64	5808.78	7016.1	7547.52	7538.15	7139.05
P18085	ADP-ribosylation factor 4 OS=Homo sapiens GN=ARF4 PE=1 SV=3	3	1	14.6588	1930.09	2001.83	2116.06	2603.26	3166.28	2423.53	3263.75	6264.12	1403.45	1235.13	9463.83	20800.9	2223.24	2647.21	2557.15	2543.81	1063.13	1038.81	874.35	0	0	0	0	0	0	0	0	0	0	0	0	0	0	0	0	0	0	0	791.728	946.232	851.196	1079.27	810.779	1049.28	1522.23
Q9NR30	Nucleolar RNA helicase 2 OS=Homo sapiens GN=DDX21 PE=1 SV=5	3	1	14.6565	3760.14	1512.73	924.736	1143.51	3060.05	3494.53	3279	5207.71	5783.21	5739.11	3911.06	2378.67	483.089	1293.22	3877.05	1272.31	2212.08	2504.57	2330.52	0	0	0	0	0	0	0	0	0	0	0	0	1	0	0	0	0	0	0	2042.92	2158.95	2140.12	1385.32	1798.05	1884.87	1085.84
Q9Y3B7	39S ribosomal protein L11, mitochondrial OS=Homo sapiens GN=MRPL11 PE=1 SV=1	2	1	14.6475	55181.7	34763.5	21561.9	10207.1	90118.4	66709.7	84873.7	15777	8734.08	5946.51	16287.3	11021.2	50278.6	91746.6	116044	58384	9900.29	7756.36	7807.77	0	0	0	0	0	0	0	0	0	0	0	0	0	0	0	0	0	0	0	3450.75	3186.52	2976.93	1512.21	1566	1424.69	917.994
Q8NFD2	Ankyrin repeat and protein kinase domain-containing protein 1 OS=Homo sapiens GN=ANKK1 PE=2 SV=1	3	1	14.6216	6060.06	6140.83	4899.01	6157.16	1305.83	3431.88	3105.16	5921.94	3825.75	6945.21	5510.54	6533.28	708.836	1335.21	2713.62	1892.7	5291.11	5011.53	5726.62	0	0	0	0	0	0	0	0	0	0	0	0	0	0	0	0	0	0	0	7203.73	7415.43	7287.37	6621.76	6214.49	6336.72	4766.73
P26885	Peptidyl-prolyl cis-trans isomerase FKBP2 OS=Homo sapiens GN=FKBP2 PE=1 SV=2	3	1	14.582	12002.7	16635.9	16911.7	20142.9	19770	18563.2	19380.6	16128.9	19530.7	19158.2	15617.4	18782.4	39023.6	20194	22366.9	20971.8	16449.5	15169.5	15671.2	0	0	0	0	0	0	0	0	0	0	0	0	0	0	0	0	0	0	0	19083	21345.3	19882	18014.8	17370.8	19783.8	31375
Q7Z5M8	Abhydrolase domain-containing protein 12B OS=Homo sapiens GN=ABHD12B PE=2 SV=1	3	1	14.5698	313.381	534.75	413.76	386.691	3757.48	2350.48	1420.72	160.11	464.153	473.152	0	230.363	16.492	1073.18	849.898	50.0683	86.0059	59.8735	64.0641	0	0	0	0	0	1	0	0	0	0	0	0	0	0	0	0	0	0	0	68.3854	63.3041	71.066	89.8247	86.4102	84.1308	243.974
P25787	Proteasome subunit alpha type-2 OS=Homo sapiens GN=PSMA2 PE=1 SV=2	3	1	14.5462	2671.08	1750.98	1726.56	2396.17	6065.79	5626.28	7957.65	11639	4999.65	5827	10462.6	7648.73	19582.6	10847.2	7884.9	5605.14	3222.05	3542.82	3736.03	0	0	0	0	0	0	0	0	0	0	0	0	0	0	0	0	0	0	0	5274.44	5040.28	5036.11	6842.91	6497.65	6433.41	2637.48
P82933	28S ribosomal protein S9, mitochondrial OS=Homo sapiens GN=MRPS9 PE=1 SV=2	3	1	14.5068	88.4179	104.515	104.153	127.11	117.78	45.5267	35.5174	55.4934	109.115	76.7937	30.5048	64.4085	131.586	145.771	154.062	59.9898	40.8093	49.4709	45.427	0	0	0	0	0	0	0	0	0	0	0	0	0	0	0	0	0	0	0	20.5789	30.9876	21.9191	23.3197	22.7641	31.828	55.6367
Q4G0F5	Vacuolar protein sorting-associated protein 26B OS=Homo sapiens GN=VPS26B PE=1 SV=2	3	1	14.5021	4506.01	2969.32	2644.7	1685.65	4771.46	3619.17	2879.01	4996.61	4265.36	6774.32	5560.59	4680.7	1457.04	3535.44	3998.11	4908.97	6302.31	6068.32	6119.03	0	0	0	0	0	0	0	0	0	0	0	0	0	0	0	0	0	0	0	5371.93	5059.45	5276.74	5186.24	5037.63	5237.56	4753.28
P11926	Ornithine decarboxylase OS=Homo sapiens GN=ODC1 PE=1 SV=2	3	1	14.314	3085.87	3647.98	3999.48	5153.27	2877.84	2794.57	4024.76	1259.01	1223.7	1234.67	1343.69	1449.96	3854.44	1839.16	1621.63	2170.51	1857.97	2060.99	2068.26	0	0	0	0	0	0	0	0	0	0	0	0	0	0	0	0	1	0	0	1592.34	1361.9	1695.19	1349.65	1222.7	1276.81	1553.67
P37840	Alpha-synuclein OS=Homo sapiens GN=SNCA PE=1 SV=1	2	1	14.313	845.682	502.295	247.065	207.704	156.909	235.601	347.269	236.318	308.091	632.112	414.037	478.825	0	0	93.9622	267.811	255.668	410.726	322.699	0	0	0	0	0	0	0	0	0	0	0	0	0	0	0	0	0	0	0	459.429	394.521	354.023	400.219	364.983	426.979	267.077
Q19AV6	Zinc finger SWIM domain-containing protein 7 OS=Homo sapiens GN=ZSWIM7 PE=1 SV=1	2	1	14.2117	5537.12	4721.78	3677.02	2019.13	152.814	274.11	475.906	3079.29	3219.3	4145.5	3007.94	2681.07	0	140.804	376.878	0	2060.01	2241.15	2201.85	0	0	0	0	0	0	0	0	0	0	0	0	0	0	0	0	0	0	0	1741.58	1648.06	1504.68	1506.21	1526.88	1672.49	1826.28
Q969H0	F-box/WD repeat-containing protein 7 OS=Homo sapiens GN=FBXW7 PE=1 SV=1	3	1	14.1793	7182.63	8287.03	8462.07	9200.24	13536.6	15146.7	15810.1	18254.6	9480.7	9168.15	16140.8	9771.08	9384.42	12247	12801.4	12051.7	6570.3	6591.46	6628.85	0	0	0	0	0	0	0	0	0	0	0	0	0	0	0	0	0	0	0	5521.17	5810.98	5598.59	4586.11	4578.43	4179.76	15680.4
P32321	Deoxycytidylate deaminase OS=Homo sapiens GN=DCTD PE=1 SV=2	3	1	13.9784	422.932	195.006	54.319	0	452.123	197.211	434.413	6983.5	2823.69	2956.61	11769.4	3738.9	0	1894.3	2260.58	2115.02	3243.1	3669.26	3459.77	0	0	0	0	0	0	0	0	0	0	0	0	0	0	0	0	0	0	0	3276.4	3053.71	3238.73	2787.69	2888.03	2642.26	104919
Q9NXR1	Nuclear distribution protein nudE homolog 1 OS=Homo sapiens GN=NDE1 PE=1 SV=2	3	1	13.938	792.252	668.965	563.61	687.974	203.29	194.924	250.746	580.168	445.559	453.954	479.574	647.419	160.616	329.762	394.899	477.629	564.812	724.946	699.642	0	0	0	0	0	0	0	0	0	0	0	0	0	0	0	0	0	0	0	827.861	707.38	822.271	2007.48	1261.45	1066.06	460.105
Q08334	Interleukin-10 receptor subunit beta OS=Homo sapiens GN=IL10RB PE=1 SV=2	2	1	13.9244	0	121.924	0	51.6507	265.987	0	0	0	0	0	4.78317	1.8246	0	0	0	0	0	0.00870255	0.00855694	0	0	0	0	0	0	1	0	0	0	0	0	0	0	0	0	0	0	0	0.082871	1.82525	0	18.1972	5.19864	6.19244	45.9458
Q96NU7	Probable imidazolonepropionase OS=Homo sapiens GN=AMDHD1 PE=2 SV=2	2	1	13.9169	26134.1	36028.4	40063.3	43227.8	25524.4	21807.4	21570.4	12463	15180.2	15771.3	13911.1	18599	28118.1	16956.7	18517.5	16861.5	23025.8	22200.9	21985.4	0	0	0	0	0	0	0	0	0	0	0	0	0	0	0	0	0	0	0	16944.6	16564.4	15922.3	16278.4	15265.3	16527.7	19397.1
Q12907	Vesicular integral-membrane protein VIP36 OS=Homo sapiens GN=LMAN2 PE=1 SV=1	4	2	13.8516	25599.2	29568	26030.1	29505	18517.3	16004.9	18408.1	18684.6	20328.9	17728.7	22609.6	24694.4	12888	23637.7	20354.4	25601.6	39972	37786.1	37616.3	0	1	0	0	0	0	0	0	0	0	0	0	0	0	0	0	0	0	0	39318.3	34855.3	35357.3	47177.8	45464.6	44523.6	26893.7
P00519	Tyrosine-protein kinase ABL1 OS=Homo sapiens GN=ABL1 PE=1 SV=4	3	1	13.7222	562.577	441.753	353.395	494.969	492.938	783.327	3106.37	1688.44	765.457	747.774	1362.96	648.878	1019.11	250.384	658.584	671.177	756.932	806.971	860.398	0	0	0	0	0	0	0	0	0	0	0	0	0	0	0	0	1	0	0	479.203	522.661	499.374	912.675	915.421	825.082	369.907
Q8IXQ9	Methyltransferase-like protein 20 OS=Homo sapiens GN=METTL20 PE=1 SV=1	5	1	13.5612	2997.37	3340.33	3784.07	4868.89	2536.61	4595.37	4715.24	975.27	942.156	1059.01	1294.69	1848.16	3655.02	9567.22	9889.41	9655.92	2636.17	2709.99	2736.45	0	0	0	0	0	0	0	0	1	0	0	0	0	0	0	0	0	0	0	1382.79	1369.65	1401.09	1152.85	1240.1	1139.83	1182.16
Q13133	Oxysterols receptor LXR-alpha OS=Homo sapiens GN=NR1H3 PE=1 SV=2	2	1	13.502	2096.6	952.044	824.693	199.951	5080.74	5374.03	4032.81	2707.32	628.838	2507.75	1986.77	2737.31	0	2812.77	1360.9	312.346	671.027	799.472	596.123	0	0	0	0	0	0	0	0	0	0	0	0	0	0	0	0	0	0	0	752.376	827.774	811.81	575.246	322.931	824.159	211.381
O60729	Dual specificity protein phosphatase CDC14B OS=Homo sapiens GN=CDC14B PE=1 SV=1	1	1	12.5976	4034.66	5977.44	6625.3	6401.22	2275.55	4645.84	4429.32	2423.88	3429.68	3262.24	1633.7	2385.04	1104.37	836.871	1710.09	2702.16	2588.58	2918.01	2648.77	0	0	0	0	0	0	0	0	0	1	0	0	0	0	0	0	0	0	0	3059.61	3310.11	2887.79	2943.85	2739.65	2947.63	3731.74
Q9BSW2	EF-hand calcium-binding domain-containing protein 4B OS=Homo sapiens GN=CRACR2A PE=1 SV=1	3	1	12.5316	0	0	0	0	0	0	0	0	0	0	0	3.73723	387.197	0	0	475.114	779.05	714.563	723.413	0	0	0	0	0	0	0	0	0	0	0	0	0	0	0	0	0	0	0	967.888	1025.37	913.727	769.75	737.624	732.838	1335.87
Q8NC69	BTB/POZ domain-containing protein KCTD6 OS=Homo sapiens GN=KCTD6 PE=1 SV=2	1	1	12.3846	17268.9	20919.5	23618.6	23751.1	18259.1	16345	14493.1	18171.6	18949.4	20621.1	17594.7	21242.5	20796.4	16308.3	18806.1	16557.5	21126	19770.3	21407.9	0	0	0	0	0	0	0	0	0	0	0	0	0	0	0	0	0	0	0	19710.2	17886.5	19798.7	18227	21622.1	19505	15968.5
Q5T7P6	Transmembrane protein 78 OS=Homo sapiens GN=TMEM78 PE=2 SV=1	2	1	11.5939	18612.8	18885.6	17275.9	7349.23	16903.9	30689.5	27249.4	32279.5	21036.5	20696.8	44555	26293	2462.26	14288.8	13532.8	14522.5	14274.3	13493.4	13601.2	0	0	0	0	0	0	0	0	0	0	0	0	0	0	0	0	0	1	0	19801.7	19324.4	18597.5	14399.2	13777.6	14046.3	110162
P0C7X4	Putative ferritin heavy polypeptide-like 19 OS=Homo sapiens GN=FTH1P19 PE=5 SV=1	2	1	11.4145	0	0	0	0	0	0	0	0.0267367	0	0	0	0.244214	2938.44	0	7.05755	1814.07	345.994	440.045	439.377	0	0	0	0	0	0	0	0	0	0	0	0	0	0	0	0	0	0	0	625.693	498.997	572.66	226.164	185.131	236.856	459.602
Q96MN5	Transcription elongation factor A N-terminal and central domain-containing protein 2 OS=Homo sapiens GN=TCEANC2 PE=1 SV=1	3	2	11.3038	0	0	0	0	0	0	0	0	0	0	6.71641	0	2503.3	0	0	1375.94	2037.71	1974.39	1991.82	0	0	0	0	0	0	0	0	0	0	0	0	0	0	0	0	0	0	2	1837.56	1992.53	1941.09	1469.24	1516.89	1576.52	2324.33
A8K010	Putative transcriptional regulator encoded by LINC00473 OS=Homo sapiens GN=LINC00473 PE=5 SV=2	3	2	11.206	2283.29	1975.02	3517.82	5463.09	3764.16	3484.77	5044.6	680.118	672.5	584.512	571.798	689.918	2842.91	1843.49	1803.46	2006	769.523	1039.52	1112.47	0	0	0	0	0	0	0	0	0	0	0	0	0	0	0	0	0	0	0	1162.68	1057.2	1512.5	1493.37	1365.92	1541.91	7541.4
P08910	Abhydrolase domain-containing protein 2 OS=Homo sapiens GN=ABHD2 PE=2 SV=1	1	1	11.0534	60878.2	69996.1	67813.7	40491.2	144051	155620	179057	79669.4	69185.2	54209.3	53750.9	49922.3	77549.5	127602	128330	68825.5	48557.4	46039.8	48482.4	0	0	0	0	0	0	0	0	0	0	0	0	0	0	0	0	0	0	0	62537.4	62512.2	61448.2	69235.1	67567.3	72758.9	47072.6
P80192	Mitogen-activated protein kinase kinase kinase 9 OS=Homo sapiens GN=MAP3K9 PE=1 SV=3	2	1	11.0299	26.8788	38.9502	92.2658	0	0	0	0	1523.45	712.372	534.208	1482.93	848.551	199.672	105.568	115.834	134.352	454.517	498.916	554.549	0	0	0	0	0	0	0	0	0	0	0	0	0	0	0	0	0	0	0	818.756	886.318	881.182	867.645	806.926	829.003	568.034
Q9NZI2	Kv channel-interacting protein 1 OS=Homo sapiens GN=KCNIP1 PE=1 SV=2	2	1	11.0252	27865.5	34494.7	33247.4	33690.9	37155.1	39822.5	35085.5	18098.2	17949.6	15600.1	16602.2	20121.3	48378.7	29430.8	35494.4	51154.6	24817.5	24114.4	26007.6	0	0	0	0	0	0	0	0	0	0	0	0	0	0	0	0	0	0	0	40203	39084.7	40948.9	40329.3	42193.3	39316.4	27731.7
B4DXR9	Zinc finger protein 732 OS=Homo sapiens GN=ZNF732 PE=2 SV=1	2	1	10.9793	97070.3	114342	99018.1	103210	100192	89838.7	94172.4	74784.4	82316	81273.8	64734.9	79184.7	66088.7	139490	142410	161978	92860.6	90592.3	90314.8	0	0	0	0	0	0	0	0	0	0	0	0	0	0	0	0	0	0	0	87717.2	85557.5	86047.9	80449.2	86294.8	83257.5	92958.7
Q8TAV4	Stomatin-like protein 3 OS=Homo sapiens GN=STOML3 PE=1 SV=1	2	2	10.8542	322.327	130.856	614.897	974.064	2332.11	1657.63	1119.85	11257.9	6047.29	5849.2	9710.7	3457.42	1495.42	5011.33	4332.96	1883.04	3871.62	3797.94	3957.56	0	0	0	0	0	0	0	0	0	0	0	0	0	0	0	0	0	0	0	1751.61	1726.03	1724.44	1560.11	1299.23	1315.11	13680
Q8N136	Dynein assembly factor with WDR repeat domains 1 OS=Homo sapiens GN=DAW1 PE=1 SV=1	3	1	10.8418	83.1845	57.9764	109.865	65.1209	78.7082	19.0385	32.1232	99.7288	36.7091	21.7804	54.8509	24.1668	61.509	15.2718	13.8429	35.9124	20.3234	28.38	24.8611	0	0	0	0	0	0	0	0	0	0	0	0	0	0	0	0	0	0	0	29.6796	25.6526	16.5533	29.9878	16.5081	20.6161	23.39
Q6PHR2	Serine/threonine-protein kinase ULK3 OS=Homo sapiens GN=ULK3 PE=1 SV=2	3	1	10.8149	0	0	0	0	0	179.696	56.5861	319.587	54.818	28.5698	11.8247	424.384	33929.4	188.433	226.628	19131.4	22521.8	21794.2	22756.1	0	0	0	0	0	0	0	0	0	0	0	0	0	0	0	0	0	0	0	20877.5	22096.1	21815.2	29393.9	31384.1	31809.3	24059.2
Q00266	S-adenosylmethionine synthase isoform type-1 OS=Homo sapiens GN=MAT1A PE=1 SV=2	1	1	10.801	0	0	0	0	0	0	0	0	0	0	0	0	121.381	0	0	48.5916	95.8553	87.7186	100.578	0	0	0	0	0	0	0	0	0	0	0	0	0	0	0	0	0	0	0	71.466	71.8688	95.3459	87.7816	88.7025	79.0771	64.3825
Q96PU8	Protein quaking OS=Homo sapiens GN=QKI PE=1 SV=1	2	1	10.7662	1798.45	1437.07	1550.44	1922.84	1086.18	912.06	1144.59	235.047	475.399	310.713	230.699	370.129	873.192	920.58	782.876	584.004	378.915	365.645	310.605	0	0	0	0	0	0	0	0	0	0	0	0	0	0	0	0	0	1	0	502.273	392.415	554.713	159.114	198.382	126.699	303.981
P52758	Ribonuclease UK114 OS=Homo sapiens GN=HRSP12 PE=1 SV=1	2	1	10.7573	848.464	1161.38	1138.61	1009.07	0	48.1256	56.6836	1003.77	968.486	936.078	691.3	924.46	30.6762	470.199	409.872	894.159	1202.9	1117.11	1088.1	0	0	0	0	0	0	0	0	0	0	0	0	0	0	0	0	0	0	0	2694.96	2551.93	2567.44	2121.19	2100.66	2059.74	1180.87
Q11206	CMP-N-acetylneuraminate-beta-galactosamide-alpha-2,3-sialyltransferase 4 OS=Homo sapiens GN=ST3GAL4 PE=2 SV=1	2	1	10.7285	35057.5	37842.4	39269.6	43363.7	42092.6	41716.6	43669.5	34615.1	38183.5	38919.3	37199.2	45081.4	38458.6	97089.9	89201.5	68871.6	41787.8	40827.8	40627.7	0	0	0	0	0	0	0	0	0	0	0	0	0	0	0	0	0	0	0	12222.4	11432.4	11361.1	12373.6	13916.9	12735.9	31960.7
Q8NI77	Kinesin-like protein KIF18A OS=Homo sapiens GN=KIF18A PE=1 SV=2	2	1	10.6029	751.942	784.369	618.413	671.506	1724.31	1558.76	1916.83	3393.97	4308.32	3976.7	4351.23	5250.23	811.515	1253.18	1331.13	2652.98	7311.6	7740.81	7299.98	0	0	0	0	0	0	0	0	0	0	0	0	0	0	0	0	0	0	0	4685.15	4706.7	4825.44	5023.66	5327.77	4774.18	8257.62
Q1ZYL8	Izumo sperm-egg fusion protein 4 OS=Homo sapiens GN=IZUMO4 PE=2 SV=2	2	1	10.6015	1470.41	2297.38	1549.53	1241.09	2010.15	2067.26	1814.17	1015.77	1090.15	1477	405.705	382.513	1353.36	584.073	691.385	869.577	991.488	1019.21	761.28	0	0	0	0	0	0	0	0	0	0	0	0	0	0	0	0	0	0	0	272.868	253.199	315.205	280.286	383.53	310.874	562.947
O14792	Heparan sulfate glucosamine 3-O-sulfotransferase 1 OS=Homo sapiens GN=HS3ST1 PE=1 SV=1	2	1	10.5724	11966	14901.1	14782.9	22422.7	9354.49	7259.8	7311.1	5691.72	6565	6527.88	7728.96	8689.45	13381.8	7581.11	7152.94	6452.78	9139.23	9406.24	9545.35	0	0	0	0	0	0	0	0	0	0	0	1	0	0	0	0	0	0	0	8851.48	9639.15	8502.32	8088.53	8305.65	8483.95	6328.48
Q8N4L8	Coiled-coil domain-containing protein 24 OS=Homo sapiens GN=CCDC24 PE=2 SV=1	2	1	10.5474	7008.03	10919.9	12698.4	10789.4	8507.18	7351.25	4424.13	3665.38	4834.4	4344.67	2948.02	4113.48	1488.99	10840.5	14349.7	8014.99	4616.22	4669.85	4254.11	0	0	0	0	0	0	0	0	0	0	0	0	0	0	0	0	0	0	0	4162.25	4563.28	3952.46	4045.97	4039.33	4076.07	3763.81
Q99807	Ubiquinone biosynthesis protein COQ7 homolog OS=Homo sapiens GN=COQ7 PE=1 SV=3	2	1	10.5219	12744.8	16256.1	19590.8	15538.9	16019.8	14776.3	14014.2	6856.68	10924.4	12278.2	12835.7	13926.9	17590.1	11414.8	13783	24449.6	29294.5	32176.9	31305.3	0	0	0	0	0	0	0	0	0	0	0	0	0	0	0	0	0	0	0	23836.8	28649.3	23588.4	28016.1	30507.8	34349.7	9027.28
Q9ULX3	RNA-binding protein NOB1 OS=Homo sapiens GN=NOB1 PE=1 SV=1	2	1	10.4956	3909.62	1734.4	893.43	276.659	8881.5	8436.44	5487.72	6349.38	2599.24	7579.07	4140.5	6749.4	660.007	5934.75	4391.36	2504.28	2374.08	2681.29	2325.9	0	0	0	0	0	0	0	0	0	0	0	0	0	0	0	0	1	0	0	3332.18	3453.37	3488.11	2699.95	1978.61	3064.96	1668.47
P54577	Tyrosine--tRNA ligase, cytoplasmic OS=Homo sapiens GN=YARS PE=1 SV=4	3	1	10.4272	25364.9	12060.7	12971.2	18663.9	12800.1	16389.7	13859.2	14797.3	8790.75	17351.5	15568.9	7748.87	10568.1	10799.4	7622.82	9175.08	6159.25	6416.81	6419.57	0	0	0	0	0	0	0	0	0	0	0	0	0	0	0	0	1	0	0	3632.33	3677.53	3915.51	3933.72	4071.26	3981.75	42306.5
P12955	Xaa-Pro dipeptidase OS=Homo sapiens GN=PEPD PE=1 SV=3	2	1	10.4239	1837.83	2916.83	2643.83	2554.53	2887.67	2594.12	3084.34	1300.12	1756.4	1463.72	1603	2081.58	4067.13	3750.8	4573.58	3745.91	1402.29	1767.06	1820.23	0	0	0	0	0	0	0	0	0	0	0	0	0	0	0	0	0	0	0	1849.52	2227.71	2511.98	1567.14	3317.74	1073.14	1324.22
O95551	Tyrosyl-DNA phosphodiesterase 2 OS=Homo sapiens GN=TDP2 PE=1 SV=1	3	1	10.35	8270.67	4462.95	4305.1	5179.07	8334.91	8082.17	9979.76	9130.97	4753.99	4140.97	8206.47	5205.84	3755.74	5970.81	4311.71	5262.36	3075.8	2996.01	3196.96	0	0	0	0	0	0	0	0	0	0	0	0	0	0	0	0	0	0	0	1550.52	1474.46	1568.22	1747.49	1611.28	1600.21	4349.09
Q6PGQ1	Aspartate-rich protein 1 OS=Homo sapiens GN=DRICH1 PE=2 SV=1	2	1	10.332	152718	177540	202515	190535	262188	326957	300479	83546.8	85365.5	65266.6	45499.1	52806	200410	141215	186616	163084	55515.5	59139	56294.6	0	0	0	0	0	0	0	0	0	1	0	0	0	0	0	0	0	0	0	70606.4	66102.6	67114.1	54978.8	54309.5	54409	51876.1
Q5W0N0	Uncharacterized protein C9orf57 OS=Homo sapiens GN=C9orf57 PE=2 SV=1	2	1	10.3085	5869.58	6450.64	6045.76	7864.57	2524.54	3342.55	3775.59	2625.61	2958.59	2412.73	3663.56	5389.1	3640.54	4154.21	4656.65	4818.8	9926.76	9956.97	9996.6	0	0	0	0	0	0	0	0	0	0	0	0	0	0	0	0	0	0	0	9744.44	10076.8	9722.38	11428.9	10701	11420.6	11168.3
P11473	Vitamin D3 receptor OS=Homo sapiens GN=VDR PE=1 SV=1	2	1	10.3028	910.896	1032.27	3612.54	1140.72	3353.1	4636.28	4256.15	2350.54	1279.61	801.269	2747	1615.38	3312.04	5688.11	5209.5	1119.71	1132.65	1049.21	1348.09	0	0	0	0	0	0	0	0	0	0	0	0	0	0	0	0	0	0	0	519.253	545.707	522.141	488.276	478.965	434.49	1364.64
Q18PE1	Protein Dok-7 OS=Homo sapiens GN=DOK7 PE=1 SV=1	2	1	10.2905	3075.51	1097.44	708.217	89.9949	7770.72	7036.3	10032.7	6060.21	3657.37	3630.06	4209.03	2818.23	3332.9	2545.79	1235.82	479.274	1304.06	1107.25	1314.67	0	0	0	0	0	0	0	0	0	0	0	0	0	0	0	0	0	0	0	1660.27	1713.48	1662.4	1194.19	1190.47	1267.68	2985.72
Q6NSZ9	Zinc finger and SCAN domain-containing protein 25 OS=Homo sapiens GN=ZSCAN25 PE=2 SV=3	2	1	10.2609	5330.03	7214.57	6787.51	8598.26	8274.96	7241.74	7190.8	2663.75	3090.13	2952.67	3354.63	4125.11	10841.4	5522.87	4889.39	5780.48	4193.83	4176.53	4129.07	0	0	0	0	0	0	0	0	0	0	1	0	0	0	0	0	0	0	0	4285.69	4708.54	4301.29	4002.05	3757.75	3965.9	4567.2
P56377	AP-1 complex subunit sigma-2 OS=Homo sapiens GN=AP1S2 PE=1 SV=1	2	1	10.2567	1470.57	2173.54	2019.31	1161.05	2228.66	2269.09	2450.28	1168.56	1409.97	1291.49	1085.86	1545.63	743.99	1609.47	1506.85	1854.91	2673.07	2581.75	2381.15	0	0	0	0	0	0	0	0	0	0	0	0	0	0	0	0	0	0	0	2015.59	1767.99	1702.86	1999.41	2607.01	2023.61	4528.87
Q96EU7	C1GALT1-specific chaperone 1 OS=Homo sapiens GN=C1GALT1C1 PE=1 SV=1	3	1	10.2495	1188.99	320.364	574.314	4.05038	3996.46	3415.45	2777.32	8814.88	4918.25	4464.37	14925.9	4103.3	245.636	4024.46	2962.88	5300.46	4313.23	4753.08	4235.96	0	0	0	0	0	0	0	0	0	0	0	0	0	0	0	0	0	0	0	5325.39	5323.81	5146.5	4571.08	4904.34	4725.66	116580
Q7Z6J2	General receptor for phosphoinositides 1-associated scaffold protein OS=Homo sapiens GN=GRASP PE=1 SV=1	2	1	10.2248	472.289	368.003	2891.59	88.2716	2651.23	1406.66	494.129	10997.3	8393.67	8360.32	6505.36	6128.07	1884.32	1821.87	1809.13	3224.36	2037.87	2151.13	2205.81	0	0	0	0	0	0	0	0	0	0	0	0	0	0	0	0	0	0	0	10089.5	10272.8	10360.2	16554.5	15725.2	16194.3	2267.7
O00712	Nuclear factor 1 B-type OS=Homo sapiens GN=NFIB PE=1 SV=2	2	1	10.1656	91.5198	320.08	736.869	965.221	118.619	47.5417	332.09	2675.43	3889.77	3236.39	1821.63	2615.87	0	7.13821	14.4508	0.0806032	1773.96	1776.4	1890.76	0	0	0	0	0	0	0	0	0	0	0	0	0	0	0	0	0	0	0	4634.16	4449.5	4422.79	4415.04	4295.24	4443.65	4164.8
O75608	Acyl-protein thioesterase 1 OS=Homo sapiens GN=LYPLA1 PE=1 SV=1	2	1	10.1278	6259.19	11252.5	10199.2	9526.13	8465.62	7536.28	7924.52	2805.87	3568.6	3480.92	2812.74	3110.18	9794.12	4373.42	2299.03	5444.45	3922.95	3949.43	4289.61	0	0	0	0	1	0	0	0	0	0	0	0	0	0	0	0	0	0	0	2706.66	2814.75	2461.01	2313.6	2963.35	2069.41	1941.67
Q7L1V2	Vacuolar fusion protein MON1 homolog B OS=Homo sapiens GN=MON1B PE=1 SV=1	3	2	10.1048	20181.6	18102.7	17542.4	18196.4	12564.5	16632.6	15112.9	10464	9931.55	16910.6	12107.7	9256.93	24504.3	14075.3	12806.8	15139	10655.7	11422.7	12444.3	0	0	0	0	0	0	0	2	0	0	0	0	0	0	0	0	0	0	0	10308.3	10943.3	10553.1	10041.4	10814.9	9454.9	8388.86
P51589	Cytochrome P450 2J2 OS=Homo sapiens GN=CYP2J2 PE=1 SV=2	2	1	10.0505	466.688	0	0	0	0	223.595	109.132	1635.49	645.136	1146.49	882.989	438.562	88.7087	0	0	0	537.287	538.355	519.713	0	0	0	0	0	0	0	0	0	0	0	0	0	0	0	0	0	0	0	1377.52	1304.69	1318.52	897.45	780.188	858.202	1423.05
Q5TFG8	Zinc finger C2HC domain-containing protein 1B OS=Homo sapiens GN=ZC2HC1B PE=2 SV=2	2	1	9.9895	1236.13	1868.36	1794.55	1911.82	4082.17	3123.26	3968.15	856.498	1278.88	1107.44	986.318	927.238	2870.92	2173.5	4575.37	4311.22	1191.45	1342.17	1538.63	0	0	0	0	0	0	0	0	0	0	0	0	0	0	0	0	0	0	0	862.747	981.766	1708.88	391.474	2399.08	402.313	451.575
P28358	Homeobox protein Hox-D10 OS=Homo sapiens GN=HOXD10 PE=1 SV=2	2	1	9.9462	1615.69	1460.29	724.048	0	740.943	0	0	1344.46	1283.83	1972	681.366	1160.6	0	55.0095	304.613	71.3064	1577.73	1566.13	1415.53	0	0	0	0	0	0	0	0	0	0	0	0	0	0	0	0	0	0	0	1261.84	1371.61	1331.24	1172.49	1056.37	1184.86	803.769
P41208	Centrin-2 OS=Homo sapiens GN=CETN2 PE=1 SV=1	2	1	9.9166	525.756	110.656	21.8688	10.6931	87.5385	16.8749	173.563	2068.65	3454.21	2137.35	1558.12	320.014	0	40.95	182.29	67.0676	593.202	353.522	408.696	0	0	0	0	0	0	0	0	0	0	0	0	0	0	0	0	0	0	0	2937.3	2491.15	2643.55	1936.01	2018.83	1858.1	4356.31
Q9H0H3	Kelch-like protein 25 OS=Homo sapiens GN=KLHL25 PE=1 SV=1	2	1	9.901	215.483	77.6163	0	0	0.081958	134.756	0	649.71	775.903	884.748	470.525	473.494	2.87289	137.004	0	0.598492	507.344	366.8	450.464	0	0	0	0	0	0	0	0	0	0	0	0	0	0	0	0	0	0	0	311.371	440.803	465.379	150.553	257.284	164.062	326.542
Q9Y547	Intraflagellar transport protein 25 homolog OS=Homo sapiens GN=HSPB11 PE=1 SV=1	1	1	9.882	124989	125556	151692	161408	130652	130273	126202	95642.9	94660.2	81355.3	111075	140415	211767	106707	118618	231243	286610	234985	268213	0	0	0	0	0	0	0	0	0	0	0	0	0	0	0	0	0	0	0	319693	304902	333074	291631	335515	293293	211995
P51530	DNA replication ATP-dependent helicase/nuclease DNA2 OS=Homo sapiens GN=DNA2 PE=1 SV=3	2	1	9.8771	11805.7	12925.1	8211.11	8088.94	20693	23510.4	28776.8	35129.4	19861.4	19488.6	29077.6	18481.2	19165.7	15000.8	14782.2	13508.1	17500.8	17676.4	18862.2	0	0	0	0	0	0	0	0	0	0	0	0	0	0	0	0	0	0	0	15267.9	16550	16240.4	17499.7	17763	17407.2	13423.9
Q9BXU3	Testis-expressed sequence 13A protein OS=Homo sapiens GN=TEX13A PE=2 SV=1	2	1	9.8511	1345.1	0	0	0	1512.4	1196.51	842.82	5974.1	28.8829	4314.97	5229.99	5091.07	0	2661.66	0	434.078	812.662	1068.28	782.537	0	0	0	0	0	0	0	0	0	0	0	0	0	0	0	0	0	0	0	2729.5	2790.8	2613.66	3947.46	2883.48	4054.8	774.365
P25325	3-mercaptopyruvate sulfurtransferase OS=Homo sapiens GN=MPST PE=1 SV=3	2	1	9.7851	1052.54	1778.25	502.92	0	436.562	182.632	482.931	2389.36	1810.2	2664.07	2375	1945.46	0	64.9961	54.8688	0	638.837	495.332	609.887	0	0	0	0	0	0	0	0	0	0	0	0	0	0	0	0	0	0	0	1606.13	1649.96	1587.94	1948.84	2068.98	2083.61	6944.85
P00749	Urokinase-type plasminogen activator OS=Homo sapiens GN=PLAU PE=1 SV=2	2	1	9.7442	55.8516	176.47	141.605	108.974	182.456	154.646	199.152	973.664	437.387	455.792	600.263	411.328	672.482	408.356	28.4089	545.686	337.536	390.478	364.275	0	0	0	0	0	0	0	0	0	0	0	0	0	0	0	0	0	0	0	389.979	415.568	365.784	430.077	434.513	458.026	342.437
Q9P2T1	GMP reductase 2 OS=Homo sapiens GN=GMPR2 PE=1 SV=1	2	1	9.7364	376.936	434.732	318.527	420.781	232.035	222.295	357.978	293.861	288.339	300.55	282.783	378.57	387.248	204.1	590.587	192.536	484.249	494.651	481.854	0	0	0	0	0	0	0	0	0	0	0	0	0	0	0	0	0	0	0	416.491	394.075	424.443	560.136	555.034	650.671	694.616
Q9NPH6	Odorant-binding protein 2b OS=Homo sapiens GN=OBP2B PE=2 SV=1	2	1	9.7282	1019.25	2504.67	2563.99	1926.67	1053.34	916.956	1175.63	408.124	629.955	583.049	1129.32	777.632	472.128	1861.68	3426.45	1712.64	614.455	619.041	727.476	0	0	0	0	0	0	0	0	0	0	0	0	0	0	0	0	0	0	0	594.879	689.107	632.595	570.425	451.395	679.648	367.681
Q5VVJ2	Histone H2A deubiquitinase MYSM1 OS=Homo sapiens GN=MYSM1 PE=1 SV=1	2	1	9.6643	0.876814	19.7722	3.43988	6.66632	14.147	0.827623	9.23777	0.00687434	0	0	0.236672	0	52.1953	15.289	35.6535	0.820047	0	0	0	0	0	0	0	0	0	0	0	0	0	0	0	0	0	0	0	0	0	0	85.5254	89.8075	97.7925	86.2872	0	85.062	82.5447
A8MVJ9	Putative histone PARylation factor 1-like OS=Homo sapiens PE=5 SV=1	2	1	9.6186	6531.83	6925.27	7756.03	7579.64	13379.4	11860.1	11660.6	11340.6	5354.71	4736.63	3919.2	4586.29	7323.4	12105.6	11216.3	6958.13	2844.6	2983.33	2824.21	0	0	0	0	0	0	0	0	0	0	0	0	0	0	0	0	0	0	0	3417.59	3613.6	3524.58	2193.31	2351.24	2256.76	2206.54
Q9Y3I0	tRNA-splicing ligase RtcB homolog OS=Homo sapiens GN=RTCB PE=1 SV=1	3	1	9.5185	1970.02	1376.02	3889.37	3267.18	1220.26	3433.58	1780.11	684.54	721.897	921.372	731.723	927.822	6082.28	2715.45	11904.5	3313.81	1063.73	484.729	999.408	0	1	0	0	0	0	0	0	0	0	0	0	0	0	0	0	0	0	0	261.031	261.27	251.331	300.868	292.062	144.24	759.211
P10696	Alkaline phosphatase, placental-like OS=Homo sapiens GN=ALPPL2 PE=1 SV=4	2	1	9.4863	0	0	0	0	0	0	0	0	0	0	0	0	180.681	0	0	124.377	269.898	208.645	242.832	0	0	0	0	0	0	0	0	0	0	0	0	0	0	0	0	0	0	0	435.717	542.926	591.424	1168.52	1085.88	1215.4	460.322
Q9UQ72	Pregnancy-specific beta-1-glycoprotein 11 OS=Homo sapiens GN=PSG11 PE=2 SV=3	2	1	9.4489	2369.11	2727.29	3230.69	5060.52	2014.36	1747.78	2488.64	1575.2	2379.47	2392.6	903.266	1242.15	2094.78	896.844	1205.06	1492.08	1448.31	1600.46	1449.79	0	0	0	0	0	0	1	0	0	0	0	0	0	0	0	0	0	0	0	1086.53	1154.6	934.176	1149.16	835.205	1191.14	1480.65
Q9Y4K3	TNF receptor-associated factor 6 OS=Homo sapiens GN=TRAF6 PE=1 SV=1	2	1	9.4014	314.336	259.418	487.361	126.243	360.291	126.71	62.4298	2966.66	1444.51	1378.26	4392.73	1331.49	93.8784	101.105	107.043	74.3326	804.01	938.227	824.135	0	0	0	0	0	0	0	0	0	1	0	0	0	0	0	0	0	0	0	1794.09	2080.08	2179.56	2593.6	2627.02	2492.57	1631.89
Q8N1N0	C-type lectin domain family 4 member F OS=Homo sapiens GN=CLEC4F PE=2 SV=2	2	1	9.3407	51399.6	51469.1	62070.3	60844.3	45670.3	43124.4	33747.1	33607.9	38654.5	54166.1	55389.6	39908.2	130080	55973.4	49734.5	44441.3	36051.4	39779.1	35599.3	0	0	0	0	0	0	0	0	0	0	0	0	1	0	0	0	0	0	0	40010.7	40266.2	38979.4	25865.3	27677.5	29714.4	43043.1
Q8IZ20	Zinc finger protein 683 OS=Homo sapiens GN=ZNF683 PE=2 SV=3	2	1	9.2896	89.4154	37.3889	151.438	64.0757	47.7801	64.2212	5.22618	275.622	221.206	332.132	225.018	210.328	0	423.598	125.331	168.607	277.326	254.637	246.361	0	0	0	0	0	0	0	0	0	0	0	0	0	0	0	0	0	0	0	121.216	198.065	168.975	43.2186	23.1565	18.1939	57.5259
Q969P6	DNA topoisomerase I, mitochondrial OS=Homo sapiens GN=TOP1MT PE=1 SV=1	2	1	9.2659	501.907	528.962	500.76	930.274	358.07	315.549	338.683	325.881	306.573	307.872	428.316	433.027	291.079	450.536	406.194	270.189	320.642	290.481	296.199	0	0	0	0	0	0	0	0	0	0	0	0	0	0	0	0	0	0	0	306.896	330.315	346.15	327.5	252.786	253.192	572.468
Q8WUD1	Ras-related protein Rab-2B OS=Homo sapiens GN=RAB2B PE=1 SV=1	2	1	9.2092	620.402	312.042	699.038	110.745	224.875	0	176.135	910.536	920.439	951.637	1131.3	1508.33	0	607.518	139.323	47.1188	1287.04	1377.51	1532.83	0	0	0	0	0	0	0	0	0	0	0	0	0	0	0	0	0	0	0	1016.41	994.485	1037.28	1065.43	861.465	970.429	1270.54
O60238	BCL2/adenovirus E1B 19 kDa protein-interacting protein 3-like OS=Homo sapiens GN=BNIP3L PE=1 SV=1	2	1	9.2055	6821.9	7266.97	6459.28	156.587	12078.4	1109.05	9108.92	4866.33	1732.49	6870.57	7716.21	6498.32	357.673	2532.19	9808.87	17564.4	10946.8	10561	11038.6	0	0	0	0	0	0	0	0	0	0	0	0	0	0	0	0	0	0	0	5408.78	4677.44	4736.08	4537.43	4972.76	4954.93	1155.21
P49589	Cysteine--tRNA ligase, cytoplasmic OS=Homo sapiens GN=CARS PE=1 SV=3	2	2	9.1069	18352.2	20552.7	24636	22866.2	17150.7	11744.2	19744.7	11838	13311.9	12739.1	12783.2	13084.8	20842.3	15909.8	19835.5	14625.4	12707.2	13059	12419.4	0	0	0	0	0	0	0	0	0	0	0	0	0	0	0	0	0	0	0	10628.5	10204.7	12651.2	10294.3	12036.1	11794.8	19030.8
P51884	Lumican OS=Homo sapiens GN=LUM PE=1 SV=2	2	1	9.02	15228.8	18440.5	20287	24861.3	33185.9	32814.3	33310.2	14127.8	17062	16937	10848.8	15521.1	51193.1	33301.4	31332.3	28974.5	14453.4	15664.6	14723.1	0	0	0	0	0	0	0	0	0	0	0	0	0	0	0	0	0	0	1	11534.6	10754.5	10297.7	10252.2	9474.04	10605.6	11485.9
Q9BSY4	Coiled-coil-helix-coiled-coil-helix domain-containing protein 5 OS=Homo sapiens GN=CHCHD5 PE=1 SV=1	2	1	8.9985	0	0	0	0	0	0	0	0	1.05231	16.437	24.0591	15.3132	304.979	0	0	0	64.0448	62.7581	47.4119	0	0	0	0	0	0	0	0	0	0	0	0	0	0	0	0	0	0	0	150.877	319.989	295.666	692.546	389.801	368.963	263.76
Q9NQR4	Omega-amidase NIT2 OS=Homo sapiens GN=NIT2 PE=1 SV=1	1	1	8.4416	3403.12	3292.32	3446.86	4299.42	2366.83	1906.95	2499.46	2137.38	2388.3	2333.04	1203.7	1347.09	2214.49	2694.2	2848.63	2436.6	1887.06	1984.9	1882.18	0	0	0	0	0	0	0	0	0	0	0	0	0	0	0	0	0	1	0	1972.13	1736.91	1753.79	1463.95	1470.81	1474.08	3163.55
P00846	ATP synthase subunit a OS=Homo sapiens GN=MT-ATP6 PE=1 SV=1	2	1	7.3753	408.564	0	187.397	0	178.038	30.3212	22.3984	0	19.9079	10.7552	34.0564	0	7283.63	0	311.213	2147.63	929.405	1345.23	1109.43	0	0	0	0	0	0	0	0	0	0	0	0	0	0	0	0	0	0	0	5.43722	11.9217	9.72985	34.707	37.6993	41.7153	37.9251
Q9NPJ3	Acyl-coenzyme A thioesterase 13 OS=Homo sapiens GN=ACOT13 PE=1 SV=1	1	1	6.3211	1358.67	1851.52	1965.76	1597.77	2121.12	1588.67	1974.12	733.882	753.64	848.585	1083.41	1300.61	3270.59	1270.44	1130.37	940.086	735.149	495.694	717.922	0	0	0	0	0	0	0	0	0	0	0	0	0	0	0	0	0	0	0	220.746	539.431	308.789	465.339	177.939	164.528	628.601
Q92730	Rho-related GTP-binding protein Rho6 OS=Homo sapiens GN=RND1 PE=1 SV=1	2	1	6.2715	14613.4	17671.8	19076	22986.7	29029	24721.3	26156.6	5303.71	5885.44	5877.74	2755.16	3728.38	15015.4	22313.8	19368.3	20695	7232.8	8383.12	7873.53	0	0	0	0	0	0	0	0	0	0	0	0	0	0	0	1	0	0	0	5960.79	5534.79	5621.94	5133.83	6234.02	5261.88	7539.59
Q9NWV4	UPF0587 protein C1orf123 OS=Homo sapiens GN=C1orf123 PE=1 SV=1	2	1	6.0513	2551.76	2598.07	1773.31	973.495	1656.37	1814.81	3023.91	1424.04	1192.99	1831.03	1735.19	2186.01	971.239	1523.71	2536.15	1111.32	2228.57	1709	1748.21	0	0	0	0	0	0	0	0	0	0	0	0	0	0	0	0	0	0	0	2826.6	2868.34	2667.46	2757.27	2309.96	2700.11	1145.26
Q9H875	PRKR-interacting protein 1 OS=Homo sapiens GN=PRKRIP1 PE=1 SV=1	1	1	5.912	6560.72	6933.76	5222.86	1335.85	8580.74	10314.4	2218.16	5605.46	5433.37	3433.6	6234.48	507.989	96.9408	257.211	39.5214	140.075	1566.37	1499.73	1361.97	0	0	0	0	0	0	0	0	0	0	0	0	0	0	0	0	0	0	0	3706.72	4215.19	4297.59	26934.3	29731.9	28186.8	1922.48
A8MS94	Putative golgin subfamily A member 2-like protein 5 OS=Homo sapiens PE=5 SV=2	1	1	5.9058	2397.94	898.476	191.454	357.152	2833.97	2799.12	1804.84	3219.76	2923.04	3198.49	1415.95	2007.96	903.252	738.154	488.461	4531.56	5530.78	4672.74	5078.1	0	0	0	0	0	0	0	0	0	0	0	0	0	0	0	0	0	0	0	5060.68	4962.47	5054.93	6351.52	5958.83	6082.41	4560.17
Q9HCP6	Protein-cysteine N-palmitoyltransferase HHAT-like protein OS=Homo sapiens GN=HHATL PE=2 SV=1	1	1	5.8979	2090.48	1254.84	1142.84	510.714	5221.53	3808.35	4046.47	4875.57	12408.2	5277.12	7842.83	6336.16	2296.62	9316.39	9679.17	5079.41	3592.51	3663.79	3605.59	0	0	0	0	0	0	0	0	0	0	0	0	0	0	0	0	0	0	0	6416.21	6042.06	5588.08	4786.39	5030.71	5255.44	3939.63
Q9H3P2	Negative elongation factor A OS=Homo sapiens GN=NELFA PE=1 SV=3	1	1	5.8013	0	0	0	0	0	0	0	0	0	4.1178	0	0	3855.84	0	0	2627.55	3100.66	2998.81	2984.52	0	0	0	0	0	0	0	0	0	0	0	0	0	0	0	0	0	0	0	2989.7	3077.43	3096.77	3308.47	3176.47	3376.53	15351.8
Q9H2X8	Interferon alpha-inducible protein 27-like protein 2 OS=Homo sapiens GN=IFI27L2 PE=2 SV=1	1	1	5.7957	17327.7	21444.2	22094.5	25825.4	22866.9	17870.3	19146.2	10665.1	10546.1	11303	7654.44	12633.5	9094.95	31543.7	28003.5	26869.4	11822.2	11686.9	11235	0	0	0	0	0	0	0	0	0	0	0	0	0	0	0	0	0	0	0	11191.4	10759	10667.6	11083.4	10806.3	10592.7	370541
Q8IVM7	Putative uncharacterized protein encoded by LINC00346 OS=Homo sapiens GN=LINC00346 PE=5 SV=1	1	1	5.7774	1456.03	1462.4	1432.01	3505.17	700.119	2054.49	980.887	3412.97	3602.67	4262.47	2995.7	1860.7	670.305	1200.04	1348.53	1663.65	1064.34	1533.61	1284.71	0	0	0	0	0	0	0	0	0	0	0	0	0	0	0	0	0	0	0	1564.15	2226.25	2054.44	1912.86	2161.25	1688.36	1896.83
Q92629	Delta-sarcoglycan OS=Homo sapiens GN=SGCD PE=1 SV=2	1	1	5.7756	10738.9	9285.12	15209.3	19740.4	22667.9	17403.5	13767.3	4424.64	5169.02	4498.77	3401.81	3897.64	5868.71	14458.4	15128.1	10672.7	5404.29	5363.7	4920.88	0	0	0	0	1	0	0	0	0	0	0	0	0	0	0	0	0	0	0	1324.81	1687.54	1772.45	1533.68	1297.54	1671.44	1255.3
Q9BZR8	Apoptosis facilitator Bcl-2-like protein 14 OS=Homo sapiens GN=BCL2L14 PE=1 SV=1	3	1	5.7752	52748.2	55381.8	50717.6	53608.6	56612.6	50502.6	50988.4	65007	32799.1	28039.6	80494.8	39222.6	96033.4	68081.9	58746	64486.3	30380.8	32475.7	31493.2	0	0	0	0	0	0	0	0	0	0	0	0	0	0	0	0	0	0	0	21698	22299.7	21325.4	18674.5	19085.9	18969.1	30498.4
Q9BZP6	Acidic mammalian chitinase OS=Homo sapiens GN=CHIA PE=1 SV=1	1	1	5.7205	0.347857	4.74224	7.0469	117.108	0	0	0	48.445	63.4661	27.6737	703.892	33.8242	0	126.835	0	0	6.66788	4.76197	10.9252	0	0	0	0	0	0	0	0	0	0	0	0	0	0	0	0	0	0	0	158.434	113.102	62.6863	191.608	280.544	230.266	59.3057
Q6P575	Putative inactive beta-glucuronidase protein GUSBP11 OS=Homo sapiens GN=GUSBP11 PE=5 SV=2	1	1	5.6521	8709.14	10930.7	15622	8464.81	8991.88	17280.2	8257.37	17482	10353.1	12957.5	22519.5	13826.1	6405.62	9272.1	10112.9	14345.7	11960.5	13220.4	13177.7	0	0	0	0	0	0	0	0	0	0	0	0	0	0	0	0	0	0	0	17660.8	17010.9	17153.3	16795	17522.9	16625.1	15152.2
P82909	28S ribosomal protein S36, mitochondrial OS=Homo sapiens GN=MRPS36 PE=1 SV=2	1	1	5.6442	12876.9	12144.9	5949.69	4356.23	6072.05	5225.36	6149.02	10707.8	14898	17941.2	10904.5	10517.8	5577.57	15928.4	21255.3	15529.8	6711.56	6834.03	6571.66	0	0	0	0	0	0	0	0	0	0	0	0	0	0	0	0	0	0	0	9939.88	9792.42	9920.02	8876.11	9380.42	9267.84	14854.8
Q9UNX4	WD repeat-containing protein 3 OS=Homo sapiens GN=WDR3 PE=1 SV=1	1	1	5.6288	17037.5	18692.2	15813.1	14748.6	19989.9	16619.2	14610.7	15470.5	18532.2	18627.1	14857.7	20498.4	12081.4	11980	11993.9	11575.2	13938.5	14017.7	13797.5	0	0	0	0	0	0	0	0	0	0	0	0	0	0	0	0	0	0	0	14048.3	15183.7	14254.8	16384.8	15046.9	16432.5	11513.1
P21283	V-type proton ATPase subunit C 1 OS=Homo sapiens GN=ATP6V1C1 PE=1 SV=4	1	1	5.5985	27273.4	30255.9	21589.8	22214.2	39394.7	24917.4	37696.4	17337.8	16229.7	18058.9	12900.8	16085.7	12598.1	31944.5	28378.3	31181	23116.3	22154.8	23707.9	0	0	0	0	0	0	0	0	0	0	0	0	0	0	1	0	0	0	0	23703.1	23454.3	24378	21524.7	22746.9	21052.5	21246.4
Q8NFH3	Nucleoporin Nup43 OS=Homo sapiens GN=NUP43 PE=1 SV=1	1	1	5.5505	21788.8	20691.2	7424.44	4510.96	44489	42459.5	45149.9	77883.4	83610.8	84328	87899.2	54068.5	7978.25	56355.7	60741.7	49874.9	30418.6	28558.1	28276.5	0	0	0	0	0	0	0	0	0	0	0	0	0	0	0	0	0	0	0	12583.8	13161.1	12593.3	11144.3	11420.2	11380.2	22172.8
Q8NBJ7	Sulfatase-modifying factor 2 OS=Homo sapiens GN=SUMF2 PE=1 SV=2	1	1	5.5355	2354.78	2456.6	1121.92	1491.71	2067.93	2554.55	2661.1	1213.91	804.608	1593.58	1400.1	1825.65	403.814	833.942	510.345	1133.79	2148.01	1623.52	1922.49	0	0	0	0	0	0	0	0	0	0	0	0	0	0	0	0	0	0	0	2161.76	1862.87	1972.66	1590.7	1950.68	1377.36	1002.31
P55287	Cadherin-11 OS=Homo sapiens GN=CDH11 PE=1 SV=2	1	1	5.5124	773.179	843.442	923.899	1341.69	264.657	817.802	487.261	1036.68	1333.63	1346.86	923.365	1435.74	404.45	682.285	573.187	719.798	1098.77	1356.58	1182.86	0	0	0	0	0	0	0	0	0	0	0	0	0	0	0	0	0	0	0	537.436	681.452	511.795	385.782	459.41	663.036	620.312
Q9NQ92	Coordinator of PRMT5 and differentiation stimulator OS=Homo sapiens GN=COPRS PE=1 SV=3	1	1	5.434	2322.89	2088.31	1539.94	4108.06	1377.69	1347.57	1611.3	2355.09	3409.54	3213.22	1905.48	2066.11	4174.63	6067.09	2153.37	2410.76	5635.45	5959.24	5426.99	0	0	0	0	0	0	0	0	0	0	0	1	0	0	0	0	0	0	0	1750.78	1550.75	1706.39	1612.02	1600.96	2262.81	3127.72
P78369	Claudin-10 OS=Homo sapiens GN=CLDN10 PE=1 SV=2	1	1	5.4174	39.5315	89.5515	72.8779	71.8538	33.6962	34.283	40.1515	1003.66	1972.04	1178.73	656.316	505.088	54.1247	47.8436	104.575	35.6475	52.9898	147.391	2.07083	0	0	0	0	0	0	0	0	0	0	0	0	0	0	0	0	0	0	0	948.912	951.481	817.033	722.051	698.351	566.801	847.081
P17275	Transcription factor jun-B OS=Homo sapiens GN=JUNB PE=1 SV=1	1	1	5.4079	678.206	794.178	231.815	530.741	743.522	498.827	602.582	2042.53	1761.24	1930.83	860.26	910.618	458.87	315.792	342.217	329.376	1787.02	1833.47	1835.93	0	0	0	0	0	0	0	0	0	0	0	0	0	0	0	0	0	0	0	2598.18	2128.79	1935.79	1796.18	1954.84	1646.33	442.445
Q9Y6F9	Protein Wnt-6 OS=Homo sapiens GN=WNT6 PE=1 SV=2	1	1	5.3907	6075.91	6420	5569.5	6639.54	8591.56	8631.45	6821.08	5778.04	5135.93	5210.14	4865.34	5340.7	7792.92	323.027	406.062	814.862	3815.54	3630.39	3139.58	0	0	0	0	0	0	0	0	0	0	0	0	0	0	0	0	0	0	0	6396.91	5997.85	6124.92	4070.19	3883.75	3934.66	7319.45
Q8N1Q1	Carbonic anhydrase 13 OS=Homo sapiens GN=CA13 PE=1 SV=1	1	1	5.3729	345.206	216.291	6.98894	95.0364	23.7039	0	208.726	671.855	865.356	1208.76	337.746	504.871	0.612277	323.13	0	365.872	541.883	650.544	529.726	0	0	0	0	0	0	0	0	0	0	0	0	0	0	0	0	0	0	0	1121.29	1262.71	935.998	908.47	787.505	1061.42	5925.86
P58512	Uncharacterized protein C21orf67 OS=Homo sapiens GN=C21orf67 PE=2 SV=1	1	1	5.2937	2626.62	2412.33	2396.28	1490.5	1848.78	1211.34	1541.79	3305.19	3643.58	3490.06	4032.71	5739.93	378.402	1193.65	945.297	1539.56	4720.68	4580.73	5088.45	0	0	0	0	0	0	0	0	0	0	0	0	0	0	0	0	0	0	0	7112.29	6940.16	6984.74	9802.46	9268.1	9537.48	4641.93
Q96ER3	Protein SAAL1 OS=Homo sapiens GN=SAAL1 PE=1 SV=2	1	1	5.2371	775.515	509.515	747.351	814.122	2095.92	1932.48	1480.97	109.026	221.005	44.5266	0	0	1182.77	1075.99	899.45	1273.85	3.5328	137.435	72.7499	0	0	0	0	0	0	0	0	0	0	0	0	0	0	0	0	0	0	0	36.265	21.6239	22.6016	0	0.0372996	0	534.916
Q2M3V2	Ankyrin repeat domain-containing protein SOWAHA OS=Homo sapiens GN=SOWAHA PE=1 SV=3	1	1	5.2152	16760.9	21088.9	22405.8	21086.6	14221.8	15666.3	16370.8	13051.3	16254	15881.5	10031.5	13906	21777	18734.1	16128.8	16646.5	14063.2	14096	13997.4	0	0	0	0	0	0	0	0	0	0	0	0	0	0	0	0	0	0	0	15875.7	14631.9	15332	9782.72	9058.05	10173	12294.4
Q9NP95	Fibroblast growth factor 20 OS=Homo sapiens GN=FGF20 PE=1 SV=1	1	1	5.1789	621.096	625.672	755.699	690.712	85.2799	0	207.284	277.225	519.231	563.844	691.838	871.721	0	425.825	120.773	433.566	338.388	414.279	392.604	0	0	0	0	0	0	0	0	0	0	0	0	0	0	0	0	0	0	0	614.368	586.364	631.281	514.37	553.343	562.207	634.567
Q9P272	Putative methyltransferase KIAA1456 OS=Homo sapiens GN=KIAA1456 PE=2 SV=3	1	1	5.1665	0	0	0	0	0	0	0	0	0	0	0	0	1425.93	0	0	2238.87	2011.94	1910.26	1936.52	0	0	0	0	0	0	0	0	0	0	0	0	0	0	0	0	0	0	0	2793.1	2785	2647.13	2759.74	2974.75	2889.4	2121.23
A6NMK7	Putative cleavage and polyadenylation specificity factor subunit 4-like protein OS=Homo sapiens GN=CPSF4L PE=2 SV=3	1	1	5.1572	16010	17255	16909.4	4041.79	19131.8	18272.2	18927.8	33887.4	18529.2	17196.6	25323.1	12185.8	9874.92	10195.2	9892.99	14375	14360.1	13466.6	14611.9	0	0	0	0	0	0	0	0	0	0	0	0	0	0	0	0	0	0	0	22825.9	23194	22594.1	16471.3	15950.2	15677.6	15084.7
P51164	Potassium-transporting ATPase subunit beta OS=Homo sapiens GN=ATP4B PE=1 SV=1	1	1	5.1198	243.147	182.143	143.08	173.704	0	8.17108	21.3222	336.409	282.166	146.973	237.882	305.819	0	171.479	145.398	148.185	451.605	334.469	484.188	0	0	0	0	0	0	0	0	0	0	0	0	0	0	0	0	0	0	0	666.508	654.528	604.581	393.285	305.344	254.983	367.835
Q8NEG4	Protein FAM83F OS=Homo sapiens GN=FAM83F PE=1 SV=1	1	1	5.0578	570.29	4.85862	1.15425	0	0	0	0.261229	984.5	3546.78	1748.12	965.785	978.091	10.1314	0	77.786	0.0178356	1002.6	1443.1	1234.17	0	0	0	0	0	0	0	0	0	0	0	0	0	0	0	0	0	0	0	1742.75	1731.49	1594.15	1641.83	1755.57	1863.98	1442.12
Q52WX2	Serine/threonine-protein kinase SBK1 OS=Homo sapiens GN=SBK1 PE=2 SV=1	1	1	4.9984	2971.97	3351.14	3825.19	3500.46	2877.86	4075.42	4687.67	3323.9	1420.94	1452.14	2626.49	1022.79	4195.24	1850.19	2088.23	1814.85	1538	1633.49	1466.35	0	0	0	0	0	0	0	0	0	0	0	0	0	0	0	0	0	0	0	759.898	770.285	693.61	955.723	993.998	941.227	900.31
Q96ER9	Coiled-coil domain-containing protein 51 OS=Homo sapiens GN=CCDC51 PE=1 SV=2	1	1	4.9324	2367.9	2336.66	1844.52	1331.98	1712.35	2457.76	1723.15	2460.96	2713.18	2463.42	2560.93	3167.53	2577.3	2620.01	4037.84	2246.59	2740.51	2837.99	2865	0	0	0	0	0	0	0	0	0	0	0	0	0	0	0	0	0	0	0	2644.21	2471.52	2590.44	2785.06	2978.59	2945.97	2078.23
Q9H813	Transmembrane protein 206 OS=Homo sapiens GN=TMEM206 PE=1 SV=1	1	1	4.9255	0	0	0	0	0	0	0	0	0	0	0	0	327.348	0	0	351.46	820.301	750.537	695.032	0	0	0	0	0	0	0	0	0	0	0	0	0	0	0	0	0	0	0	987.795	1040.03	1109.65	875.506	908.11	913.556	893.432
Q9Y5H8	Protocadherin alpha-3 OS=Homo sapiens GN=PCDHA3 PE=2 SV=1	1	1	4.9178	11.7749	92.8058	122.207	312.271	4.04617	3.69399	24.2583	334.75	673.274	572.194	266.781	395.977	24.3837	4.19604	0.164995	3.08761	64.8247	86.4892	39.4896	0	0	0	0	0	0	0	0	0	0	0	0	0	0	0	0	0	0	0	552.551	528.72	562.853	1059.89	1010.53	1110.78	482.752
Q9NS61	Kv channel-interacting protein 2 OS=Homo sapiens GN=KCNIP2 PE=1 SV=3	1	1	4.8915	220.856	161.194	120.03	96.4913	147.444	156.674	94.1428	278.94	323.469	313.206	427.848	374.28	192.11	171.318	228.187	174.143	250.876	283.926	280.748	0	0	0	0	0	0	0	0	0	0	0	0	0	0	0	0	0	0	0	295.701	186.347	317.336	213.899	347.67	464.131	129.343
A8MTL3	RING finger protein C14orf164 OS=Homo sapiens GN=C14orf164 PE=2 SV=1	1	1	4.8769	75.2545	34.3897	29.5098	52.0385	51.9829	92.3144	63.0096	218.215	89.0829	130.252	144.677	107.05	47.7508	91.4358	55.6761	24.7979	232.615	205.912	262.201	0	0	0	0	0	0	0	0	0	0	0	0	0	0	0	0	0	0	0	198.571	252.799	139.666	86.6392	148.195	129.012	187.929
Q2M3C6	Transmembrane protein C15orf27 OS=Homo sapiens GN=C15orf27 PE=2 SV=2	1	1	4.829	0	0	0	0	0	88.8294	649.314	3264.52	1593.51	913.63	7850.4	8714.22	0	0	128.502	36.3679	186.189	21.7213	79.7537	0	0	0	0	0	0	0	0	0	0	0	0	0	0	0	0	0	0	0	5099.99	5052.15	4841.73	9891.01	9647.23	9381.23	695.427
Q96D46	60S ribosomal export protein NMD3 OS=Homo sapiens GN=NMD3 PE=1 SV=1	1	1	4.8216	7390.55	9043.37	9121.84	7102.02	9550.98	6555.86	7221.38	5549.76	5765.97	6090.24	4909.64	5682	4150.01	4953.53	5182.45	4604.32	6818.4	6344.4	6558.88	0	0	0	0	0	0	0	0	0	0	0	0	0	0	0	0	0	0	0	7064.34	7082.98	6453.32	7311.82	8337.04	7458.3	17119.1
Q5SZB4	Uncharacterized protein C9orf50 OS=Homo sapiens GN=C9orf50 PE=2 SV=1	1	1	4.7769	15314.9	16668.2	18023.9	23154.2	24426.4	22469.1	22857.6	9102.8	9638.76	9819.52	5517.44	6428.91	22077.2	14616.2	14075.2	11759.2	8414.4	9257.91	9068.45	0	0	0	0	0	0	0	0	0	0	0	0	1	0	0	0	0	0	0	9728.24	9082.03	8683.05	8989.64	8706.88	9642.12	8305.88
Q9Y6W8	Inducible T-cell costimulator OS=Homo sapiens GN=ICOS PE=1 SV=1	1	1	4.6725	447.331	1122.25	1050.61	963.237	723.291	212.955	465.242	660.288	786.231	995.174	583.349	645.673	2577.36	348.654	489.508	757.965	1157.02	1137.91	1521.06	0	0	0	0	0	0	0	0	0	0	0	0	0	0	0	0	0	0	0	783.801	322.751	531.151	1854.46	1017.49	1476.19	790.569
Q96AJ9	Vesicle transport through interaction with t-SNAREs homolog 1A OS=Homo sapiens GN=VTI1A PE=1 SV=2	1	1	4.6718	326.758	536.331	635.917	255.399	191.878	539.596	285.169	254.666	159.146	280.135	704.061	471.175	58.0846	176.366	161.67	407.309	95.161	279.543	196.762	0	0	0	0	0	0	0	0	0	0	0	0	0	0	0	0	0	0	0	318.129	324.3	249.11	480.554	446.039	419.378	513.183
A8MYB1	Transmembrane and coiled-coil domain-containing protein 5B OS=Homo sapiens GN=TMCO5B PE=3 SV=1	1	1	4.6551	2015.08	2474.89	2483.38	3707.85	1595.68	1151.2	1241.47	799.297	928.276	770.649	339.35	468.035	1996.69	1387.75	1152.54	1084.17	1013.56	1103.54	1163.45	0	0	0	0	0	0	0	0	0	0	0	0	0	0	0	0	0	0	0	558.191	583.329	565.322	339.871	281.384	498.363	1204.89
P05813	Beta-crystallin A3 OS=Homo sapiens GN=CRYBA1 PE=1 SV=4	1	1	4.5663	3430.69	3903.58	4052.24	3742.36	1199.43	1247.14	1238.09	4281.73	4295.95	4980.44	3585.95	4551.13	228.905	1987.04	1731.9	1677.58	4957.8	4329.92	4310.55	0	0	0	0	0	0	0	0	0	0	0	0	0	0	0	0	0	0	0	4236.98	4031.98	4022.22	4372.22	4442.75	4724.3	4626.65
Q9UNZ2	NSFL1 cofactor p47 OS=Homo sapiens GN=NSFL1C PE=1 SV=2	1	1	4.5393	2832.3	3665.25	3815.43	5334.02	3498.21	3654.49	3713.74	2544.32	2762.19	3011.8	2307.48	2721.49	3984.97	1897.53	1864.5	1950.53	2685.79	2467.66	2655.61	0	0	0	1	0	0	0	0	0	0	0	0	0	0	0	0	0	0	0	2093.84	1830.16	2231.63	2785.28	3232.54	3659.78	4016.39
Q7L211	Alpha/beta hydrolase domain-containing protein 13 OS=Homo sapiens GN=ABHD13 PE=1 SV=1	1	1	4.528	1050.95	277.545	465.669	360.123	8631.22	3985.93	1559.93	1029.45	2717.7	1438.14	1706.67	1892.48	3745.9	4580.46	5717.06	1737.88	908.15	905.233	914.85	0	0	0	0	0	0	0	0	0	0	0	0	0	0	0	0	0	0	0	784.376	734.054	687.785	1028.56	1050.73	1006.16	979.216
Q765I0	Urotensin-2B OS=Homo sapiens GN=UTS2B PE=2 SV=2	1	1	4.518	152.217	219.356	81.2097	11.0134	342.966	255.714	126.684	137.181	128.879	158.073	175.979	128.695	58.0723	280.131	361.772	213.229	151.244	167.166	161.014	0	0	0	0	1	0	0	0	0	0	0	0	0	0	0	0	0	0	0	125.57	134.456	220.401	135.037	145.41	109.247	121.295
Q9H244	P2Y purinoceptor 12 OS=Homo sapiens GN=P2RY12 PE=1 SV=1	1	1	4.5146	17463.2	30669.1	27092.4	19218.3	24376.6	20614.4	21491	9018.72	9506.34	8485.03	9421.69	12173	13837.2	31762.8	23939.1	49027.5	19100.7	19344.4	19046.6	0	0	0	0	0	0	0	0	0	0	0	0	0	0	0	0	0	0	0	6298.23	5882.7	4316.65	5892.05	5605.52	5619.01	7867.83
P62837	Ubiquitin-conjugating enzyme E2 D2 OS=Homo sapiens GN=UBE2D2 PE=1 SV=1	1	1	4.502	555.789	633.033	446.078	1129.88	70.3793	70.5756	93.2507	565.68	711.944	601.211	551.729	340.056	154.314	310.39	460.978	374.37	692.353	623.984	784.837	0	0	0	0	0	0	0	0	0	0	0	0	0	0	0	0	0	0	0	463.76	372.176	441.998	453.753	430.536	423.298	10.8259
Q495X7	Tripartite motif-containing protein 60 OS=Homo sapiens GN=TRIM60 PE=2 SV=2	1	1	4.4727	35305.9	40448	42041.7	47446.3	20856	29544.4	29337	30679.2	33762	36672.1	26820.1	31930	11752.8	26530.5	26641	33105	40041.8	36793.8	38419.5	0	0	0	0	0	0	0	0	0	0	0	0	0	0	0	0	0	0	0	39634.4	38972.6	39418.8	39732.9	40516.3	40293.4	45213.3
Q8TAT6	Nuclear protein localization protein 4 homolog OS=Homo sapiens GN=NPLOC4 PE=1 SV=3	1	1	4.4672	255.51	143.453	0	0	362.393	7200.78	366.475	183.703	69.3625	136.331	905.439	188.231	1523.99	570.019	170.012	0	257.506	314.251	275.659	0	0	0	0	0	0	0	0	0	0	0	0	0	0	0	0	0	0	0	217.139	265.432	265.467	219.488	296.279	298.239	565.858
Q3MIN7	Ral guanine nucleotide dissociation stimulator-like 3 OS=Homo sapiens GN=RGL3 PE=1 SV=2	2	1	0	9370.8	12383.7	12376.3	12587.7	8213.5	8252.81	8927.27	7224.11	8655.94	7476.36	8371.08	11329.1	10405.2	9293.2	9133.33	9026.07	11090.6	11070.8	10227.7	0	0	0	0	0	0	0	0	0	0	0	0	0	0	0	0	0	0	0	10556.9	10349.2	11212.1	13217.1	12430.2	13564.8	11649.4
Q5T4F7	Secreted frizzled-related protein 5 OS=Homo sapiens GN=SFRP5 PE=2 SV=3	1	1	0	15.9988	0	0	0	0	0	0	113.204	272.063	78.6571	94.6947	69.7577	1425.65	0	19.5341	12.4153	33.762	37.4419	31.4518	0	0	0	0	0	0	0	0	0	0	0	0	0	0	0	0	0	0	0	89.3201	96.0385	112.072	68.9342	91.2061	101.929	86.9516
P08218	Chymotrypsin-like elastase family member 2B OS=Homo sapiens GN=CELA2B PE=2 SV=2	1	1	0	3002.56	543.905	862.16	1865.43	1802.15	2116.27	1815.52	1333.3	739.533	1711.96	565.824	152.597	2179.72	1390.91	1075	1072.85	840.376	758.235	763.205	0	0	0	0	0	0	0	0	0	0	0	0	0	0	0	0	0	0	0	824.359	742.603	709.079	555.568	595.543	624.356	168.061
Q9H9S4	Calcium-binding protein 39-like OS=Homo sapiens GN=CAB39L PE=1 SV=3	1	1	0	733.103	962.065	585.199	707.907	514.283	378.624	632.14	251.848	245.559	315.245	329.218	561.224	0	1121	647.91	1283.63	582.271	474.424	614.903	0	0	0	0	0	0	0	0	0	0	0	0	0	0	0	0	0	0	0	164.828	249.626	193.326	152.11	118.564	95.9181	133.23
P08185	Corticosteroid-binding globulin OS=Homo sapiens GN=SERPINA6 PE=1 SV=1	1	1	0	1623.68	3688.4	2477.24	4424.1	2234.63	1750.82	2270.41	782.299	657.702	804.609	246.749	697.262	2390.04	754.999	922.762	1912.91	1162.02	1252.97	1126.13	0	0	0	0	0	0	0	0	0	0	0	0	0	0	0	0	0	0	0	1283.52	1286.22	1261.11	1027.2	1060.29	1030.46	1427.86
P25789	Proteasome subunit alpha type-4 OS=Homo sapiens GN=PSMA4 PE=1 SV=1	1	1	0	160.709	353.535	240.126	198.185	0	89.181	156.802	111.333	180.779	128.279	137.529	337.248	530.759	259.855	83.9772	362.072	237.062	174.154	218.045	0	0	0	0	0	0	0	0	0	0	0	0	0	0	0	0	0	0	0	246.001	221.824	198.587	210.032	175.853	214.853	211.24
Accession	Description	Peptide count	Unique peptides	Confidence score	SampleID_2014_FASP_zipt_02	SampleID_2014_FASP_zipt_03	SampleID_2014_FASP_zipt_04	SampleID_2014_FASP_zipt_05	SampleID_2020_FASP_zipt_01	SampleID_2020_FASP_zipt_02	SampleID_2020_FASP_zipt_03	SampleID_2029_FASP_zipt_01	SampleID_2029_FASP_zipt_02	SampleID_2029_FASP_zipt_03	SampleID_2049_FASP_zipt_02	SampleID_2049_FASP_zipt_03	SampleID_2049_FASP_zipt_04	SampleID_2054_FASP_zipt_01	SampleID_2054_FASP_zipt_02	SampleID_2054_FASP_zipt_03	SampleID_2062_FASP_zipt_01	SampleID_2062_FASP_zipt_02	SampleID_2062_FASP_zipt_03	SampleID_2014_FASP_zipt_02_sp	SampleID_2014_FASP_zipt_03_sp	SampleID_2014_FASP_zipt_04_sp	SampleID_2014_FASP_zipt_05_sp	SampleID_2020_FASP_zipt_01_sp	SampleID_2020_FASP_zipt_02_sp	SampleID_2020_FASP_zipt_03_sp	SampleID_2029_FASP_zipt_01_sp	SampleID_2029_FASP_zipt_02_sp	SampleID_2029_FASP_zipt_03_sp	SampleID_2049_FASP_zipt_02_sp	SampleID_2049_FASP_zipt_03_sp	SampleID_2049_FASP_zipt_04_sp	SampleID_2054_FASP_zipt_01_sp	SampleID_2054_FASP_zipt_02_sp	SampleID_2054_FASP_zipt_03_sp	SampleID_2062_FASP_zipt_01_sp	SampleID_2062_FASP_zipt_02_sp		SampleID_3001_FASP_zipt_01	SampleID_3001_FASP_zipt_02	SampleID_3001_FASP_zipt_03	SampleID_3007_FASP_zipt_01	SampleID_3007_FASP_zipt_02	SampleID_3007_FASP_zipt_03	SampleID_3011_FASP_zipt_04
P68032	Actin, alpha cardiac muscle 1 OS=Homo sapiens GN=ACTC1 PE=1 SV=1	317	0	1268.53	0	0	0	0	0	0	0	0	0	0	0	0	0	0	0	0	0	0	0	0	0	0	0	0	0	0	0	0	0	0	0	0	0	0	0	0	0	0	0	0	0	0	0	0	0
P0CG38	POTE ankyrin domain family member I OS=Homo sapiens GN=POTEI PE=3 SV=1	164	0	1098.77	0	0	0	0	0	0	0	0	0	0	0	0	0	0	0	0	0	0	0	0	0	0	0	0	0	0	0	0	0	0	0	0	0	0	0	0	0	0	0	0	0	0	0	0	0
P60709	Actin, cytoplasmic 1 OS=Homo sapiens GN=ACTB PE=1 SV=1	198	0	881.842	0	0	0	0	0	0	0	0	0	0	0	0	0	0	0	0	0	0	0	0	0	0	0	0	0	0	0	0	0	0	0	0	0	0	0	0	0	0	0	0	0	0	0	0	0
P68371	Tubulin beta-4B chain OS=Homo sapiens GN=TUBB4B PE=1 SV=1	45	0	320.519	0	0	0	0	0	0	0	0	0	0	0	0	0	0	0	0	0	0	0	0	0	0	0	0	0	0	0	0	0	0	0	0	0	0	0	0	0	0	0	0	0	0	0	0	0
Q13885	Tubulin beta-2A chain OS=Homo sapiens GN=TUBB2A PE=1 SV=1	46	0	320.314	0	0	0	0	0	0	0	0	0	0	0	0	0	0	0	0	0	0	0	0	0	0	0	0	0	0	0	0	0	0	0	0	0	0	0	0	0	0	0	0	0	0	0	0	0
Q9BVA1	Tubulin beta-2B chain OS=Homo sapiens GN=TUBB2B PE=1 SV=1	45	0	320.287	0	0	0	0	0	0	0	0	0	0	0	0	0	0	0	0	0	0	0	0	0	0	0	0	0	0	0	0	0	0	0	0	0	0	0	0	0	0	0	0	0	0	0	0	0
A6NEC2	Puromycin-sensitive aminopeptidase-like protein OS=Homo sapiens GN=NPEPPSL1 PE=2 SV=3	34	0	234.536	0	0	0	0	0	0	0	0	0	0	0	0	0	0	0	0	0	0	0	0	0	0	0	0	0	0	0	0	0	0	0	0	0	0	0	0	0	0	0	0	0	0	0	0	0
P01860	Ig gamma-3 chain C region OS=Homo sapiens GN=IGHG3 PE=1 SV=2	39	0	230.733	0	0	0	0	0	0	0	0	0	0	0	0	0	0	0	0	0	0	0	0	0	0	0	0	0	0	0	0	0	0	0	0	0	0	0	0	0	0	0	0	0	0	0	0	0
Q71U36	Tubulin alpha-1A chain OS=Homo sapiens GN=TUBA1A PE=1 SV=1	33	0	204.015	0	0	0	0	0	0	0	0	0	0	0	0	0	0	0	0	0	0	0	0	0	0	0	0	0	0	0	0	0	0	0	0	0	0	0	0	0	0	0	0	0	0	0	0	0
P68363	Tubulin alpha-1B chain OS=Homo sapiens GN=TUBA1B PE=1 SV=1	32	0	201.845	0	0	0	0	0	0	0	0	0	0	0	0	0	0	0	0	0	0	0	0	0	0	0	0	0	0	0	0	0	0	0	0	0	0	0	0	0	0	0	0	0	0	0	0	0
P62979	Ubiquitin-40S ribosomal protein S27a OS=Homo sapiens GN=RPS27A PE=1 SV=2	34	0	200.411	0	0	0	0	0	0	0	0	0	0	0	0	0	0	0	0	0	0	0	0	0	0	0	0	0	0	0	0	0	0	0	0	0	0	0	0	0	0	0	0	0	0	0	0	0
P58876;O60814;P57053;P62807;Q5QNW6;Q93079;Q99877;Q99880	Histone H2B type 1-D OS=Homo sapiens GN=HIST1H2BD PE=1 SV=2	29	0	174.469	0	0	0	0	0	0	0	0	0	0	0	0	0	0	0	0	0	0	0	0	0	0	0	0	0	0	0	0	0	0	0	0	0	0	0	0	0	0	0	0	0	0	0	0	0
P31947	14-3-3 protein sigma OS=Homo sapiens GN=SFN PE=1 SV=1	29	0	167.472	0	0	0	0	0	0	0	0	0	0	0	0	0	0	0	0	0	0	0	0	0	0	0	0	0	0	0	0	0	0	0	0	0	0	0	0	0	0	0	0	0	0	0	0	0
P12532	Creatine kinase U-type, mitochondrial OS=Homo sapiens GN=CKMT1A PE=1 SV=1	21	0	151.246	0	0	0	0	0	0	0	0	0	0	0	0	0	0	0	0	0	0	0	0	0	0	0	0	0	0	0	0	0	0	0	0	0	0	0	0	0	0	0	0	0	0	0	0	0
P09488	Glutathione S-transferase Mu 1 OS=Homo sapiens GN=GSTM1 PE=1 SV=3	20	0	148.15	0	0	0	0	0	0	0	0	0	0	0	0	0	0	0	0	0	0	0	0	0	0	0	0	0	0	0	0	0	0	0	0	0	0	0	0	0	0	0	0	0	0	0	0	0
Q03013	Glutathione S-transferase Mu 4 OS=Homo sapiens GN=GSTM4 PE=1 SV=3	18	0	140.256	0	0	0	0	0	0	0	0	0	0	0	0	0	0	0	0	0	0	0	0	0	0	0	0	0	0	0	0	0	0	0	0	0	0	0	0	0	0	0	0	0	0	0	0	0
Q16695	Histone H3.1t OS=Homo sapiens GN=HIST3H3 PE=1 SV=3	20	0	112.422	0	0	0	0	0	0	0	0	0	0	0	0	0	0	0	0	0	0	0	0	0	0	0	0	0	0	0	0	0	0	0	0	0	0	0	0	0	0	0	0	0	0	0	0	0
P07355	Annexin A2 OS=Homo sapiens GN=ANXA2 PE=1 SV=2	18	0	99.2514	0	0	0	0	0	0	0	0	0	0	0	0	0	0	0	0	0	0	0	0	0	0	0	0	0	0	0	0	0	0	0	0	0	0	0	0	0	0	0	0	0	0	0	0	0
A6NMY6	Putative annexin A2-like protein OS=Homo sapiens GN=ANXA2P2 PE=5 SV=2	16	0	90.3853	0	0	0	0	0	0	0	0	0	0	0	0	0	0	0	0	0	0	0	0	0	0	0	0	0	0	0	0	0	0	0	0	0	0	0	0	0	0	0	0	0	0	0	0	0
P21266	Glutathione S-transferase Mu 3 OS=Homo sapiens GN=GSTM3 PE=1 SV=3	12	0	84.1967	0	0	0	0	0	0	0	0	0	0	0	0	0	0	0	0	0	0	0	0	0	0	0	0	0	0	0	0	0	0	0	0	0	0	0	0	0	0	0	0	0	0	0	0	0
Q96A08	Histone H2B type 1-A OS=Homo sapiens GN=HIST1H2BA PE=1 SV=3	16	0	80.217	0	0	0	0	0	0	0	0	0	0	0	0	0	0	0	0	0	0	0	0	0	0	0	0	0	0	0	0	0	0	0	0	0	0	0	0	0	0	0	0	0	0	0	0	0
P43155	Carnitine O-acetyltransferase OS=Homo sapiens GN=CRAT PE=1 SV=5	12	0	80.1572	0	0	0	0	0	0	0	0	0	0	0	0	0	0	0	0	0	0	0	0	0	0	0	0	0	0	0	0	0	0	0	0	0	0	0	0	0	0	0	0	0	0	0	0	0
A6NNZ2;A6NKZ8	Tubulin beta-8 chain-like protein LOC260334 OS=Homo sapiens PE=1 SV=1	12	0	78.7553	0	0	0	0	0	0	0	0	0	0	0	0	0	0	0	0	0	0	0	0	0	0	0	0	0	0	0	0	0	0	0	0	0	0	0	0	0	0	0	0	0	0	0	0	0
P16104	Histone H2AX OS=Homo sapiens GN=H2AFX PE=1 SV=2	15	0	72.9616	0	0	0	0	0	0	0	0	0	0	0	0	0	0	0	0	0	0	0	0	0	0	0	0	0	0	0	0	0	0	0	0	0	0	0	0	0	0	0	0	0	0	0	0	0
P0CG05;P0CG06;P0DOY2;P0DOY3	Ig lambda-2 chain C regions OS=Homo sapiens GN=IGLC2 PE=1 SV=1	13	0	72.4401	0	0	0	0	0	0	0	0	0	0	0	0	0	0	0	0	0	0	0	0	0	0	0	0	0	0	0	0	0	0	0	0	0	0	0	0	0	0	0	0	0	0	0	0	0
O75914	Serine/threonine-protein kinase PAK 3 OS=Homo sapiens GN=PAK3 PE=1 SV=2	9	0	71.275	0	0	0	0	0	0	0	0	0	0	0	0	0	0	0	0	0	0	0	0	0	0	0	0	0	0	0	0	0	0	0	0	0	0	0	0	0	0	0	0	0	0	0	0	0
Q58FF8	Putative heat shock protein HSP 90-beta 2 OS=Homo sapiens GN=HSP90AB2P PE=1 SV=2	11	0	68.2362	0	0	0	0	0	0	0	0	0	0	0	0	0	0	0	0	0	0	0	0	0	0	0	0	0	0	0	0	0	0	0	0	0	0	0	0	0	0	0	0	0	0	0	0	0
P15880	40S ribosomal protein S2 OS=Homo sapiens GN=RPS2 PE=1 SV=2	12	0	67.4259	0	0	0	0	0	0	0	0	0	0	0	0	0	0	0	0	0	0	0	0	0	0	0	0	0	0	0	0	0	0	0	0	0	0	0	0	0	0	0	0	0	0	0	0	0
P02008	Hemoglobin subunit zeta OS=Homo sapiens GN=HBZ PE=1 SV=2	17	0	65.4049	0	0	0	0	0	0	0	0	0	0	0	0	0	0	0	0	0	0	0	0	0	0	0	0	0	0	0	0	0	0	0	0	0	0	0	0	0	0	0	0	0	0	0	0	0
P0DOX6	Immunoglobulin mu heavy chain OS=Homo sapiens PE=1 SV=1	11	0	64.2305	0	0	0	0	0	0	0	0	0	0	0	0	0	0	0	0	0	0	0	0	0	0	0	0	0	0	0	0	0	0	0	0	0	0	0	0	0	0	0	0	0	0	0	0	0
P20618	Proteasome subunit beta type-1 OS=Homo sapiens GN=PSMB1 PE=1 SV=2	12	0	62.3123	0	0	0	0	0	0	0	0	0	0	0	0	0	0	0	0	0	0	0	0	0	0	0	0	0	0	0	0	0	0	0	0	0	0	0	0	0	0	0	0	0	0	0	0	0
P01877	Ig alpha-2 chain C region OS=Homo sapiens GN=IGHA2 PE=1 SV=3	10	0	60.6138	0	0	0	0	0	0	0	0	0	0	0	0	0	0	0	0	0	0	0	0	0	0	0	0	0	0	0	0	0	0	0	0	0	0	0	0	0	0	0	0	0	0	0	0	0
P35626	Beta-adrenergic receptor kinase 2 OS=Homo sapiens GN=ADRBK2 PE=1 SV=2	11	0	59.6728	0	0	0	0	0	0	0	0	0	0	0	0	0	0	0	0	0	0	0	0	0	0	0	0	0	0	0	0	0	0	0	0	0	0	0	0	0	0	0	0	0	0	0	0	0
P02533	Keratin, type I cytoskeletal 14 OS=Homo sapiens GN=KRT14 PE=1 SV=4	9	0	57.4821	0	0	0	0	0	0	0	0	0	0	0	0	0	0	0	0	0	0	0	0	0	0	0	0	0	0	0	0	0	0	0	0	0	0	0	0	0	0	0	0	0	0	0	0	0
Q5VWM3;A3QJZ6;Q5SWL8	PRAME family member 18 OS=Homo sapiens GN=PRAMEF18 PE=2 SV=1	10	0	57.3112	0	0	0	0	0	0	0	0	0	0	0	0	0	0	0	0	0	0	0	0	0	0	0	0	0	0	0	0	0	0	0	0	0	0	0	0	0	0	0	0	0	0	0	0	0
P0CW22;P08708	40S ribosomal protein S17-like OS=Homo sapiens GN=RPS17L PE=1 SV=1	9	0	55.0028	0	0	0	0	0	0	0	0	0	0	0	0	0	0	0	0	0	0	0	0	0	0	0	0	0	0	0	0	0	0	0	0	0	0	0	0	0	0	0	0	0	0	0	0	0
P02763	Alpha-1-acid glycoprotein 1 OS=Homo sapiens GN=ORM1 PE=1 SV=1	7	0	53.6058	0	0	0	0	0	0	0	0	0	0	0	0	0	0	0	0	0	0	0	0	0	0	0	0	0	0	0	0	0	0	0	0	0	0	0	0	0	0	0	0	0	0	0	0	0
Q9BQ69	O-acetyl-ADP-ribose deacetylase MACROD1 OS=Homo sapiens GN=MACROD1 PE=1 SV=2	7	0	51.5332	0	0	0	0	0	0	0	0	0	0	0	0	0	0	0	0	0	0	0	0	0	0	0	0	0	0	0	0	0	0	0	0	0	0	0	0	0	0	0	0	0	0	0	0	0
Q9NSB2	Keratin, type II cuticular Hb4 OS=Homo sapiens GN=KRT84 PE=2 SV=2	8	0	47.7803	0	0	0	0	0	0	0	0	0	0	0	0	0	0	0	0	0	0	0	0	0	0	0	0	0	0	0	0	0	0	0	0	0	0	0	0	0	0	0	0	0	0	0	0	0
Q4V328	GRIP1-associated protein 1 OS=Homo sapiens GN=GRIPAP1 PE=1 SV=1	9	0	47.7509	0	0	0	0	0	0	0	0	0	0	0	0	0	0	0	0	0	0	0	0	0	0	0	0	0	0	0	0	0	0	0	0	0	0	0	0	0	0	0	0	0	0	0	0	0
Q5VTR2	E3 ubiquitin-protein ligase BRE1A OS=Homo sapiens GN=RNF20 PE=1 SV=2	8	0	47.6834	0	0	0	0	0	0	0	0	0	0	0	0	0	0	0	0	0	0	0	0	0	0	0	0	0	0	0	0	0	0	0	0	0	0	0	0	0	0	0	0	0	0	0	0	0
P09669	Cytochrome c oxidase subunit 6C OS=Homo sapiens GN=COX6C PE=1 SV=2	6	0	47.5539	0	0	0	0	0	0	0	0	0	0	0	0	0	0	0	0	0	0	0	0	0	0	0	0	0	0	0	0	0	0	0	0	0	0	0	0	0	0	0	0	0	0	0	0	0
A2RUB1	Uncharacterized protein C17orf104 OS=Homo sapiens GN=C17orf104 PE=2 SV=3	11	0	45.8231	0	0	0	0	0	0	0	0	0	0	0	0	0	0	0	0	0	0	0	0	0	0	0	0	0	0	0	0	0	0	0	0	0	0	0	0	0	0	0	0	0	0	0	0	0
Q96CV9	Optineurin OS=Homo sapiens GN=OPTN PE=1 SV=2	7	0	45.678	0	0	0	0	0	0	0	0	0	0	0	0	0	0	0	0	0	0	0	0	0	0	0	0	0	0	0	0	0	0	0	0	0	0	0	0	0	0	0	0	0	0	0	0	0
Q9H0U4	Ras-related protein Rab-1B OS=Homo sapiens GN=RAB1B PE=1 SV=1	7	0	45.3081	0	0	0	0	0	0	0	0	0	0	0	0	0	0	0	0	0	0	0	0	0	0	0	0	0	0	0	0	0	0	0	0	0	0	0	0	0	0	0	0	0	0	0	0	0
P30622	CAP-Gly domain-containing linker protein 1 OS=Homo sapiens GN=CLIP1 PE=1 SV=2	7	0	43.3218	0	0	0	0	0	0	0	0	0	0	0	0	0	0	0	0	0	0	0	0	0	0	0	0	0	0	0	0	0	0	0	0	0	0	0	0	0	0	0	0	0	0	0	0	0
P22061	Protein-L-isoaspartate(D-aspartate) O-methyltransferase OS=Homo sapiens GN=PCMT1 PE=1 SV=4	5	0	43.2664	0	0	0	0	0	0	0	0	0	0	0	0	0	0	0	0	0	0	0	0	0	0	0	0	0	0	0	0	0	0	0	0	0	0	0	0	0	0	0	0	0	0	0	0	0
Q8IXJ6	NAD-dependent protein deacetylase sirtuin-2 OS=Homo sapiens GN=SIRT2 PE=1 SV=2	8	0	41.5302	0	0	0	0	0	0	0	0	0	0	0	0	0	0	0	0	0	0	0	0	0	0	0	0	0	0	0	0	0	0	0	0	0	0	0	0	0	0	0	0	0	0	0	0	0
P17980	26S protease regulatory subunit 6A OS=Homo sapiens GN=PSMC3 PE=1 SV=3	7	0	40.7091	0	0	0	0	0	0	0	0	0	0	0	0	0	0	0	0	0	0	0	0	0	0	0	0	0	0	0	0	0	0	0	0	0	0	0	0	0	0	0	0	0	0	0	0	0
Q9H2F9	Coiled-coil domain-containing protein 68 OS=Homo sapiens GN=CCDC68 PE=2 SV=1	8	0	40.1844	0	0	0	0	0	0	0	0	0	0	0	0	0	0	0	0	0	0	0	0	0	0	0	0	0	0	0	0	0	0	0	0	0	0	0	0	0	0	0	0	0	0	0	0	0
P0C0S5;Q71UI9	Histone H2A.Z OS=Homo sapiens GN=H2AFZ PE=1 SV=2	7	0	40.0359	0	0	0	0	0	0	0	0	0	0	0	0	0	0	0	0	0	0	0	0	0	0	0	0	0	0	0	0	0	0	0	0	0	0	0	0	0	0	0	0	0	0	0	0	0
Q8TD08	Mitogen-activated protein kinase 15 OS=Homo sapiens GN=MAPK15 PE=1 SV=1	7	0	39.779	0	0	0	0	0	0	0	0	0	0	0	0	0	0	0	0	0	0	0	0	0	0	0	0	0	0	0	0	0	0	0	0	0	0	0	0	0	0	0	0	0	0	0	0	0
P51843	Nuclear receptor subfamily 0 group B member 1 OS=Homo sapiens GN=NR0B1 PE=1 SV=2	5	0	39.059	0	0	0	0	0	0	0	0	0	0	0	0	0	0	0	0	0	0	0	0	0	0	0	0	0	0	0	0	0	0	0	0	0	0	0	0	0	0	0	0	0	0	0	0	0
O43920	NADH dehydrogenase [ubiquinone] iron-sulfur protein 5 OS=Homo sapiens GN=NDUFS5 PE=1 SV=3	5	0	38.3683	0	0	0	0	0	0	0	0	0	0	0	0	0	0	0	0	0	0	0	0	0	0	0	0	0	0	0	0	0	0	0	0	0	0	0	0	0	0	0	0	0	0	0	0	0
Q9UIJ5	Palmitoyltransferase ZDHHC2 OS=Homo sapiens GN=ZDHHC2 PE=2 SV=1	7	0	37.9137	0	0	0	0	0	0	0	0	0	0	0	0	0	0	0	0	0	0	0	0	0	0	0	0	0	0	0	0	0	0	0	0	0	0	0	0	0	0	0	0	0	0	0	0	0
Q9BZ01	Protein FRG1B OS=Homo sapiens GN=FRG1B PE=2 SV=1	6	0	36.8681	0	0	0	0	0	0	0	0	0	0	0	0	0	0	0	0	0	0	0	0	0	0	0	0	0	0	0	0	0	0	0	0	0	0	0	0	0	0	0	0	0	0	0	0	0
P16190;P16188;P16189	HLA class I histocompatibility antigen, A-33 alpha chain OS=Homo sapiens GN=HLA-A PE=1 SV=3	4	0	36.6323	0	0	0	0	0	0	0	0	0	0	0	0	0	0	0	0	0	0	0	0	0	0	0	0	0	0	0	0	0	0	0	0	0	0	0	0	0	0	0	0	0	0	0	0	0
Q01973	Tyrosine-protein kinase transmembrane receptor ROR1 OS=Homo sapiens GN=ROR1 PE=1 SV=2	5	0	36.3802	0	0	0	0	0	0	0	0	0	0	0	0	0	0	0	0	0	0	0	0	0	0	0	0	0	0	0	0	0	0	0	0	0	0	0	0	0	0	0	0	0	0	0	0	0
O14744	Protein arginine N-methyltransferase 5 OS=Homo sapiens GN=PRMT5 PE=1 SV=4	5	0	36.3092	0	0	0	0	0	0	0	0	0	0	0	0	0	0	0	0	0	0	0	0	0	0	0	0	0	0	0	0	0	0	0	0	0	0	0	0	0	0	0	0	0	0	0	0	0
P49773	Histidine triad nucleotide-binding protein 1 OS=Homo sapiens GN=HINT1 PE=1 SV=2	7	0	35.3936	0	0	0	0	0	0	0	0	0	0	0	0	0	0	0	0	0	0	0	0	0	0	0	0	0	0	0	0	0	0	0	0	0	0	0	0	0	0	0	0	0	0	0	0	0
P05121	Plasminogen activator inhibitor 1 OS=Homo sapiens GN=SERPINE1 PE=1 SV=1	5	0	35.193	0	0	0	0	0	0	0	0	0	0	0	0	0	0	0	0	0	0	0	0	0	0	0	0	0	0	0	0	0	0	0	0	0	0	0	0	0	0	0	0	0	0	0	0	0
Q08623	Pseudouridine-5'-monophosphatase OS=Homo sapiens GN=HDHD1 PE=1 SV=3	6	0	34.6807	0	0	0	0	0	0	0	0	0	0	0	0	0	0	0	0	0	0	0	0	0	0	0	0	0	0	0	0	0	0	0	0	0	0	0	0	0	0	0	0	0	0	0	0	0
Q9Y6B6	GTP-binding protein SAR1b OS=Homo sapiens GN=SAR1B PE=1 SV=1	5	0	34.3878	0	0	0	0	0	0	0	0	0	0	0	0	0	0	0	0	0	0	0	0	0	0	0	0	0	0	0	0	0	0	0	0	0	0	0	0	0	0	0	0	0	0	0	0	0
Q9NX40	OCIA domain-containing protein 1 OS=Homo sapiens GN=OCIAD1 PE=1 SV=1	5	0	34.2878	0	0	0	0	0	0	0	0	0	0	0	0	0	0	0	0	0	0	0	0	0	0	0	0	0	0	0	0	0	0	0	0	0	0	0	0	0	0	0	0	0	0	0	0	0
Q5BJE1	Coiled-coil domain-containing protein 178 OS=Homo sapiens GN=CCDC178 PE=2 SV=3	6	0	33.6858	0	0	0	0	0	0	0	0	0	0	0	0	0	0	0	0	0	0	0	0	0	0	0	0	0	0	0	0	0	0	0	0	0	0	0	0	0	0	0	0	0	0	0	0	0
Q86UE8	Serine/threonine-protein kinase tousled-like 2 OS=Homo sapiens GN=TLK2 PE=1 SV=2	7	0	32.7362	0	0	0	0	0	0	0	0	0	0	0	0	0	0	0	0	0	0	0	0	0	0	0	0	0	0	0	0	0	0	0	0	0	0	0	0	0	0	0	0	0	0	0	0	0
Q8TDQ7	Glucosamine-6-phosphate isomerase 2 OS=Homo sapiens GN=GNPDA2 PE=1 SV=1	6	0	32.4957	0	0	0	0	0	0	0	0	0	0	0	0	0	0	0	0	0	0	0	0	0	0	0	0	0	0	0	0	0	0	0	0	0	0	0	0	0	0	0	0	0	0	0	0	0
Q01094	Transcription factor E2F1 OS=Homo sapiens GN=E2F1 PE=1 SV=1	5	0	31.9376	0	0	0	0	0	0	0	0	0	0	0	0	0	0	0	0	0	0	0	0	0	0	0	0	0	0	0	0	0	0	0	0	0	0	0	0	0	0	0	0	0	0	0	0	0
Q9NTX5	Ethylmalonyl-CoA decarboxylase OS=Homo sapiens GN=ECHDC1 PE=1 SV=2	4	0	31.7342	0	0	0	0	0	0	0	0	0	0	0	0	0	0	0	0	0	0	0	0	0	0	0	0	0	0	0	0	0	0	0	0	0	0	0	0	0	0	0	0	0	0	0	0	0
O95810	Serum deprivation-response protein OS=Homo sapiens GN=SDPR PE=1 SV=3	5	0	31.6762	0	0	0	0	0	0	0	0	0	0	0	0	0	0	0	0	0	0	0	0	0	0	0	0	0	0	0	0	0	0	0	0	0	0	0	0	0	0	0	0	0	0	0	0	0
P18462;P10314;P30450;P30453;P30456;P30457;P30459;P30512	HLA class I histocompatibility antigen, A-25 alpha chain OS=Homo sapiens GN=HLA-A PE=1 SV=1	4	0	31.6159	0	0	0	0	0	0	0	0	0	0	0	0	0	0	0	0	0	0	0	0	0	0	0	0	0	0	0	0	0	0	0	0	0	0	0	0	0	0	0	0	0	0	0	0	0
Q8WTT2	Nucleolar complex protein 3 homolog OS=Homo sapiens GN=NOC3L PE=1 SV=1	4	0	31.2703	0	0	0	0	0	0	0	0	0	0	0	0	0	0	0	0	0	0	0	0	0	0	0	0	0	0	0	0	0	0	0	0	0	0	0	0	0	0	0	0	0	0	0	0	0
O95954	Formimidoyltransferase-cyclodeaminase OS=Homo sapiens GN=FTCD PE=1 SV=2	6	0	31.2237	0	0	0	0	0	0	0	0	0	0	0	0	0	0	0	0	0	0	0	0	0	0	0	0	0	0	0	0	0	0	0	0	0	0	0	0	0	0	0	0	0	0	0	0	0
Q68CZ6	HAUS augmin-like complex subunit 3 OS=Homo sapiens GN=HAUS3 PE=1 SV=1	4	0	31.1378	0	0	0	0	0	0	0	0	0	0	0	0	0	0	0	0	0	0	0	0	0	0	0	0	0	0	0	0	0	0	0	0	0	0	0	0	0	0	0	0	0	0	0	0	0
P54750	Calcium/calmodulin-dependent 3',5'-cyclic nucleotide phosphodiesterase 1A OS=Homo sapiens GN=PDE1A PE=2 SV=2	4	0	30.6554	0	0	0	0	0	0	0	0	0	0	0	0	0	0	0	0	0	0	0	0	0	0	0	0	0	0	0	0	0	0	0	0	0	0	0	0	0	0	0	0	0	0	0	0	0
Q6GTX8	Leukocyte-associated immunoglobulin-like receptor 1 OS=Homo sapiens GN=LAIR1 PE=1 SV=1	5	0	30.6351	0	0	0	0	0	0	0	0	0	0	0	0	0	0	0	0	0	0	0	0	0	0	0	0	0	0	0	0	0	0	0	0	0	0	0	0	0	0	0	0	0	0	0	0	0
Q8IYT1	Protein FAM71A OS=Homo sapiens GN=FAM71A PE=2 SV=2	4	0	30.6061	0	0	0	0	0	0	0	0	0	0	0	0	0	0	0	0	0	0	0	0	0	0	0	0	0	0	0	0	0	0	0	0	0	0	0	0	0	0	0	0	0	0	0	0	0
Q6P5Q4	Leiomodin-2 OS=Homo sapiens GN=LMOD2 PE=2 SV=2	6	0	30.2591	0	0	0	0	0	0	0	0	0	0	0	0	0	0	0	0	0	0	0	0	0	0	0	0	0	0	0	0	0	0	0	0	0	0	0	0	0	0	0	0	0	0	0	0	0
Q5H9L4	Transcription initiation factor TFIID subunit 7-like OS=Homo sapiens GN=TAF7L PE=2 SV=1	5	0	30.2379	0	0	0	0	0	0	0	0	0	0	0	0	0	0	0	0	0	0	0	0	0	0	0	0	0	0	0	0	0	0	0	0	0	0	0	0	0	0	0	0	0	0	0	0	0
P13987	CD59 glycoprotein OS=Homo sapiens GN=CD59 PE=1 SV=1	4	0	30.0078	0	0	0	0	0	0	0	0	0	0	0	0	0	0	0	0	0	0	0	0	0	0	0	0	0	0	0	0	0	0	0	0	0	0	0	0	0	0	0	0	0	0	0	0	0
Q6UWP2	Dehydrogenase/reductase SDR family member 11 OS=Homo sapiens GN=DHRS11 PE=1 SV=1	5	0	29.9119	0	0	0	0	0	0	0	0	0	0	0	0	0	0	0	0	0	0	0	0	0	0	0	0	0	0	0	0	0	0	0	0	0	0	0	0	0	0	0	0	0	0	0	0	0
B1AK76	Putative SNURF-like protein OS=Homo sapiens GN=SNURFL PE=5 SV=2	5	0	29.3842	0	0	0	0	0	0	0	0	0	0	0	0	0	0	0	0	0	0	0	0	0	0	0	0	0	0	0	0	0	0	0	0	0	0	0	0	0	0	0	0	0	0	0	0	0
Q96GX9	Methylthioribulose-1-phosphate dehydratase OS=Homo sapiens GN=APIP PE=1 SV=1	4	0	29.3349	0	0	0	0	0	0	0	0	0	0	0	0	0	0	0	0	0	0	0	0	0	0	0	0	0	0	0	0	0	0	0	0	0	0	0	0	0	0	0	0	0	0	0	0	0
P20807	Calpain-3 OS=Homo sapiens GN=CAPN3 PE=1 SV=2	5	0	29.2749	0	0	0	0	0	0	0	0	0	0	0	0	0	0	0	0	0	0	0	0	0	0	0	0	0	0	0	0	0	0	0	0	0	0	0	0	0	0	0	0	0	0	0	0	0
Q9Y3A5	Ribosome maturation protein SBDS OS=Homo sapiens GN=SBDS PE=1 SV=4	4	0	29.2295	0	0	0	0	0	0	0	0	0	0	0	0	0	0	0	0	0	0	0	0	0	0	0	0	0	0	0	0	0	0	0	0	0	0	0	0	0	0	0	0	0	0	0	0	0
Q8TD16	Protein bicaudal D homolog 2 OS=Homo sapiens GN=BICD2 PE=1 SV=1	4	0	29.0206	0	0	0	0	0	0	0	0	0	0	0	0	0	0	0	0	0	0	0	0	0	0	0	0	0	0	0	0	0	0	0	0	0	0	0	0	0	0	0	0	0	0	0	0	0
Q9NP58	ATP-binding cassette sub-family B member 6, mitochondrial OS=Homo sapiens GN=ABCB6 PE=1 SV=1	4	0	28.9666	0	0	0	0	0	0	0	0	0	0	0	0	0	0	0	0	0	0	0	0	0	0	0	0	0	0	0	0	0	0	0	0	0	0	0	0	0	0	0	0	0	0	0	0	0
Q9H501	ESF1 homolog OS=Homo sapiens GN=ESF1 PE=1 SV=1	5	0	28.7038	0	0	0	0	0	0	0	0	0	0	0	0	0	0	0	0	0	0	0	0	0	0	0	0	0	0	0	0	0	0	0	0	0	0	0	0	0	0	0	0	0	0	0	0	0
Q96MH2	Protein HEXIM2 OS=Homo sapiens GN=HEXIM2 PE=1 SV=1	5	0	28.5714	0	0	0	0	0	0	0	0	0	0	0	0	0	0	0	0	0	0	0	0	0	0	0	0	0	0	0	0	0	0	0	0	0	0	0	0	0	0	0	0	0	0	0	0	0
Q96IX5	Up-regulated during skeletal muscle growth protein 5 OS=Homo sapiens GN=USMG5 PE=1 SV=1	4	0	28.3907	0	0	0	0	0	0	0	0	0	0	0	0	0	0	0	0	0	0	0	0	0	0	0	0	0	0	0	0	0	0	0	0	0	0	0	0	0	0	0	0	0	0	0	0	0
O95936	Eomesodermin homolog OS=Homo sapiens GN=EOMES PE=1 SV=3	4	0	28.3487	0	0	0	0	0	0	0	0	0	0	0	0	0	0	0	0	0	0	0	0	0	0	0	0	0	0	0	0	0	0	0	0	0	0	0	0	0	0	0	0	0	0	0	0	0
A6NIX2	Wilms tumor protein 1-interacting protein OS=Homo sapiens GN=WTIP PE=1 SV=3	3	0	28.2342	0	0	0	0	0	0	0	0	0	0	0	0	0	0	0	0	0	0	0	0	0	0	0	0	0	0	0	0	0	0	0	0	0	0	0	0	0	0	0	0	0	0	0	0	0
P14136	Glial fibrillary acidic protein OS=Homo sapiens GN=GFAP PE=1 SV=1	3	0	28.2049	0	0	0	0	0	0	0	0	0	0	0	0	0	0	0	0	0	0	0	0	0	0	0	0	0	0	0	0	0	0	0	0	0	0	0	0	0	0	0	0	0	0	0	0	0
Q6ZNE5	Beclin 1-associated autophagy-related key regulator OS=Homo sapiens GN=ATG14 PE=1 SV=1	6	0	28.0368	0	0	0	0	0	0	0	0	0	0	0	0	0	0	0	0	0	0	0	0	0	0	0	0	0	0	0	0	0	0	0	0	0	0	0	0	0	0	0	0	0	0	0	0	0
P04217	Alpha-1B-glycoprotein OS=Homo sapiens GN=A1BG PE=1 SV=4	4	0	27.9621	0	0	0	0	0	0	0	0	0	0	0	0	0	0	0	0	0	0	0	0	0	0	0	0	0	0	0	0	0	0	0	0	0	0	0	0	0	0	0	0	0	0	0	0	0
Q5W5X9	Tetratricopeptide repeat protein 23 OS=Homo sapiens GN=TTC23 PE=2 SV=1	4	0	27.7224	0	0	0	0	0	0	0	0	0	0	0	0	0	0	0	0	0	0	0	0	0	0	0	0	0	0	0	0	0	0	0	0	0	0	0	0	0	0	0	0	0	0	0	0	0
Q9NQ48	Leucine zipper transcription factor-like protein 1 OS=Homo sapiens GN=LZTFL1 PE=1 SV=1	5	0	27.6723	0	0	0	0	0	0	0	0	0	0	0	0	0	0	0	0	0	0	0	0	0	0	0	0	0	0	0	0	0	0	0	0	0	0	0	0	0	0	0	0	0	0	0	0	0
Q9H9T3	Elongator complex protein 3 OS=Homo sapiens GN=ELP3 PE=1 SV=2	3	0	27.6515	0	0	0	0	0	0	0	0	0	0	0	0	0	0	0	0	0	0	0	0	0	0	0	0	0	0	0	0	0	0	0	0	0	0	0	0	0	0	0	0	0	0	0	0	0
Q8NEM0	Microcephalin OS=Homo sapiens GN=MCPH1 PE=1 SV=4	5	0	27.6378	0	0	0	0	0	0	0	0	0	0	0	0	0	0	0	0	0	0	0	0	0	0	0	0	0	0	0	0	0	0	0	0	0	0	0	0	0	0	0	0	0	0	0	0	0
Q9UN36	Protein NDRG2 OS=Homo sapiens GN=NDRG2 PE=1 SV=2	3	0	27.4845	0	0	0	0	0	0	0	0	0	0	0	0	0	0	0	0	0	0	0	0	0	0	0	0	0	0	0	0	0	0	0	0	0	0	0	0	0	0	0	0	0	0	0	0	0
P22234	Multifunctional protein ADE2 OS=Homo sapiens GN=PAICS PE=1 SV=3	4	0	27.204	0	0	0	0	0	0	0	0	0	0	0	0	0	0	0	0	0	0	0	0	0	0	0	0	0	0	0	0	0	0	0	0	0	0	0	0	0	0	0	0	0	0	0	0	0
P30042	ES1 protein homolog, mitochondrial OS=Homo sapiens GN=C21orf33 PE=1 SV=3	4	0	27.0874	0	0	0	0	0	0	0	0	0	0	0	0	0	0	0	0	0	0	0	0	0	0	0	0	0	0	0	0	0	0	0	0	0	0	0	0	0	0	0	0	0	0	0	0	0
Q9H972	Uncharacterized protein C14orf93 OS=Homo sapiens GN=C14orf93 PE=2 SV=1	6	0	26.8947	0	0	0	0	0	0	0	0	0	0	0	0	0	0	0	0	0	0	0	0	0	0	0	0	0	0	0	0	0	0	0	0	0	0	0	0	0	0	0	0	0	0	0	0	0
P35241	Radixin OS=Homo sapiens GN=RDX PE=1 SV=1	5	0	26.7729	0	0	0	0	0	0	0	0	0	0	0	0	0	0	0	0	0	0	0	0	0	0	0	0	0	0	0	0	0	0	0	0	0	0	0	0	0	0	0	0	0	0	0	0	0
Q9UL42	Paraneoplastic antigen Ma2 OS=Homo sapiens GN=PNMA2 PE=1 SV=2	4	0	26.7618	0	0	0	0	0	0	0	0	0	0	0	0	0	0	0	0	0	0	0	0	0	0	0	0	0	0	0	0	0	0	0	0	0	0	0	0	0	0	0	0	0	0	0	0	0
Q14982	Opioid-binding protein/cell adhesion molecule OS=Homo sapiens GN=OPCML PE=1 SV=1	5	0	26.3553	0	0	0	0	0	0	0	0	0	0	0	0	0	0	0	0	0	0	0	0	0	0	0	0	0	0	0	0	0	0	0	0	0	0	0	0	0	0	0	0	0	0	0	0	0
P19652	Alpha-1-acid glycoprotein 2 OS=Homo sapiens GN=ORM2 PE=1 SV=2	5	0	26.2843	0	0	0	0	0	0	0	0	0	0	0	0	0	0	0	0	0	0	0	0	0	0	0	0	0	0	0	0	0	0	0	0	0	0	0	0	0	0	0	0	0	0	0	0	0
Q9NPE2	Neugrin OS=Homo sapiens GN=NGRN PE=1 SV=2	5	0	26.1467	0	0	0	0	0	0	0	0	0	0	0	0	0	0	0	0	0	0	0	0	0	0	0	0	0	0	0	0	0	0	0	0	0	0	0	0	0	0	0	0	0	0	0	0	0
Q969M2	Gap junction alpha-10 protein OS=Homo sapiens GN=GJA10 PE=2 SV=1	5	0	25.9471	0	0	0	0	0	0	0	0	0	0	0	0	0	0	0	0	0	0	0	0	0	0	0	0	0	0	0	0	0	0	0	0	0	0	0	0	0	0	0	0	0	0	0	0	0
P00734	Prothrombin OS=Homo sapiens GN=F2 PE=1 SV=2	3	0	25.9172	0	0	0	0	0	0	0	0	0	0	0	0	0	0	0	0	0	0	0	0	0	0	0	0	0	0	0	0	0	0	0	0	0	0	0	0	0	0	0	0	0	0	0	0	0
P08779	Keratin, type I cytoskeletal 16 OS=Homo sapiens GN=KRT16 PE=1 SV=4	4	0	25.8868	0	0	0	0	0	0	0	0	0	0	0	0	0	0	0	0	0	0	0	0	0	0	0	0	0	0	0	0	0	0	0	0	0	0	0	0	0	0	0	0	0	0	0	0	0
Q5JVL4	EF-hand domain-containing protein 1 OS=Homo sapiens GN=EFHC1 PE=1 SV=1	4	0	25.7679	0	0	0	0	0	0	0	0	0	0	0	0	0	0	0	0	0	0	0	0	0	0	0	0	0	0	0	0	0	0	0	0	0	0	0	0	0	0	0	0	0	0	0	0	0
Q96S66	Chloride channel CLIC-like protein 1 OS=Homo sapiens GN=CLCC1 PE=1 SV=1	4	0	25.698	0	0	0	0	0	0	0	0	0	0	0	0	0	0	0	0	0	0	0	0	0	0	0	0	0	0	0	0	0	0	0	0	0	0	0	0	0	0	0	0	0	0	0	0	0
Q9P2J5	Leucine--tRNA ligase, cytoplasmic OS=Homo sapiens GN=LARS PE=1 SV=2	3	0	25.5428	0	0	0	0	0	0	0	0	0	0	0	0	0	0	0	0	0	0	0	0	0	0	0	0	0	0	0	0	0	0	0	0	0	0	0	0	0	0	0	0	0	0	0	0	0
O60664	Perilipin-3 OS=Homo sapiens GN=PLIN3 PE=1 SV=3	4	0	25.5222	0	0	0	0	0	0	0	0	0	0	0	0	0	0	0	0	0	0	0	0	0	0	0	0	0	0	0	0	0	0	0	0	0	0	0	0	0	0	0	0	0	0	0	0	0
Q9BY71	Leucine-rich repeat-containing protein 3 OS=Homo sapiens GN=LRRC3 PE=1 SV=1	3	0	25.4137	0	0	0	0	0	0	0	0	0	0	0	0	0	0	0	0	0	0	0	0	0	0	0	0	0	0	0	0	0	0	0	0	0	0	0	0	0	0	0	0	0	0	0	0	0
Q9UEW3	Macrophage receptor MARCO OS=Homo sapiens GN=MARCO PE=1 SV=1	5	0	25.267	0	0	0	0	0	0	0	0	0	0	0	0	0	0	0	0	0	0	0	0	0	0	0	0	0	0	0	0	0	0	0	0	0	0	0	0	0	0	0	0	0	0	0	0	0
Q8IZP7	Heparan-sulfate 6-O-sulfotransferase 3 OS=Homo sapiens GN=HS6ST3 PE=2 SV=3	3	0	25.234	0	0	0	0	0	0	0	0	0	0	0	0	0	0	0	0	0	0	0	0	0	0	0	0	0	0	0	0	0	0	0	0	0	0	0	0	0	0	0	0	0	0	0	0	0
Q5RL73	RNA-binding protein 48 OS=Homo sapiens GN=RBM48 PE=2 SV=1	5	0	25.086	0	0	0	0	0	0	0	0	0	0	0	0	0	0	0	0	0	0	0	0	0	0	0	0	0	0	0	0	0	0	0	0	0	0	0	0	0	0	0	0	0	0	0	0	0
O43182	Rho GTPase-activating protein 6 OS=Homo sapiens GN=ARHGAP6 PE=1 SV=3	4	0	25.0299	0	0	0	0	0	0	0	0	0	0	0	0	0	0	0	0	0	0	0	0	0	0	0	0	0	0	0	0	0	0	0	0	0	0	0	0	0	0	0	0	0	0	0	0	0
P13797	Plastin-3 OS=Homo sapiens GN=PLS3 PE=1 SV=4	5	0	24.9239	0	0	0	0	0	0	0	0	0	0	0	0	0	0	0	0	0	0	0	0	0	0	0	0	0	0	0	0	0	0	0	0	0	0	0	0	0	0	0	0	0	0	0	0	0
O00401	Neural Wiskott-Aldrich syndrome protein OS=Homo sapiens GN=WASL PE=1 SV=2	4	0	24.9016	0	0	0	0	0	0	0	0	0	0	0	0	0	0	0	0	0	0	0	0	0	0	0	0	0	0	0	0	0	0	0	0	0	0	0	0	0	0	0	0	0	0	0	0	0
Q6VVX0	Vitamin D 25-hydroxylase OS=Homo sapiens GN=CYP2R1 PE=1 SV=1	4	0	24.7894	0	0	0	0	0	0	0	0	0	0	0	0	0	0	0	0	0	0	0	0	0	0	0	0	0	0	0	0	0	0	0	0	0	0	0	0	0	0	0	0	0	0	0	0	0
Q13620	Cullin-4B OS=Homo sapiens GN=CUL4B PE=1 SV=4	4	0	24.7459	0	0	0	0	0	0	0	0	0	0	0	0	0	0	0	0	0	0	0	0	0	0	0	0	0	0	0	0	0	0	0	0	0	0	0	0	0	0	0	0	0	0	0	0	0
O14531	Dihydropyrimidinase-related protein 4 OS=Homo sapiens GN=DPYSL4 PE=1 SV=2	4	0	24.2691	0	0	0	0	0	0	0	0	0	0	0	0	0	0	0	0	0	0	0	0	0	0	0	0	0	0	0	0	0	0	0	0	0	0	0	0	0	0	0	0	0	0	0	0	0
Q9H7Z7	Prostaglandin E synthase 2 OS=Homo sapiens GN=PTGES2 PE=1 SV=1	3	0	23.8238	0	0	0	0	0	0	0	0	0	0	0	0	0	0	0	0	0	0	0	0	0	0	0	0	0	0	0	0	0	0	0	0	0	0	0	0	0	0	0	0	0	0	0	0	0
Q13347	Eukaryotic translation initiation factor 3 subunit I OS=Homo sapiens GN=EIF3I PE=1 SV=1	5	0	23.7544	0	0	0	0	0	0	0	0	0	0	0	0	0	0	0	0	0	0	0	0	0	0	0	0	0	0	0	0	0	0	0	0	0	0	0	0	0	0	0	0	0	0	0	0	0
Q92858	Protein atonal homolog 1 OS=Homo sapiens GN=ATOH1 PE=2 SV=1	3	0	23.7062	0	0	0	0	0	0	0	0	0	0	0	0	0	0	0	0	0	0	0	0	0	0	0	0	0	0	0	0	0	0	0	0	0	0	0	0	0	0	0	0	0	0	0	0	0
P09960	Leukotriene A-4 hydrolase OS=Homo sapiens GN=LTA4H PE=1 SV=2	4	0	23.5387	0	0	0	0	0	0	0	0	0	0	0	0	0	0	0	0	0	0	0	0	0	0	0	0	0	0	0	0	0	0	0	0	0	0	0	0	0	0	0	0	0	0	0	0	0
Q8WUX9	Charged multivesicular body protein 7 OS=Homo sapiens GN=CHMP7 PE=1 SV=1	3	0	23.4684	0	0	0	0	0	0	0	0	0	0	0	0	0	0	0	0	0	0	0	0	0	0	0	0	0	0	0	0	0	0	0	0	0	0	0	0	0	0	0	0	0	0	0	0	0
P31943	Heterogeneous nuclear ribonucleoprotein H OS=Homo sapiens GN=HNRNPH1 PE=1 SV=4	4	0	22.9853	0	0	0	0	0	0	0	0	0	0	0	0	0	0	0	0	0	0	0	0	0	0	0	0	0	0	0	0	0	0	0	0	0	0	0	0	0	0	0	0	0	0	0	0	0
Q6ZVM7	TOM1-like protein 2 OS=Homo sapiens GN=TOM1L2 PE=1 SV=1	2	0	22.8428	0	0	0	0	0	0	0	0	0	0	0	0	0	0	0	0	0	0	0	0	0	0	0	0	0	0	0	0	0	0	0	0	0	0	0	0	0	0	0	0	0	0	0	0	0
Q49A88	Coiled-coil domain-containing protein 14 OS=Homo sapiens GN=CCDC14 PE=1 SV=3	3	0	22.8122	0	0	0	0	0	0	0	0	0	0	0	0	0	0	0	0	0	0	0	0	0	0	0	0	0	0	0	0	0	0	0	0	0	0	0	0	0	0	0	0	0	0	0	0	0
Q96PN6	Adenylate cyclase type 10 OS=Homo sapiens GN=ADCY10 PE=1 SV=3	4	0	22.7801	0	0	0	0	0	0	0	0	0	0	0	0	0	0	0	0	0	0	0	0	0	0	0	0	0	0	0	0	0	0	0	0	0	0	0	0	0	0	0	0	0	0	0	0	0
Q96KA5	Cleft lip and palate transmembrane protein 1-like protein OS=Homo sapiens GN=CLPTM1L PE=1 SV=1	4	0	22.7297	0	0	0	0	0	0	0	0	0	0	0	0	0	0	0	0	0	0	0	0	0	0	0	0	0	0	0	0	0	0	0	0	0	0	0	0	0	0	0	0	0	0	0	0	0
Q15056	Eukaryotic translation initiation factor 4H OS=Homo sapiens GN=EIF4H PE=1 SV=5	4	0	22.6635	0	0	0	0	0	0	0	0	0	0	0	0	0	0	0	0	0	0	0	0	0	0	0	0	0	0	0	0	0	0	0	0	0	0	0	0	0	0	0	0	0	0	0	0	0
Q86Y39	NADH dehydrogenase [ubiquinone] 1 alpha subcomplex subunit 11 OS=Homo sapiens GN=NDUFA11 PE=1 SV=3	2	0	22.4732	0	0	0	0	0	0	0	0	0	0	0	0	0	0	0	0	0	0	0	0	0	0	0	0	0	0	0	0	0	0	0	0	0	0	0	0	0	0	0	0	0	0	0	0	0
Q9ULJ1	Outer dense fiber protein 2-like OS=Homo sapiens GN=ODF2L PE=2 SV=2	2	0	22.3154	0	0	0	0	0	0	0	0	0	0	0	0	0	0	0	0	0	0	0	0	0	0	0	0	0	0	0	0	0	0	0	0	0	0	0	0	0	0	0	0	0	0	0	0	0
A8MXE2	Putative UDP-GlcNAc:betaGal beta-1,3-N-acetylglucosaminyltransferase LOC100288842 OS=Homo sapiens PE=5 SV=2	4	0	22.2494	0	0	0	0	0	0	0	0	0	0	0	0	0	0	0	0	0	0	0	0	0	0	0	0	0	0	0	0	0	0	0	0	0	0	0	0	0	0	0	0	0	0	0	0	0
Q9Y512	Sorting and assembly machinery component 50 homolog OS=Homo sapiens GN=SAMM50 PE=1 SV=3	4	0	22.0764	0	0	0	0	0	0	0	0	0	0	0	0	0	0	0	0	0	0	0	0	0	0	0	0	0	0	0	0	0	0	0	0	0	0	0	0	0	0	0	0	0	0	0	0	0
Q9BQI0	Allograft inflammatory factor 1-like OS=Homo sapiens GN=AIF1L PE=1 SV=1	3	0	22.0294	0	0	0	0	0	0	0	0	0	0	0	0	0	0	0	0	0	0	0	0	0	0	0	0	0	0	0	0	0	0	0	0	0	0	0	0	0	0	0	0	0	0	0	0	0
Q02338	D-beta-hydroxybutyrate dehydrogenase, mitochondrial OS=Homo sapiens GN=BDH1 PE=1 SV=3	4	0	22.0149	0	0	0	0	0	0	0	0	0	0	0	0	0	0	0	0	0	0	0	0	0	0	0	0	0	0	0	0	0	0	0	0	0	0	0	0	0	0	0	0	0	0	0	0	0
Q92934	Bcl2 antagonist of cell death OS=Homo sapiens GN=BAD PE=1 SV=3	5	0	21.9821	0	0	0	0	0	0	0	0	0	0	0	0	0	0	0	0	0	0	0	0	0	0	0	0	0	0	0	0	0	0	0	0	0	0	0	0	0	0	0	0	0	0	0	0	0
Q6PKG0	La-related protein 1 OS=Homo sapiens GN=LARP1 PE=1 SV=2	3	0	21.979	0	0	0	0	0	0	0	0	0	0	0	0	0	0	0	0	0	0	0	0	0	0	0	0	0	0	0	0	0	0	0	0	0	0	0	0	0	0	0	0	0	0	0	0	0
O95168	NADH dehydrogenase [ubiquinone] 1 beta subcomplex subunit 4 OS=Homo sapiens GN=NDUFB4 PE=1 SV=3	4	0	21.9719	0	0	0	0	0	0	0	0	0	0	0	0	0	0	0	0	0	0	0	0	0	0	0	0	0	0	0	0	0	0	0	0	0	0	0	0	0	0	0	0	0	0	0	0	0
Q6UXZ4	Netrin receptor UNC5D OS=Homo sapiens GN=UNC5D PE=2 SV=1	3	0	21.8286	0	0	0	0	0	0	0	0	0	0	0	0	0	0	0	0	0	0	0	0	0	0	0	0	0	0	0	0	0	0	0	0	0	0	0	0	0	0	0	0	0	0	0	0	0
Q92930	Ras-related protein Rab-8B OS=Homo sapiens GN=RAB8B PE=1 SV=2	3	0	21.7589	0	0	0	0	0	0	0	0	0	0	0	0	0	0	0	0	0	0	0	0	0	0	0	0	0	0	0	0	0	0	0	0	0	0	0	0	0	0	0	0	0	0	0	0	0
A8MW95	Beclin-2 OS=Homo sapiens GN=BECN1P1 PE=1 SV=2	3	0	21.5728	0	0	0	0	0	0	0	0	0	0	0	0	0	0	0	0	0	0	0	0	0	0	0	0	0	0	0	0	0	0	0	0	0	0	0	0	0	0	0	0	0	0	0	0	0
Q6NZY4	Zinc finger CCHC domain-containing protein 8 OS=Homo sapiens GN=ZCCHC8 PE=1 SV=2	3	0	21.503	0	0	0	0	0	0	0	0	0	0	0	0	0	0	0	0	0	0	0	0	0	0	0	0	0	0	0	0	0	0	0	0	0	0	0	0	0	0	0	0	0	0	0	0	0
P04632	Calpain small subunit 1 OS=Homo sapiens GN=CAPNS1 PE=1 SV=1	4	0	21.447	0	0	0	0	0	0	0	0	0	0	0	0	0	0	0	0	0	0	0	0	0	0	0	0	0	0	0	0	0	0	0	0	0	0	0	0	0	0	0	0	0	0	0	0	0
P31323	cAMP-dependent protein kinase type II-beta regulatory subunit OS=Homo sapiens GN=PRKAR2B PE=1 SV=3	3	0	21.3904	0	0	0	0	0	0	0	0	0	0	0	0	0	0	0	0	0	0	0	0	0	0	0	0	0	0	0	0	0	0	0	0	0	0	0	0	0	0	0	0	0	0	0	0	0
Q9Y216	Myotubularin-related protein 7 OS=Homo sapiens GN=MTMR7 PE=1 SV=3	3	0	21.2846	0	0	0	0	0	0	0	0	0	0	0	0	0	0	0	0	0	0	0	0	0	0	0	0	0	0	0	0	0	0	0	0	0	0	0	0	0	0	0	0	0	0	0	0	0
Q6ZUM4	Rho GTPase-activating protein 27 OS=Homo sapiens GN=ARHGAP27 PE=1 SV=3	5	0	21.2837	0	0	0	0	0	0	0	0	0	0	0	0	0	0	0	0	0	0	0	0	0	0	0	0	0	0	0	0	0	0	0	0	0	0	0	0	0	0	0	0	0	0	0	0	0
Q86T75;Q5RGN0	Neuroblastoma breakpoint family member 11 OS=Homo sapiens GN=NBPF11 PE=2 SV=3	4	0	21.2148	0	0	0	0	0	0	0	0	0	0	0	0	0	0	0	0	0	0	0	0	0	0	0	0	0	0	0	0	0	0	0	0	0	0	0	0	0	0	0	0	0	0	0	0	0
Q8TC17;Q13588	GRB2-related adapter protein-like OS=Homo sapiens GN=GRAPL PE=2 SV=3	4	0	21.132	0	0	0	0	0	0	0	0	0	0	0	0	0	0	0	0	0	0	0	0	0	0	0	0	0	0	0	0	0	0	0	0	0	0	0	0	0	0	0	0	0	0	0	0	0
Q02252	Methylmalonate-semialdehyde dehydrogenase [acylating], mitochondrial OS=Homo sapiens GN=ALDH6A1 PE=1 SV=2	3	0	21.131	0	0	0	0	0	0	0	0	0	0	0	0	0	0	0	0	0	0	0	0	0	0	0	0	0	0	0	0	0	0	0	0	0	0	0	0	0	0	0	0	0	0	0	0	0
Q9Y5N6	Origin recognition complex subunit 6 OS=Homo sapiens GN=ORC6 PE=1 SV=1	2	0	21.0578	0	0	0	0	0	0	0	0	0	0	0	0	0	0	0	0	0	0	0	0	0	0	0	0	0	0	0	0	0	0	0	0	0	0	0	0	0	0	0	0	0	0	0	0	0
Q9UIB8	SLAM family member 5 OS=Homo sapiens GN=CD84 PE=1 SV=1	4	0	21.0183	0	0	0	0	0	0	0	0	0	0	0	0	0	0	0	0	0	0	0	0	0	0	0	0	0	0	0	0	0	0	0	0	0	0	0	0	0	0	0	0	0	0	0	0	0
P48668;P02538	Keratin, type II cytoskeletal 6C OS=Homo sapiens GN=KRT6C PE=1 SV=3	4	0	20.8759	0	0	0	0	0	0	0	0	0	0	0	0	0	0	0	0	0	0	0	0	0	0	0	0	0	0	0	0	0	0	0	0	0	0	0	0	0	0	0	0	0	0	0	0	0
O94885	SAM and SH3 domain-containing protein 1 OS=Homo sapiens GN=SASH1 PE=1 SV=3	4	0	20.8626	0	0	0	0	0	0	0	0	0	0	0	0	0	0	0	0	0	0	0	0	0	0	0	0	0	0	0	0	0	0	0	0	0	0	0	0	0	0	0	0	0	0	0	0	0
Q86XZ4	Spermatogenesis-associated serine-rich protein 2 OS=Homo sapiens GN=SPATS2 PE=1 SV=1	3	0	20.7578	0	0	0	0	0	0	0	0	0	0	0	0	0	0	0	0	0	0	0	0	0	0	0	0	0	0	0	0	0	0	0	0	0	0	0	0	0	0	0	0	0	0	0	0	0
P46782	40S ribosomal protein S5 OS=Homo sapiens GN=RPS5 PE=1 SV=4	3	0	20.7536	0	0	0	0	0	0	0	0	0	0	0	0	0	0	0	0	0	0	0	0	0	0	0	0	0	0	0	0	0	0	0	0	0	0	0	0	0	0	0	0	0	0	0	0	0
Q96JS3	PiggyBac transposable element-derived protein 1 OS=Homo sapiens GN=PGBD1 PE=1 SV=1	4	0	20.6979	0	0	0	0	0	0	0	0	0	0	0	0	0	0	0	0	0	0	0	0	0	0	0	0	0	0	0	0	0	0	0	0	0	0	0	0	0	0	0	0	0	0	0	0	0
A4QPB2	Low-density lipoprotein receptor-related protein 5-like protein OS=Homo sapiens GN=LRP5L PE=2 SV=2	3	0	20.6205	0	0	0	0	0	0	0	0	0	0	0	0	0	0	0	0	0	0	0	0	0	0	0	0	0	0	0	0	0	0	0	0	0	0	0	0	0	0	0	0	0	0	0	0	0
Q9BXI9	Complement C1q tumor necrosis factor-related protein 6 OS=Homo sapiens GN=C1QTNF6 PE=1 SV=3	3	0	20.5327	0	0	0	0	0	0	0	0	0	0	0	0	0	0	0	0	0	0	0	0	0	0	0	0	0	0	0	0	0	0	0	0	0	0	0	0	0	0	0	0	0	0	0	0	0
Q92782	Zinc finger protein neuro-d4 OS=Homo sapiens GN=DPF1 PE=2 SV=2	3	0	20.4258	0	0	0	0	0	0	0	0	0	0	0	0	0	0	0	0	0	0	0	0	0	0	0	0	0	0	0	0	0	0	0	0	0	0	0	0	0	0	0	0	0	0	0	0	0
Q8NAB2	Kelch repeat and BTB domain-containing protein 3 OS=Homo sapiens GN=KBTBD3 PE=2 SV=2	4	0	20.4189	0	0	0	0	0	0	0	0	0	0	0	0	0	0	0	0	0	0	0	0	0	0	0	0	0	0	0	0	0	0	0	0	0	0	0	0	0	0	0	0	0	0	0	0	0
Q9BYJ4	Tripartite motif-containing protein 34 OS=Homo sapiens GN=TRIM34 PE=1 SV=2	3	0	20.3975	0	0	0	0	0	0	0	0	0	0	0	0	0	0	0	0	0	0	0	0	0	0	0	0	0	0	0	0	0	0	0	0	0	0	0	0	0	0	0	0	0	0	0	0	0
Q92841	Probable ATP-dependent RNA helicase DDX17 OS=Homo sapiens GN=DDX17 PE=1 SV=2	4	0	20.3915	0	0	0	0	0	0	0	0	0	0	0	0	0	0	0	0	0	0	0	0	0	0	0	0	0	0	0	0	0	0	0	0	0	0	0	0	0	0	0	0	0	0	0	0	0
P49419	Alpha-aminoadipic semialdehyde dehydrogenase OS=Homo sapiens GN=ALDH7A1 PE=1 SV=5	4	0	20.3162	0	0	0	0	0	0	0	0	0	0	0	0	0	0	0	0	0	0	0	0	0	0	0	0	0	0	0	0	0	0	0	0	0	0	0	0	0	0	0	0	0	0	0	0	0
Q6ZMT1	SH3 and cysteine-rich domain-containing protein 2 OS=Homo sapiens GN=STAC2 PE=2 SV=1	3	0	20.3131	0	0	0	0	0	0	0	0	0	0	0	0	0	0	0	0	0	0	0	0	0	0	0	0	0	0	0	0	0	0	0	0	0	0	0	0	0	0	0	0	0	0	0	0	0
Q8TDY2	RB1-inducible coiled-coil protein 1 OS=Homo sapiens GN=RB1CC1 PE=1 SV=3	3	0	20.2579	0	0	0	0	0	0	0	0	0	0	0	0	0	0	0	0	0	0	0	0	0	0	0	0	0	0	0	0	0	0	0	0	0	0	0	0	0	0	0	0	0	0	0	0	0
Q96P16	Regulation of nuclear pre-mRNA domain-containing protein 1A OS=Homo sapiens GN=RPRD1A PE=1 SV=1	2	0	20.2176	0	0	0	0	0	0	0	0	0	0	0	0	0	0	0	0	0	0	0	0	0	0	0	0	0	0	0	0	0	0	0	0	0	0	0	0	0	0	0	0	0	0	0	0	0
P22105;Q16473	Tenascin-X OS=Homo sapiens GN=TNXB PE=1 SV=3	3	0	19.9851	0	0	0	0	0	0	0	0	0	0	0	0	0	0	0	0	0	0	0	0	0	0	0	0	0	0	0	0	0	0	0	0	0	0	0	0	0	0	0	0	0	0	0	0	0
Q13185	Chromobox protein homolog 3 OS=Homo sapiens GN=CBX3 PE=1 SV=4	4	0	19.9571	0	0	0	0	0	0	0	0	0	0	0	0	0	0	0	0	0	0	0	0	0	0	0	0	0	0	0	0	0	0	0	0	0	0	0	0	0	0	0	0	0	0	0	0	0
P08865	40S ribosomal protein SA OS=Homo sapiens GN=RPSA PE=1 SV=4	4	0	19.8889	0	0	0	0	0	0	0	0	0	0	0	0	0	0	0	0	0	0	0	0	0	0	0	0	0	0	0	0	0	0	0	0	0	0	0	0	0	0	0	0	0	0	0	0	0
Q7L775	EPM2A-interacting protein 1 OS=Homo sapiens GN=EPM2AIP1 PE=1 SV=1	4	0	19.8593	0	0	0	0	0	0	0	0	0	0	0	0	0	0	0	0	0	0	0	0	0	0	0	0	0	0	0	0	0	0	0	0	0	0	0	0	0	0	0	0	0	0	0	0	0
Q9NXN4	Ganglioside-induced differentiation-associated protein 2 OS=Homo sapiens GN=GDAP2 PE=1 SV=1	3	0	19.8298	0	0	0	0	0	0	0	0	0	0	0	0	0	0	0	0	0	0	0	0	0	0	0	0	0	0	0	0	0	0	0	0	0	0	0	0	0	0	0	0	0	0	0	0	0
Q8N7N1;P0C5J1	Protein FAM86B1 OS=Homo sapiens GN=FAM86B1 PE=2 SV=2	3	0	19.765	0	0	0	0	0	0	0	0	0	0	0	0	0	0	0	0	0	0	0	0	0	0	0	0	0	0	0	0	0	0	0	0	0	0	0	0	0	0	0	0	0	0	0	0	0
Q96FJ0	AMSH-like protease OS=Homo sapiens GN=STAMBPL1 PE=1 SV=2	3	0	19.7584	0	0	0	0	0	0	0	0	0	0	0	0	0	0	0	0	0	0	0	0	0	0	0	0	0	0	0	0	0	0	0	0	0	0	0	0	0	0	0	0	0	0	0	0	0
Q5TA31	E3 ubiquitin-protein ligase RNF187 OS=Homo sapiens GN=RNF187 PE=1 SV=2	4	0	19.6608	0	0	0	0	0	0	0	0	0	0	0	0	0	0	0	0	0	0	0	0	0	0	0	0	0	0	0	0	0	0	0	0	0	0	0	0	0	0	0	0	0	0	0	0	0
Q8N2C3	DEP domain-containing protein 4 OS=Homo sapiens GN=DEPDC4 PE=2 SV=1	4	0	19.5847	0	0	0	0	0	0	0	0	0	0	0	0	0	0	0	0	0	0	0	0	0	0	0	0	0	0	0	0	0	0	0	0	0	0	0	0	0	0	0	0	0	0	0	0	0
P26378	ELAV-like protein 4 OS=Homo sapiens GN=ELAVL4 PE=1 SV=2	3	0	19.4528	0	0	0	0	0	0	0	0	0	0	0	0	0	0	0	0	0	0	0	0	0	0	0	0	0	0	0	0	0	0	0	0	0	0	0	0	0	0	0	0	0	0	0	0	0
Q9Y2T3	Guanine deaminase OS=Homo sapiens GN=GDA PE=1 SV=1	3	0	19.4525	0	0	0	0	0	0	0	0	0	0	0	0	0	0	0	0	0	0	0	0	0	0	0	0	0	0	0	0	0	0	0	0	0	0	0	0	0	0	0	0	0	0	0	0	0
O43399	Tumor protein D54 OS=Homo sapiens GN=TPD52L2 PE=1 SV=2	3	0	19.4486	0	0	0	0	0	0	0	0	0	0	0	0	0	0	0	0	0	0	0	0	0	0	0	0	0	0	0	0	0	0	0	0	0	0	0	0	0	0	0	0	0	0	0	0	0
P49247	Ribose-5-phosphate isomerase OS=Homo sapiens GN=RPIA PE=1 SV=3	3	0	19.4388	0	0	0	0	0	0	0	0	0	0	0	0	0	0	0	0	0	0	0	0	0	0	0	0	0	0	0	0	0	0	0	0	0	0	0	0	0	0	0	0	0	0	0	0	0
Q07837	Neutral and basic amino acid transport protein rBAT OS=Homo sapiens GN=SLC3A1 PE=1 SV=2	4	0	19.4246	0	0	0	0	0	0	0	0	0	0	0	0	0	0	0	0	0	0	0	0	0	0	0	0	0	0	0	0	0	0	0	0	0	0	0	0	0	0	0	0	0	0	0	0	0
Q53T94	TATA box-binding protein-associated factor RNA polymerase I subunit B OS=Homo sapiens GN=TAF1B PE=1 SV=1	3	0	19.3585	0	0	0	0	0	0	0	0	0	0	0	0	0	0	0	0	0	0	0	0	0	0	0	0	0	0	0	0	0	0	0	0	0	0	0	0	0	0	0	0	0	0	0	0	0
Q6ZRR9	Doublecortin domain-containing protein 5 OS=Homo sapiens GN=DCDC5 PE=2 SV=2	4	0	19.2774	0	0	0	0	0	0	0	0	0	0	0	0	0	0	0	0	0	0	0	0	0	0	0	0	0	0	0	0	0	0	0	0	0	0	0	0	0	0	0	0	0	0	0	0	0
P27338	Amine oxidase [flavin-containing] B OS=Homo sapiens GN=MAOB PE=1 SV=3	3	0	19.1487	0	0	0	0	0	0	0	0	0	0	0	0	0	0	0	0	0	0	0	0	0	0	0	0	0	0	0	0	0	0	0	0	0	0	0	0	0	0	0	0	0	0	0	0	0
Q9P1U1	Actin-related protein 3B OS=Homo sapiens GN=ACTR3B PE=2 SV=1	3	0	19.051	0	0	0	0	0	0	0	0	0	0	0	0	0	0	0	0	0	0	0	0	0	0	0	0	0	0	0	0	0	0	0	0	0	0	0	0	0	0	0	0	0	0	0	0	0
O14908	PDZ domain-containing protein GIPC1 OS=Homo sapiens GN=GIPC1 PE=1 SV=2	4	0	19.0147	0	0	0	0	0	0	0	0	0	0	0	0	0	0	0	0	0	0	0	0	0	0	0	0	0	0	0	0	0	0	0	0	0	0	0	0	0	0	0	0	0	0	0	0	0
Q15742	NGFI-A-binding protein 2 OS=Homo sapiens GN=NAB2 PE=1 SV=1	3	0	18.9803	0	0	0	0	0	0	0	0	0	0	0	0	0	0	0	0	0	0	0	0	0	0	0	0	0	0	0	0	0	0	0	0	0	0	0	0	0	0	0	0	0	0	0	0	0
Q6NS38	Alpha-ketoglutarate-dependent dioxygenase alkB homolog 2 OS=Homo sapiens GN=ALKBH2 PE=1 SV=1	3	0	18.9509	0	0	0	0	0	0	0	0	0	0	0	0	0	0	0	0	0	0	0	0	0	0	0	0	0	0	0	0	0	0	0	0	0	0	0	0	0	0	0	0	0	0	0	0	0
Q96G01	Protein bicaudal D homolog 1 OS=Homo sapiens GN=BICD1 PE=1 SV=3	2	0	18.6738	0	0	0	0	0	0	0	0	0	0	0	0	0	0	0	0	0	0	0	0	0	0	0	0	0	0	0	0	0	0	0	0	0	0	0	0	0	0	0	0	0	0	0	0	0
Q71F23	Centromere protein U OS=Homo sapiens GN=MLF1IP PE=1 SV=1	4	0	18.6155	0	0	0	0	0	0	0	0	0	0	0	0	0	0	0	0	0	0	0	0	0	0	0	0	0	0	0	0	0	0	0	0	0	0	0	0	0	0	0	0	0	0	0	0	0
Q9Y3D2	Methionine-R-sulfoxide reductase B2, mitochondrial OS=Homo sapiens GN=MSRB2 PE=2 SV=2	3	0	18.5914	0	0	0	0	0	0	0	0	0	0	0	0	0	0	0	0	0	0	0	0	0	0	0	0	0	0	0	0	0	0	0	0	0	0	0	0	0	0	0	0	0	0	0	0	0
Q4JDL3	Tyrosine-protein phosphatase non-receptor type 20 OS=Homo sapiens GN=PTPN20A PE=1 SV=1	3	0	18.5425	0	0	0	0	0	0	0	0	0	0	0	0	0	0	0	0	0	0	0	0	0	0	0	0	0	0	0	0	0	0	0	0	0	0	0	0	0	0	0	0	0	0	0	0	0
A8MY62	Putative beta-lactamase-like 1 OS=Homo sapiens GN=LACTBL1 PE=2 SV=2	3	0	17.9551	0	0	0	0	0	0	0	0	0	0	0	0	0	0	0	0	0	0	0	0	0	0	0	0	0	0	0	0	0	0	0	0	0	0	0	0	0	0	0	0	0	0	0	0	0
Q8IZS7	C-type lectin-like domain family 1 OS=Homo sapiens GN=CLECL1 PE=2 SV=1	3	0	17.8456	0	0	0	0	0	0	0	0	0	0	0	0	0	0	0	0	0	0	0	0	0	0	0	0	0	0	0	0	0	0	0	0	0	0	0	0	0	0	0	0	0	0	0	0	0
Q86SP6	Probable G-protein coupled receptor 149 OS=Homo sapiens GN=GPR149 PE=2 SV=2	3	0	17.8413	0	0	0	0	0	0	0	0	0	0	0	0	0	0	0	0	0	0	0	0	0	0	0	0	0	0	0	0	0	0	0	0	0	0	0	0	0	0	0	0	0	0	0	0	0
Q8TF64	PDZ domain-containing protein GIPC3 OS=Homo sapiens GN=GIPC3 PE=1 SV=1	2	0	17.8122	0	0	0	0	0	0	0	0	0	0	0	0	0	0	0	0	0	0	0	0	0	0	0	0	0	0	0	0	0	0	0	0	0	0	0	0	0	0	0	0	0	0	0	0	0
P25440	Bromodomain-containing protein 2 OS=Homo sapiens GN=BRD2 PE=1 SV=2	2	0	17.7676	0	0	0	0	0	0	0	0	0	0	0	0	0	0	0	0	0	0	0	0	0	0	0	0	0	0	0	0	0	0	0	0	0	0	0	0	0	0	0	0	0	0	0	0	0
P27797	Calreticulin OS=Homo sapiens GN=CALR PE=1 SV=1	3	0	17.76	0	0	0	0	0	0	0	0	0	0	0	0	0	0	0	0	0	0	0	0	0	0	0	0	0	0	0	0	0	0	0	0	0	0	0	0	0	0	0	0	0	0	0	0	0
Q06643	Lymphotoxin-beta OS=Homo sapiens GN=LTB PE=1 SV=1	2	0	17.6026	0	0	0	0	0	0	0	0	0	0	0	0	0	0	0	0	0	0	0	0	0	0	0	0	0	0	0	0	0	0	0	0	0	0	0	0	0	0	0	0	0	0	0	0	0
Q96BM9;Q9NVJ2	ADP-ribosylation factor-like protein 8A OS=Homo sapiens GN=ARL8A PE=1 SV=1	3	0	17.5911	0	0	0	0	0	0	0	0	0	0	0	0	0	0	0	0	0	0	0	0	0	0	0	0	0	0	0	0	0	0	0	0	0	0	0	0	0	0	0	0	0	0	0	0	0
Q14353	Guanidinoacetate N-methyltransferase OS=Homo sapiens GN=GAMT PE=1 SV=1	3	0	17.4888	0	0	0	0	0	0	0	0	0	0	0	0	0	0	0	0	0	0	0	0	0	0	0	0	0	0	0	0	0	0	0	0	0	0	0	0	0	0	0	0	0	0	0	0	0
Q86YB8	ERO1-like protein beta OS=Homo sapiens GN=ERO1LB PE=1 SV=2	2	0	17.4647	0	0	0	0	0	0	0	0	0	0	0	0	0	0	0	0	0	0	0	0	0	0	0	0	0	0	0	0	0	0	0	0	0	0	0	0	0	0	0	0	0	0	0	0	0
Q9BVT8	Transmembrane and ubiquitin-like domain-containing protein 1 OS=Homo sapiens GN=TMUB1 PE=1 SV=1	3	0	17.275	0	0	0	0	0	0	0	0	0	0	0	0	0	0	0	0	0	0	0	0	0	0	0	0	0	0	0	0	0	0	0	0	0	0	0	0	0	0	0	0	0	0	0	0	0
Q13064	Probable E3 ubiquitin-protein ligase makorin-3 OS=Homo sapiens GN=MKRN3 PE=1 SV=1	3	0	17.1113	0	0	0	0	0	0	0	0	0	0	0	0	0	0	0	0	0	0	0	0	0	0	0	0	0	0	0	0	0	0	0	0	0	0	0	0	0	0	0	0	0	0	0	0	0
Q8NDZ4	Deleted in autism protein 1 OS=Homo sapiens GN=C3orf58 PE=1 SV=1	2	0	17.0881	0	0	0	0	0	0	0	0	0	0	0	0	0	0	0	0	0	0	0	0	0	0	0	0	0	0	0	0	0	0	0	0	0	0	0	0	0	0	0	0	0	0	0	0	0
Q8WXC3	Pyrin domain-containing protein 1 OS=Homo sapiens GN=PYDC1 PE=1 SV=1	2	0	17.0834	0	0	0	0	0	0	0	0	0	0	0	0	0	0	0	0	0	0	0	0	0	0	0	0	0	0	0	0	0	0	0	0	0	0	0	0	0	0	0	0	0	0	0	0	0
Q14790	Caspase-8 OS=Homo sapiens GN=CASP8 PE=1 SV=1	2	0	17.0791	0	0	0	0	0	0	0	0	0	0	0	0	0	0	0	0	0	0	0	0	0	0	0	0	0	0	0	0	0	0	0	0	0	0	0	0	0	0	0	0	0	0	0	0	0
Q9UH65	Switch-associated protein 70 OS=Homo sapiens GN=SWAP70 PE=1 SV=1	2	0	17.0316	0	0	0	0	0	0	0	0	0	0	0	0	0	0	0	0	0	0	0	0	0	0	0	0	0	0	0	0	0	0	0	0	0	0	0	0	0	0	0	0	0	0	0	0	0
Q5T2N8	ATPase family AAA domain-containing protein 3C OS=Homo sapiens GN=ATAD3C PE=2 SV=2	2	0	17.0031	0	0	0	0	0	0	0	0	0	0	0	0	0	0	0	0	0	0	0	0	0	0	0	0	0	0	0	0	0	0	0	0	0	0	0	0	0	0	0	0	0	0	0	0	0
Q9NX63	Coiled-coil-helix-coiled-coil-helix domain-containing protein 3, mitochondrial OS=Homo sapiens GN=CHCHD3 PE=1 SV=1	3	0	17.0014	0	0	0	0	0	0	0	0	0	0	0	0	0	0	0	0	0	0	0	0	0	0	0	0	0	0	0	0	0	0	0	0	0	0	0	0	0	0	0	0	0	0	0	0	0
Q9Y255	PRELI domain-containing protein 1, mitochondrial OS=Homo sapiens GN=PRELID1 PE=1 SV=1	2	0	16.927	0	0	0	0	0	0	0	0	0	0	0	0	0	0	0	0	0	0	0	0	0	0	0	0	0	0	0	0	0	0	0	0	0	0	0	0	0	0	0	0	0	0	0	0	0
P51991	Heterogeneous nuclear ribonucleoprotein A3 OS=Homo sapiens GN=HNRNPA3 PE=1 SV=2	2	0	16.8651	0	0	0	0	0	0	0	0	0	0	0	0	0	0	0	0	0	0	0	0	0	0	0	0	0	0	0	0	0	0	0	0	0	0	0	0	0	0	0	0	0	0	0	0	0
Q9BTE7	DCN1-like protein 5 OS=Homo sapiens GN=DCUN1D5 PE=1 SV=1	3	0	16.7985	0	0	0	0	0	0	0	0	0	0	0	0	0	0	0	0	0	0	0	0	0	0	0	0	0	0	0	0	0	0	0	0	0	0	0	0	0	0	0	0	0	0	0	0	0
Q99547	M-phase phosphoprotein 6 OS=Homo sapiens GN=MPHOSPH6 PE=1 SV=2	2	0	16.6424	0	0	0	0	0	0	0	0	0	0	0	0	0	0	0	0	0	0	0	0	0	0	0	0	0	0	0	0	0	0	0	0	0	0	0	0	0	0	0	0	0	0	0	0	0
Q92759	General transcription factor IIH subunit 4 OS=Homo sapiens GN=GTF2H4 PE=2 SV=1	2	0	16.496	0	0	0	0	0	0	0	0	0	0	0	0	0	0	0	0	0	0	0	0	0	0	0	0	0	0	0	0	0	0	0	0	0	0	0	0	0	0	0	0	0	0	0	0	0
O14893	Gem-associated protein 2 OS=Homo sapiens GN=GEMIN2 PE=1 SV=1	2	0	16.4067	0	0	0	0	0	0	0	0	0	0	0	0	0	0	0	0	0	0	0	0	0	0	0	0	0	0	0	0	0	0	0	0	0	0	0	0	0	0	0	0	0	0	0	0	0
P18433	Receptor-type tyrosine-protein phosphatase alpha OS=Homo sapiens GN=PTPRA PE=1 SV=2	3	0	16.3728	0	0	0	0	0	0	0	0	0	0	0	0	0	0	0	0	0	0	0	0	0	0	0	0	0	0	0	0	0	0	0	0	0	0	0	0	0	0	0	0	0	0	0	0	0
Q92879	CUGBP Elav-like family member 1 OS=Homo sapiens GN=CELF1 PE=1 SV=2	3	0	16.3428	0	0	0	0	0	0	0	0	0	0	0	0	0	0	0	0	0	0	0	0	0	0	0	0	0	0	0	0	0	0	0	0	0	0	0	0	0	0	0	0	0	0	0	0	0
O15091	Mitochondrial ribonuclease P protein 3 OS=Homo sapiens GN=KIAA0391 PE=1 SV=2	4	0	16.3196	0	0	0	0	0	0	0	0	0	0	0	0	0	0	0	0	0	0	0	0	0	0	0	0	0	0	0	0	0	0	0	0	0	0	0	0	0	0	0	0	0	0	0	0	0
P0DJI8;P0DJI9	Serum amyloid A-1 protein OS=Homo sapiens GN=SAA1 PE=1 SV=1	2	0	16.3074	0	0	0	0	0	0	0	0	0	0	0	0	0	0	0	0	0	0	0	0	0	0	0	0	0	0	0	0	0	0	0	0	0	0	0	0	0	0	0	0	0	0	0	0	0
P49368	T-complex protein 1 subunit gamma OS=Homo sapiens GN=CCT3 PE=1 SV=4	2	0	16.3069	0	0	0	0	0	0	0	0	0	0	0	0	0	0	0	0	0	0	0	0	0	0	0	0	0	0	0	0	0	0	0	0	0	0	0	0	0	0	0	0	0	0	0	0	0
Q6HA08	Astacin-like metalloendopeptidase OS=Homo sapiens GN=ASTL PE=1 SV=4	2	0	16.2919	0	0	0	0	0	0	0	0	0	0	0	0	0	0	0	0	0	0	0	0	0	0	0	0	0	0	0	0	0	0	0	0	0	0	0	0	0	0	0	0	0	0	0	0	0
P54725	UV excision repair protein RAD23 homolog A OS=Homo sapiens GN=RAD23A PE=1 SV=1	3	0	16.1859	0	0	0	0	0	0	0	0	0	0	0	0	0	0	0	0	0	0	0	0	0	0	0	0	0	0	0	0	0	0	0	0	0	0	0	0	0	0	0	0	0	0	0	0	0
P13798	Acylamino-acid-releasing enzyme OS=Homo sapiens GN=APEH PE=1 SV=4	3	0	16.1706	0	0	0	0	0	0	0	0	0	0	0	0	0	0	0	0	0	0	0	0	0	0	0	0	0	0	0	0	0	0	0	0	0	0	0	0	0	0	0	0	0	0	0	0	0
Q9Y2Z9	Ubiquinone biosynthesis monooxygenase COQ6, mitochondrial OS=Homo sapiens GN=COQ6 PE=1 SV=2	3	0	16.1343	0	0	0	0	0	0	0	0	0	0	0	0	0	0	0	0	0	0	0	0	0	0	0	0	0	0	0	0	0	0	0	0	0	0	0	0	0	0	0	0	0	0	0	0	0
Q9GZY8	Mitochondrial fission factor OS=Homo sapiens GN=MFF PE=1 SV=1	2	0	16.1278	0	0	0	0	0	0	0	0	0	0	0	0	0	0	0	0	0	0	0	0	0	0	0	0	0	0	0	0	0	0	0	0	0	0	0	0	0	0	0	0	0	0	0	0	0
P78324;Q5TFQ8	Tyrosine-protein phosphatase non-receptor type substrate 1 OS=Homo sapiens GN=SIRPA PE=1 SV=2	2	0	16.1083	0	0	0	0	0	0	0	0	0	0	0	0	0	0	0	0	0	0	0	0	0	0	0	0	0	0	0	0	0	0	0	0	0	0	0	0	0	0	0	0	0	0	0	0	0
O43175	D-3-phosphoglycerate dehydrogenase OS=Homo sapiens GN=PHGDH PE=1 SV=4	2	0	16.0777	0	0	0	0	0	0	0	0	0	0	0	0	0	0	0	0	0	0	0	0	0	0	0	0	0	0	0	0	0	0	0	0	0	0	0	0	0	0	0	0	0	0	0	0	0
Q8N1D0	Beckwith-Wiedemann syndrome chromosomal region 1 candidate gene B protein OS=Homo sapiens GN=SLC22A18AS PE=2 SV=3	2	0	16.0403	0	0	0	0	0	0	0	0	0	0	0	0	0	0	0	0	0	0	0	0	0	0	0	0	0	0	0	0	0	0	0	0	0	0	0	0	0	0	0	0	0	0	0	0	0
P55809	Succinyl-CoA:3-ketoacid coenzyme A transferase 1, mitochondrial OS=Homo sapiens GN=OXCT1 PE=1 SV=1	3	0	15.9726	0	0	0	0	0	0	0	0	0	0	0	0	0	0	0	0	0	0	0	0	0	0	0	0	0	0	0	0	0	0	0	0	0	0	0	0	0	0	0	0	0	0	0	0	0
Q92484	Acid sphingomyelinase-like phosphodiesterase 3a OS=Homo sapiens GN=SMPDL3A PE=1 SV=2	3	0	15.9688	0	0	0	0	0	0	0	0	0	0	0	0	0	0	0	0	0	0	0	0	0	0	0	0	0	0	0	0	0	0	0	0	0	0	0	0	0	0	0	0	0	0	0	0	0
P78346	Ribonuclease P protein subunit p30 OS=Homo sapiens GN=RPP30 PE=1 SV=1	2	0	15.9471	0	0	0	0	0	0	0	0	0	0	0	0	0	0	0	0	0	0	0	0	0	0	0	0	0	0	0	0	0	0	0	0	0	0	0	0	0	0	0	0	0	0	0	0	0
Q8N4E4	Phosducin-like protein 2 OS=Homo sapiens GN=PDCL2 PE=1 SV=2	3	0	15.9036	0	0	0	0	0	0	0	0	0	0	0	0	0	0	0	0	0	0	0	0	0	0	0	0	0	0	0	0	0	0	0	0	0	0	0	0	0	0	0	0	0	0	0	0	0
Q8N183	Mimitin, mitochondrial OS=Homo sapiens GN=NDUFAF2 PE=1 SV=1	2	0	15.8922	0	0	0	0	0	0	0	0	0	0	0	0	0	0	0	0	0	0	0	0	0	0	0	0	0	0	0	0	0	0	0	0	0	0	0	0	0	0	0	0	0	0	0	0	0
Q08752	Peptidyl-prolyl cis-trans isomerase D OS=Homo sapiens GN=PPID PE=1 SV=3	3	0	15.8319	0	0	0	0	0	0	0	0	0	0	0	0	0	0	0	0	0	0	0	0	0	0	0	0	0	0	0	0	0	0	0	0	0	0	0	0	0	0	0	0	0	0	0	0	0
P57768	Sorting nexin-16 OS=Homo sapiens GN=SNX16 PE=1 SV=2	2	0	15.8261	0	0	0	0	0	0	0	0	0	0	0	0	0	0	0	0	0	0	0	0	0	0	0	0	0	0	0	0	0	0	0	0	0	0	0	0	0	0	0	0	0	0	0	0	0
P32942	Intercellular adhesion molecule 3 OS=Homo sapiens GN=ICAM3 PE=1 SV=2	4	0	15.804	0	0	0	0	0	0	0	0	0	0	0	0	0	0	0	0	0	0	0	0	0	0	0	0	0	0	0	0	0	0	0	0	0	0	0	0	0	0	0	0	0	0	0	0	0
Q5XUX0	F-box only protein 31 OS=Homo sapiens GN=FBXO31 PE=1 SV=2	2	0	15.7799	0	0	0	0	0	0	0	0	0	0	0	0	0	0	0	0	0	0	0	0	0	0	0	0	0	0	0	0	0	0	0	0	0	0	0	0	0	0	0	0	0	0	0	0	0
Q53HC0	Coiled-coil domain-containing protein 92 OS=Homo sapiens GN=CCDC92 PE=1 SV=2	2	0	15.7636	0	0	0	0	0	0	0	0	0	0	0	0	0	0	0	0	0	0	0	0	0	0	0	0	0	0	0	0	0	0	0	0	0	0	0	0	0	0	0	0	0	0	0	0	0
Q8IW41	MAP kinase-activated protein kinase 5 OS=Homo sapiens GN=MAPKAPK5 PE=1 SV=2	2	0	15.7157	0	0	0	0	0	0	0	0	0	0	0	0	0	0	0	0	0	0	0	0	0	0	0	0	0	0	0	0	0	0	0	0	0	0	0	0	0	0	0	0	0	0	0	0	0
P45984	Mitogen-activated protein kinase 9 OS=Homo sapiens GN=MAPK9 PE=1 SV=2	2	0	15.7096	0	0	0	0	0	0	0	0	0	0	0	0	0	0	0	0	0	0	0	0	0	0	0	0	0	0	0	0	0	0	0	0	0	0	0	0	0	0	0	0	0	0	0	0	0
Q8N6T7	NAD-dependent protein deacetylase sirtuin-6 OS=Homo sapiens GN=SIRT6 PE=1 SV=2	3	0	15.7054	0	0	0	0	0	0	0	0	0	0	0	0	0	0	0	0	0	0	0	0	0	0	0	0	0	0	0	0	0	0	0	0	0	0	0	0	0	0	0	0	0	0	0	0	0
Q6X784	Zona pellucida-binding protein 2 OS=Homo sapiens GN=ZPBP2 PE=2 SV=1	2	0	15.7027	0	0	0	0	0	0	0	0	0	0	0	0	0	0	0	0	0	0	0	0	0	0	0	0	0	0	0	0	0	0	0	0	0	0	0	0	0	0	0	0	0	0	0	0	0
Q3MHD2	Protein LSM12 homolog OS=Homo sapiens GN=LSM12 PE=1 SV=2	2	0	15.6545	0	0	0	0	0	0	0	0	0	0	0	0	0	0	0	0	0	0	0	0	0	0	0	0	0	0	0	0	0	0	0	0	0	0	0	0	0	0	0	0	0	0	0	0	0
O43488;Q8NHP1	Aflatoxin B1 aldehyde reductase member 2 OS=Homo sapiens GN=AKR7A2 PE=1 SV=3	3	0	15.647	0	0	0	0	0	0	0	0	0	0	0	0	0	0	0	0	0	0	0	0	0	0	0	0	0	0	0	0	0	0	0	0	0	0	0	0	0	0	0	0	0	0	0	0	0
Q6P9H5	GTPase IMAP family member 6 OS=Homo sapiens GN=GIMAP6 PE=2 SV=1	3	0	15.6412	0	0	0	0	0	0	0	0	0	0	0	0	0	0	0	0	0	0	0	0	0	0	0	0	0	0	0	0	0	0	0	0	0	0	0	0	0	0	0	0	0	0	0	0	0
Q86U28	Iron-sulfur cluster assembly 2 homolog, mitochondrial OS=Homo sapiens GN=ISCA2 PE=1 SV=2	3	0	15.6182	0	0	0	0	0	0	0	0	0	0	0	0	0	0	0	0	0	0	0	0	0	0	0	0	0	0	0	0	0	0	0	0	0	0	0	0	0	0	0	0	0	0	0	0	0
Q5VSY0	G kinase-anchoring protein 1 OS=Homo sapiens GN=GKAP1 PE=1 SV=2	3	0	15.5664	0	0	0	0	0	0	0	0	0	0	0	0	0	0	0	0	0	0	0	0	0	0	0	0	0	0	0	0	0	0	0	0	0	0	0	0	0	0	0	0	0	0	0	0	0
P12755	Ski oncogene OS=Homo sapiens GN=SKI PE=1 SV=1	2	0	15.4717	0	0	0	0	0	0	0	0	0	0	0	0	0	0	0	0	0	0	0	0	0	0	0	0	0	0	0	0	0	0	0	0	0	0	0	0	0	0	0	0	0	0	0	0	0
Q3MJ16	Cytosolic phospholipase A2 epsilon OS=Homo sapiens GN=PLA2G4E PE=2 SV=3	3	0	15.4618	0	0	0	0	0	0	0	0	0	0	0	0	0	0	0	0	0	0	0	0	0	0	0	0	0	0	0	0	0	0	0	0	0	0	0	0	0	0	0	0	0	0	0	0	0
P33260	Cytochrome P450 2C18 OS=Homo sapiens GN=CYP2C18 PE=1 SV=3	3	0	15.4487	0	0	0	0	0	0	0	0	0	0	0	0	0	0	0	0	0	0	0	0	0	0	0	0	0	0	0	0	0	0	0	0	0	0	0	0	0	0	0	0	0	0	0	0	0
P23381	Tryptophan--tRNA ligase, cytoplasmic OS=Homo sapiens GN=WARS PE=1 SV=2	2	0	15.4066	0	0	0	0	0	0	0	0	0	0	0	0	0	0	0	0	0	0	0	0	0	0	0	0	0	0	0	0	0	0	0	0	0	0	0	0	0	0	0	0	0	0	0	0	0
O60240	Perilipin-1 OS=Homo sapiens GN=PLIN1 PE=1 SV=2	3	0	15.3811	0	0	0	0	0	0	0	0	0	0	0	0	0	0	0	0	0	0	0	0	0	0	0	0	0	0	0	0	0	0	0	0	0	0	0	0	0	0	0	0	0	0	0	0	0
Q86TZ1	Tetratricopeptide repeat protein 6 OS=Homo sapiens GN=TTC6 PE=2 SV=1	3	0	15.3781	0	0	0	0	0	0	0	0	0	0	0	0	0	0	0	0	0	0	0	0	0	0	0	0	0	0	0	0	0	0	0	0	0	0	0	0	0	0	0	0	0	0	0	0	0
O60361;P15531;P22392	Putative nucleoside diphosphate kinase OS=Homo sapiens GN=NME2P1 PE=5 SV=1	3	0	15.3664	0	0	0	0	0	0	0	0	0	0	0	0	0	0	0	0	0	0	0	0	0	0	0	0	0	0	0	0	0	0	0	0	0	0	0	0	0	0	0	0	0	0	0	0	0
Q9BZJ4	Solute carrier family 25 member 39 OS=Homo sapiens GN=SLC25A39 PE=2 SV=2	3	0	15.2959	0	0	0	0	0	0	0	0	0	0	0	0	0	0	0	0	0	0	0	0	0	0	0	0	0	0	0	0	0	0	0	0	0	0	0	0	0	0	0	0	0	0	0	0	0
O14815	Calpain-9 OS=Homo sapiens GN=CAPN9 PE=1 SV=1	2	0	15.2567	0	0	0	0	0	0	0	0	0	0	0	0	0	0	0	0	0	0	0	0	0	0	0	0	0	0	0	0	0	0	0	0	0	0	0	0	0	0	0	0	0	0	0	0	0
O60513	Beta-1,4-galactosyltransferase 4 OS=Homo sapiens GN=B4GALT4 PE=1 SV=1	3	0	15.2335	0	0	0	0	0	0	0	0	0	0	0	0	0	0	0	0	0	0	0	0	0	0	0	0	0	0	0	0	0	0	0	0	0	0	0	0	0	0	0	0	0	0	0	0	0
O43511	Pendrin OS=Homo sapiens GN=SLC26A4 PE=1 SV=1	2	0	15.1972	0	0	0	0	0	0	0	0	0	0	0	0	0	0	0	0	0	0	0	0	0	0	0	0	0	0	0	0	0	0	0	0	0	0	0	0	0	0	0	0	0	0	0	0	0
Q9HBM1	Kinetochore protein Spc25 OS=Homo sapiens GN=SPC25 PE=1 SV=1	2	0	15.18	0	0	0	0	0	0	0	0	0	0	0	0	0	0	0	0	0	0	0	0	0	0	0	0	0	0	0	0	0	0	0	0	0	0	0	0	0	0	0	0	0	0	0	0	0
Q12846	Syntaxin-4 OS=Homo sapiens GN=STX4 PE=1 SV=2	2	0	15.1634	0	0	0	0	0	0	0	0	0	0	0	0	0	0	0	0	0	0	0	0	0	0	0	0	0	0	0	0	0	0	0	0	0	0	0	0	0	0	0	0	0	0	0	0	0
Q15389	Angiopoietin-1 OS=Homo sapiens GN=ANGPT1 PE=1 SV=2	2	0	15.159	0	0	0	0	0	0	0	0	0	0	0	0	0	0	0	0	0	0	0	0	0	0	0	0	0	0	0	0	0	0	0	0	0	0	0	0	0	0	0	0	0	0	0	0	0
P27361	Mitogen-activated protein kinase 3 OS=Homo sapiens GN=MAPK3 PE=1 SV=4	3	0	15.1564	0	0	0	0	0	0	0	0	0	0	0	0	0	0	0	0	0	0	0	0	0	0	0	0	0	0	0	0	0	0	0	0	0	0	0	0	0	0	0	0	0	0	0	0	0
Q16181	Septin-7 OS=Homo sapiens GN=SEPT7 PE=1 SV=2	2	0	15.1266	0	0	0	0	0	0	0	0	0	0	0	0	0	0	0	0	0	0	0	0	0	0	0	0	0	0	0	0	0	0	0	0	0	0	0	0	0	0	0	0	0	0	0	0	0
Q9Y376	Calcium-binding protein 39 OS=Homo sapiens GN=CAB39 PE=1 SV=1	3	0	15.1196	0	0	0	0	0	0	0	0	0	0	0	0	0	0	0	0	0	0	0	0	0	0	0	0	0	0	0	0	0	0	0	0	0	0	0	0	0	0	0	0	0	0	0	0	0
Q9H147	Deoxynucleotidyltransferase terminal-interacting protein 1 OS=Homo sapiens GN=DNTTIP1 PE=1 SV=2	3	0	15.0917	0	0	0	0	0	0	0	0	0	0	0	0	0	0	0	0	0	0	0	0	0	0	0	0	0	0	0	0	0	0	0	0	0	0	0	0	0	0	0	0	0	0	0	0	0
Q9Y4E1;Q641Q2	WASH complex subunit 2C OS=Homo sapiens GN=WASHC2C PE=1 SV=3	3	0	15.0916	0	0	0	0	0	0	0	0	0	0	0	0	0	0	0	0	0	0	0	0	0	0	0	0	0	0	0	0	0	0	0	0	0	0	0	0	0	0	0	0	0	0	0	0	0
Q9UQC2	GRB2-associated-binding protein 2 OS=Homo sapiens GN=GAB2 PE=1 SV=1	3	0	15.0892	0	0	0	0	0	0	0	0	0	0	0	0	0	0	0	0	0	0	0	0	0	0	0	0	0	0	0	0	0	0	0	0	0	0	0	0	0	0	0	0	0	0	0	0	0
C9JCN9	Heat shock factor-binding protein 1-like protein 1 OS=Homo sapiens GN=HSBP1L1 PE=3 SV=2	2	0	15.0828	0	0	0	0	0	0	0	0	0	0	0	0	0	0	0	0	0	0	0	0	0	0	0	0	0	0	0	0	0	0	0	0	0	0	0	0	0	0	0	0	0	0	0	0	0
Q96H72	Zinc transporter ZIP13 OS=Homo sapiens GN=SLC39A13 PE=1 SV=3	3	0	15.0722	0	0	0	0	0	0	0	0	0	0	0	0	0	0	0	0	0	0	0	0	0	0	0	0	0	0	0	0	0	0	0	0	0	0	0	0	0	0	0	0	0	0	0	0	0
P51858	Hepatoma-derived growth factor OS=Homo sapiens GN=HDGF PE=1 SV=1	3	0	15.0154	0	0	0	0	0	0	0	0	0	0	0	0	0	0	0	0	0	0	0	0	0	0	0	0	0	0	0	0	0	0	0	0	0	0	0	0	0	0	0	0	0	0	0	0	0
P14921	Protein C-ets-1 OS=Homo sapiens GN=ETS1 PE=1 SV=1	3	0	14.9798	0	0	0	0	0	0	0	0	0	0	0	0	0	0	0	0	0	0	0	0	0	0	0	0	0	0	0	0	0	0	0	0	0	0	0	0	0	0	0	0	0	0	0	0	0
Q68D86	Coiled-coil domain-containing protein 102B OS=Homo sapiens GN=CCDC102B PE=2 SV=4	2	0	14.9286	0	0	0	0	0	0	0	0	0	0	0	0	0	0	0	0	0	0	0	0	0	0	0	0	0	0	0	0	0	0	0	0	0	0	0	0	0	0	0	0	0	0	0	0	0
P14550	Alcohol dehydrogenase [NADP(+)] OS=Homo sapiens GN=AKR1A1 PE=1 SV=3	3	0	14.9019	0	0	0	0	0	0	0	0	0	0	0	0	0	0	0	0	0	0	0	0	0	0	0	0	0	0	0	0	0	0	0	0	0	0	0	0	0	0	0	0	0	0	0	0	0
Q99814	Endothelial PAS domain-containing protein 1 OS=Homo sapiens GN=EPAS1 PE=1 SV=3	3	0	14.8681	0	0	0	0	0	0	0	0	0	0	0	0	0	0	0	0	0	0	0	0	0	0	0	0	0	0	0	0	0	0	0	0	0	0	0	0	0	0	0	0	0	0	0	0	0
P61026	Ras-related protein Rab-10 OS=Homo sapiens GN=RAB10 PE=1 SV=1	3	0	14.841	0	0	0	0	0	0	0	0	0	0	0	0	0	0	0	0	0	0	0	0	0	0	0	0	0	0	0	0	0	0	0	0	0	0	0	0	0	0	0	0	0	0	0	0	0
Q9UK55	Protein Z-dependent protease inhibitor OS=Homo sapiens GN=SERPINA10 PE=1 SV=1	3	0	14.8241	0	0	0	0	0	0	0	0	0	0	0	0	0	0	0	0	0	0	0	0	0	0	0	0	0	0	0	0	0	0	0	0	0	0	0	0	0	0	0	0	0	0	0	0	0
Q8N859	Zinc finger protein 713 OS=Homo sapiens GN=ZNF713 PE=2 SV=1	3	0	14.7828	0	0	0	0	0	0	0	0	0	0	0	0	0	0	0	0	0	0	0	0	0	0	0	0	0	0	0	0	0	0	0	0	0	0	0	0	0	0	0	0	0	0	0	0	0
O00116	Alkyldihydroxyacetonephosphate synthase, peroxisomal OS=Homo sapiens GN=AGPS PE=1 SV=1	3	0	14.7356	0	0	0	0	0	0	0	0	0	0	0	0	0	0	0	0	0	0	0	0	0	0	0	0	0	0	0	0	0	0	0	0	0	0	0	0	0	0	0	0	0	0	0	0	0
P31939	Bifunctional purine biosynthesis protein PURH OS=Homo sapiens GN=ATIC PE=1 SV=3	2	0	14.7173	0	0	0	0	0	0	0	0	0	0	0	0	0	0	0	0	0	0	0	0	0	0	0	0	0	0	0	0	0	0	0	0	0	0	0	0	0	0	0	0	0	0	0	0	0
Q9BQI7	PH and SEC7 domain-containing protein 2 OS=Homo sapiens GN=PSD2 PE=2 SV=3	3	0	14.67	0	0	0	0	0	0	0	0	0	0	0	0	0	0	0	0	0	0	0	0	0	0	0	0	0	0	0	0	0	0	0	0	0	0	0	0	0	0	0	0	0	0	0	0	0
P55285	Cadherin-6 OS=Homo sapiens GN=CDH6 PE=1 SV=1	2	0	14.6225	0	0	0	0	0	0	0	0	0	0	0	0	0	0	0	0	0	0	0	0	0	0	0	0	0	0	0	0	0	0	0	0	0	0	0	0	0	0	0	0	0	0	0	0	0
Q5TAG4	Neuroblastoma breakpoint family member 12 OS=Homo sapiens GN=NBPF12 PE=2 SV=2	2	0	14.5988	0	0	0	0	0	0	0	0	0	0	0	0	0	0	0	0	0	0	0	0	0	0	0	0	0	0	0	0	0	0	0	0	0	0	0	0	0	0	0	0	0	0	0	0	0
Q14011	Cold-inducible RNA-binding protein OS=Homo sapiens GN=CIRBP PE=1 SV=1	2	0	14.5353	0	0	0	0	0	0	0	0	0	0	0	0	0	0	0	0	0	0	0	0	0	0	0	0	0	0	0	0	0	0	0	0	0	0	0	0	0	0	0	0	0	0	0	0	0
Q96DU3	SLAM family member 6 OS=Homo sapiens GN=SLAMF6 PE=1 SV=3	2	0	14.5323	0	0	0	0	0	0	0	0	0	0	0	0	0	0	0	0	0	0	0	0	0	0	0	0	0	0	0	0	0	0	0	0	0	0	0	0	0	0	0	0	0	0	0	0	0
P0DKB6	Mitochondrial pyruvate carrier 1-like protein OS=Homo sapiens GN=MPC1L PE=2 SV=1	3	0	14.4918	0	0	0	0	0	0	0	0	0	0	0	0	0	0	0	0	0	0	0	0	0	0	0	0	0	0	0	0	0	0	0	0	0	0	0	0	0	0	0	0	0	0	0	0	0
Q5H9M0	PWWP domain-containing protein MUM1L1 OS=Homo sapiens GN=MUM1L1 PE=2 SV=1	3	0	14.4675	0	0	0	0	0	0	0	0	0	0	0	0	0	0	0	0	0	0	0	0	0	0	0	0	0	0	0	0	0	0	0	0	0	0	0	0	0	0	0	0	0	0	0	0	0
P51114	Fragile X mental retardation syndrome-related protein 1 OS=Homo sapiens GN=FXR1 PE=1 SV=3	3	0	14.4309	0	0	0	0	0	0	0	0	0	0	0	0	0	0	0	0	0	0	0	0	0	0	0	0	0	0	0	0	0	0	0	0	0	0	0	0	0	0	0	0	0	0	0	0	0
Q9NWB7	Intraflagellar transport protein 57 homolog OS=Homo sapiens GN=IFT57 PE=1 SV=1	3	0	14.4266	0	0	0	0	0	0	0	0	0	0	0	0	0	0	0	0	0	0	0	0	0	0	0	0	0	0	0	0	0	0	0	0	0	0	0	0	0	0	0	0	0	0	0	0	0
Q9UK41	Vacuolar protein sorting-associated protein 28 homolog OS=Homo sapiens GN=VPS28 PE=1 SV=1	2	0	14.3707	0	0	0	0	0	0	0	0	0	0	0	0	0	0	0	0	0	0	0	0	0	0	0	0	0	0	0	0	0	0	0	0	0	0	0	0	0	0	0	0	0	0	0	0	0
Q15006	ER membrane protein complex subunit 2 OS=Homo sapiens GN=EMC2 PE=1 SV=1	3	0	14.3008	0	0	0	0	0	0	0	0	0	0	0	0	0	0	0	0	0	0	0	0	0	0	0	0	0	0	0	0	0	0	0	0	0	0	0	0	0	0	0	0	0	0	0	0	0
Q58FF6	Putative heat shock protein HSP 90-beta 4 OS=Homo sapiens GN=HSP90AB4P PE=5 SV=1	2	0	14.2733	0	0	0	0	0	0	0	0	0	0	0	0	0	0	0	0	0	0	0	0	0	0	0	0	0	0	0	0	0	0	0	0	0	0	0	0	0	0	0	0	0	0	0	0	0
Q96CF2	Charged multivesicular body protein 4c OS=Homo sapiens GN=CHMP4C PE=1 SV=1	3	0	14.1237	0	0	0	0	0	0	0	0	0	0	0	0	0	0	0	0	0	0	0	0	0	0	0	0	0	0	0	0	0	0	0	0	0	0	0	0	0	0	0	0	0	0	0	0	0
Q8N4N8	Kinesin-like protein KIF2B OS=Homo sapiens GN=KIF2B PE=1 SV=3	2	0	14.0902	0	0	0	0	0	0	0	0	0	0	0	0	0	0	0	0	0	0	0	0	0	0	0	0	0	0	0	0	0	0	0	0	0	0	0	0	0	0	0	0	0	0	0	0	0
Q8WWH5	Probable tRNA pseudouridine synthase 1 OS=Homo sapiens GN=TRUB1 PE=1 SV=1	3	0	14.0694	0	0	0	0	0	0	0	0	0	0	0	0	0	0	0	0	0	0	0	0	0	0	0	0	0	0	0	0	0	0	0	0	0	0	0	0	0	0	0	0	0	0	0	0	0
Q9UHF5	Interleukin-17B OS=Homo sapiens GN=IL17B PE=2 SV=1	3	0	14.0646	0	0	0	0	0	0	0	0	0	0	0	0	0	0	0	0	0	0	0	0	0	0	0	0	0	0	0	0	0	0	0	0	0	0	0	0	0	0	0	0	0	0	0	0	0
Q96BX8	MOB kinase activator 3A OS=Homo sapiens GN=MOB3A PE=1 SV=1	3	0	13.9747	0	0	0	0	0	0	0	0	0	0	0	0	0	0	0	0	0	0	0	0	0	0	0	0	0	0	0	0	0	0	0	0	0	0	0	0	0	0	0	0	0	0	0	0	0
Q9HAW4	Claspin OS=Homo sapiens GN=CLSPN PE=1 SV=3	2	0	13.948	0	0	0	0	0	0	0	0	0	0	0	0	0	0	0	0	0	0	0	0	0	0	0	0	0	0	0	0	0	0	0	0	0	0	0	0	0	0	0	0	0	0	0	0	0
A6NH13	Putative uncharacterized protein DNAJC9-AS1 OS=Homo sapiens GN=DNAJC9-AS1 PE=2 SV=2	2	0	13.9312	0	0	0	0	0	0	0	0	0	0	0	0	0	0	0	0	0	0	0	0	0	0	0	0	0	0	0	0	0	0	0	0	0	0	0	0	0	0	0	0	0	0	0	0	0
Q9C0I1	Myotubularin-related protein 12 OS=Homo sapiens GN=MTMR12 PE=1 SV=2	2	0	13.8733	0	0	0	0	0	0	0	0	0	0	0	0	0	0	0	0	0	0	0	0	0	0	0	0	0	0	0	0	0	0	0	0	0	0	0	0	0	0	0	0	0	0	0	0	0
Q96CW5	Gamma-tubulin complex component 3 OS=Homo sapiens GN=TUBGCP3 PE=1 SV=2	3	0	13.8556	0	0	0	0	0	0	0	0	0	0	0	0	0	0	0	0	0	0	0	0	0	0	0	0	0	0	0	0	0	0	0	0	0	0	0	0	0	0	0	0	0	0	0	0	0
O00187	Mannan-binding lectin serine protease 2 OS=Homo sapiens GN=MASP2 PE=1 SV=4	3	0	13.8344	0	0	0	0	0	0	0	0	0	0	0	0	0	0	0	0	0	0	0	0	0	0	0	0	0	0	0	0	0	0	0	0	0	0	0	0	0	0	0	0	0	0	0	0	0
O94921	Cyclin-dependent kinase 14 OS=Homo sapiens GN=CDK14 PE=1 SV=3	3	0	13.8247	0	0	0	0	0	0	0	0	0	0	0	0	0	0	0	0	0	0	0	0	0	0	0	0	0	0	0	0	0	0	0	0	0	0	0	0	0	0	0	0	0	0	0	0	0
A6NM62	Leucine-rich repeat-containing protein 53 OS=Homo sapiens GN=LRRC53 PE=4 SV=2	3	0	13.8229	0	0	0	0	0	0	0	0	0	0	0	0	0	0	0	0	0	0	0	0	0	0	0	0	0	0	0	0	0	0	0	0	0	0	0	0	0	0	0	0	0	0	0	0	0
P21580	Tumor necrosis factor alpha-induced protein 3 OS=Homo sapiens GN=TNFAIP3 PE=1 SV=1	3	0	13.8086	0	0	0	0	0	0	0	0	0	0	0	0	0	0	0	0	0	0	0	0	0	0	0	0	0	0	0	0	0	0	0	0	0	0	0	0	0	0	0	0	0	0	0	0	0
P18615	Negative elongation factor E OS=Homo sapiens GN=NELFE PE=1 SV=3	3	0	13.8026	0	0	0	0	0	0	0	0	0	0	0	0	0	0	0	0	0	0	0	0	0	0	0	0	0	0	0	0	0	0	0	0	0	0	0	0	0	0	0	0	0	0	0	0	0
Q9NPB6	Partitioning defective 6 homolog alpha OS=Homo sapiens GN=PARD6A PE=1 SV=1	3	0	13.7697	0	0	0	0	0	0	0	0	0	0	0	0	0	0	0	0	0	0	0	0	0	0	0	0	0	0	0	0	0	0	0	0	0	0	0	0	0	0	0	0	0	0	0	0	0
P0DP01	Immunoglobulin heavy variable 1-8 OS=Homo sapiens GN=IGHV1-8 PE=3 SV=1	2	0	13.7593	0	0	0	0	0	0	0	0	0	0	0	0	0	0	0	0	0	0	0	0	0	0	0	0	0	0	0	0	0	0	0	0	0	0	0	0	0	0	0	0	0	0	0	0	0
Q9NQ29	Putative RNA-binding protein Luc7-like 1 OS=Homo sapiens GN=LUC7L PE=1 SV=1	4	0	13.7148	0	0	0	0	0	0	0	0	0	0	0	0	0	0	0	0	0	0	0	0	0	0	0	0	0	0	0	0	0	0	0	0	0	0	0	0	0	0	0	0	0	0	0	0	0
Q8WVE6	Transmembrane protein 171 OS=Homo sapiens GN=TMEM171 PE=2 SV=3	5	0	13.6841	0	0	0	0	0	0	0	0	0	0	0	0	0	0	0	0	0	0	0	0	0	0	0	0	0	0	0	0	0	0	0	0	0	0	0	0	0	0	0	0	0	0	0	0	0
Q86YR5	G-protein-signaling modulator 1 OS=Homo sapiens GN=GPSM1 PE=1 SV=2	2	0	13.5499	0	0	0	0	0	0	0	0	0	0	0	0	0	0	0	0	0	0	0	0	0	0	0	0	0	0	0	0	0	0	0	0	0	0	0	0	0	0	0	0	0	0	0	0	0
P20774	Mimecan OS=Homo sapiens GN=OGN PE=1 SV=1	3	0	13.5284	0	0	0	0	0	0	0	0	0	0	0	0	0	0	0	0	0	0	0	0	0	0	0	0	0	0	0	0	0	0	0	0	0	0	0	0	0	0	0	0	0	0	0	0	0
O00144	Frizzled-9 OS=Homo sapiens GN=FZD9 PE=2 SV=1	3	0	13.5168	0	0	0	0	0	0	0	0	0	0	0	0	0	0	0	0	0	0	0	0	0	0	0	0	0	0	0	0	0	0	0	0	0	0	0	0	0	0	0	0	0	0	0	0	0
Q8WXR4	Myosin-IIIb OS=Homo sapiens GN=MYO3B PE=2 SV=4	3	0	13.2648	0	0	0	0	0	0	0	0	0	0	0	0	0	0	0	0	0	0	0	0	0	0	0	0	0	0	0	0	0	0	0	0	0	0	0	0	0	0	0	0	0	0	0	0	0
Q96RU7	Tribbles homolog 3 OS=Homo sapiens GN=TRIB3 PE=1 SV=2	2	0	13.2477	0	0	0	0	0	0	0	0	0	0	0	0	0	0	0	0	0	0	0	0	0	0	0	0	0	0	0	0	0	0	0	0	0	0	0	0	0	0	0	0	0	0	0	0	0
Q01518	Adenylyl cyclase-associated protein 1 OS=Homo sapiens GN=CAP1 PE=1 SV=5	2	0	13.1373	0	0	0	0	0	0	0	0	0	0	0	0	0	0	0	0	0	0	0	0	0	0	0	0	0	0	0	0	0	0	0	0	0	0	0	0	0	0	0	0	0	0	0	0	0
Q9H0J4	Glutamine-rich protein 2 OS=Homo sapiens GN=QRICH2 PE=1 SV=1	2	0	12.8818	0	0	0	0	0	0	0	0	0	0	0	0	0	0	0	0	0	0	0	0	0	0	0	0	0	0	0	0	0	0	0	0	0	0	0	0	0	0	0	0	0	0	0	0	0
Q04695	Keratin, type I cytoskeletal 17 OS=Homo sapiens GN=KRT17 PE=1 SV=2	3	0	12.8184	0	0	0	0	0	0	0	0	0	0	0	0	0	0	0	0	0	0	0	0	0	0	0	0	0	0	0	0	0	0	0	0	0	0	0	0	0	0	0	0	0	0	0	0	0
Q9BXW7	Cat eye syndrome critical region protein 5 OS=Homo sapiens GN=CECR5 PE=1 SV=1	1	0	12.7296	0	0	0	0	0	0	0	0	0	0	0	0	0	0	0	0	0	0	0	0	0	0	0	0	0	0	0	0	0	0	0	0	0	0	0	0	0	0	0	0	0	0	0	0	0
Q8WTP8	Apoptosis-enhancing nuclease OS=Homo sapiens GN=AEN PE=1 SV=2	1	0	12.636	0	0	0	0	0	0	0	0	0	0	0	0	0	0	0	0	0	0	0	0	0	0	0	0	0	0	0	0	0	0	0	0	0	0	0	0	0	0	0	0	0	0	0	0	0
Q9UJA9	Ectonucleotide pyrophosphatase/phosphodiesterase family member 5 OS=Homo sapiens GN=ENPP5 PE=1 SV=1	1	0	12.3928	0	0	0	0	0	0	0	0	0	0	0	0	0	0	0	0	0	0	0	0	0	0	0	0	0	0	0	0	0	0	0	0	0	0	0	0	0	0	0	0	0	0	0	0	0
Q99456	Keratin, type I cytoskeletal 12 OS=Homo sapiens GN=KRT12 PE=1 SV=1	2	0	12.3645	0	0	0	0	0	0	0	0	0	0	0	0	0	0	0	0	0	0	0	0	0	0	0	0	0	0	0	0	0	0	0	0	0	0	0	0	0	0	0	0	0	0	0	0	0
Q92731	Estrogen receptor beta OS=Homo sapiens GN=ESR2 PE=1 SV=2	1	0	12.2038	0	0	0	0	0	0	0	0	0	0	0	0	0	0	0	0	0	0	0	0	0	0	0	0	0	0	0	0	0	0	0	0	0	0	0	0	0	0	0	0	0	0	0	0	0
Q99689	Fasciculation and elongation protein zeta-1 OS=Homo sapiens GN=FEZ1 PE=1 SV=1	1	0	12.153	0	0	0	0	0	0	0	0	0	0	0	0	0	0	0	0	0	0	0	0	0	0	0	0	0	0	0	0	0	0	0	0	0	0	0	0	0	0	0	0	0	0	0	0	0
P78345	Ribonuclease P protein subunit p38 OS=Homo sapiens GN=RPP38 PE=1 SV=2	1	0	12.1046	0	0	0	0	0	0	0	0	0	0	0	0	0	0	0	0	0	0	0	0	0	0	0	0	0	0	0	0	0	0	0	0	0	0	0	0	0	0	0	0	0	0	0	0	0
Q9P2Z0	THAP domain-containing protein 10 OS=Homo sapiens GN=THAP10 PE=2 SV=1	1	0	12.0992	0	0	0	0	0	0	0	0	0	0	0	0	0	0	0	0	0	0	0	0	0	0	0	0	0	0	0	0	0	0	0	0	0	0	0	0	0	0	0	0	0	0	0	0	0
Q8IWD4	Coiled-coil domain-containing protein 117 OS=Homo sapiens GN=CCDC117 PE=2 SV=1	2	0	12.095	0	0	0	0	0	0	0	0	0	0	0	0	0	0	0	0	0	0	0	0	0	0	0	0	0	0	0	0	0	0	0	0	0	0	0	0	0	0	0	0	0	0	0	0	0
Q9Y4M8	Putative uncharacterized protein encoded by LINC00588 OS=Homo sapiens GN=LINC00588 PE=5 SV=1	1	0	12.037	0	0	0	0	0	0	0	0	0	0	0	0	0	0	0	0	0	0	0	0	0	0	0	0	0	0	0	0	0	0	0	0	0	0	0	0	0	0	0	0	0	0	0	0	0
Q14DG7	Transmembrane protein 132B OS=Homo sapiens GN=TMEM132B PE=2 SV=2	1	0	12.0146	0	0	0	0	0	0	0	0	0	0	0	0	0	0	0	0	0	0	0	0	0	0	0	0	0	0	0	0	0	0	0	0	0	0	0	0	0	0	0	0	0	0	0	0	0
Q9BX46	RNA-binding protein 24 OS=Homo sapiens GN=RBM24 PE=1 SV=1	2	0	11.8519	0	0	0	0	0	0	0	0	0	0	0	0	0	0	0	0	0	0	0	0	0	0	0	0	0	0	0	0	0	0	0	0	0	0	0	0	0	0	0	0	0	0	0	0	0
Q8N0V5	N-acetyllactosaminide beta-1,6-N-acetylglucosaminyl-transferase, isoform A OS=Homo sapiens GN=GCNT2 PE=2 SV=1	1	0	11.7584	0	0	0	0	0	0	0	0	0	0	0	0	0	0	0	0	0	0	0	0	0	0	0	0	0	0	0	0	0	0	0	0	0	0	0	0	0	0	0	0	0	0	0	0	0
P86790;P86791	Vacuolar fusion protein CCZ1 homolog B OS=Homo sapiens GN=CCZ1B PE=1 SV=1	1	0	11.6966	0	0	0	0	0	0	0	0	0	0	0	0	0	0	0	0	0	0	0	0	0	0	0	0	0	0	0	0	0	0	0	0	0	0	0	0	0	0	0	0	0	0	0	0	0
P39019	40S ribosomal protein S19 OS=Homo sapiens GN=RPS19 PE=1 SV=2	2	0	11.665	0	0	0	0	0	0	0	0	0	0	0	0	0	0	0	0	0	0	0	0	0	0	0	0	0	0	0	0	0	0	0	0	0	0	0	0	0	0	0	0	0	0	0	0	0
P16298	Serine/threonine-protein phosphatase 2B catalytic subunit beta isoform OS=Homo sapiens GN=PPP3CB PE=1 SV=2	2	0	11.6248	0	0	0	0	0	0	0	0	0	0	0	0	0	0	0	0	0	0	0	0	0	0	0	0	0	0	0	0	0	0	0	0	0	0	0	0	0	0	0	0	0	0	0	0	0
Q9HB96	Fanconi anemia group E protein OS=Homo sapiens GN=FANCE PE=1 SV=1	2	0	11.582	0	0	0	0	0	0	0	0	0	0	0	0	0	0	0	0	0	0	0	0	0	0	0	0	0	0	0	0	0	0	0	0	0	0	0	0	0	0	0	0	0	0	0	0	0
Q9NT22	EMILIN-3 OS=Homo sapiens GN=EMILIN3 PE=2 SV=2	1	0	11.554	0	0	0	0	0	0	0	0	0	0	0	0	0	0	0	0	0	0	0	0	0	0	0	0	0	0	0	0	0	0	0	0	0	0	0	0	0	0	0	0	0	0	0	0	0
Q96AB3	Isochorismatase domain-containing protein 2, mitochondrial OS=Homo sapiens GN=ISOC2 PE=1 SV=1	2	0	11.4767	0	0	0	0	0	0	0	0	0	0	0	0	0	0	0	0	0	0	0	0	0	0	0	0	0	0	0	0	0	0	0	0	0	0	0	0	0	0	0	0	0	0	0	0	0
Q8N412	Sperm-tail PG-rich repeat-containing protein 2 OS=Homo sapiens GN=STPG2 PE=2 SV=1	2	0	11.4455	0	0	0	0	0	0	0	0	0	0	0	0	0	0	0	0	0	0	0	0	0	0	0	0	0	0	0	0	0	0	0	0	0	0	0	0	0	0	0	0	0	0	0	0	0
Q8IWF2	FAD-dependent oxidoreductase domain-containing protein 2 OS=Homo sapiens GN=FOXRED2 PE=1 SV=1	2	0	11.4442	0	0	0	0	0	0	0	0	0	0	0	0	0	0	0	0	0	0	0	0	0	0	0	0	0	0	0	0	0	0	0	0	0	0	0	0	0	0	0	0	0	0	0	0	0
A2A3N6	Putative PIP5K1A and PSMD4-like protein OS=Homo sapiens GN=PIPSL PE=5 SV=1	1	0	11.435	0	0	0	0	0	0	0	0	0	0	0	0	0	0	0	0	0	0	0	0	0	0	0	0	0	0	0	0	0	0	0	0	0	0	0	0	0	0	0	0	0	0	0	0	0
Q8N5D6	Globoside alpha-1,3-N-acetylgalactosaminyltransferase 1 OS=Homo sapiens GN=GBGT1 PE=2 SV=2	1	0	11.4264	0	0	0	0	0	0	0	0	0	0	0	0	0	0	0	0	0	0	0	0	0	0	0	0	0	0	0	0	0	0	0	0	0	0	0	0	0	0	0	0	0	0	0	0	0
P05538	HLA class II histocompatibility antigen, DQ beta 2 chain OS=Homo sapiens GN=HLA-DQB2 PE=1 SV=2	2	0	11.3624	0	0	0	0	0	0	0	0	0	0	0	0	0	0	0	0	0	0	0	0	0	0	0	0	0	0	0	0	0	0	0	0	0	0	0	0	0	0	0	0	0	0	0	0	0
Q8N9V3	WD repeat, SAM and U-box domain-containing protein 1 OS=Homo sapiens GN=WDSUB1 PE=1 SV=3	2	0	11.3485	0	0	0	0	0	0	0	0	0	0	0	0	0	0	0	0	0	0	0	0	0	0	0	0	0	0	0	0	0	0	0	0	0	0	0	0	0	0	0	0	0	0	0	0	0
P51153	Ras-related protein Rab-13 OS=Homo sapiens GN=RAB13 PE=1 SV=1	2	0	11.3402	0	0	0	0	0	0	0	0	0	0	0	0	0	0	0	0	0	0	0	0	0	0	0	0	0	0	0	0	0	0	0	0	0	0	0	0	0	0	0	0	0	0	0	0	0
Q86YV6	Myosin light chain kinase family member 4 OS=Homo sapiens GN=MYLK4 PE=1 SV=2	2	0	11.3386	0	0	0	0	0	0	0	0	0	0	0	0	0	0	0	0	0	0	0	0	0	0	0	0	0	0	0	0	0	0	0	0	0	0	0	0	0	0	0	0	0	0	0	0	0
P03886	NADH-ubiquinone oxidoreductase chain 1 OS=Homo sapiens GN=MT-ND1 PE=1 SV=1	2	0	11.2422	0	0	0	0	0	0	0	0	0	0	0	0	0	0	0	0	0	0	0	0	0	0	0	0	0	0	0	0	0	0	0	0	0	0	0	0	0	0	0	0	0	0	0	0	0
P23396	40S ribosomal protein S3 OS=Homo sapiens GN=RPS3 PE=1 SV=2	1	0	11.2124	0	0	0	0	0	0	0	0	0	0	0	0	0	0	0	0	0	0	0	0	0	0	0	0	0	0	0	0	0	0	0	0	0	0	0	0	0	0	0	0	0	0	0	0	0
P40123	Adenylyl cyclase-associated protein 2 OS=Homo sapiens GN=CAP2 PE=1 SV=1	2	0	11.1882	0	0	0	0	0	0	0	0	0	0	0	0	0	0	0	0	0	0	0	0	0	0	0	0	0	0	0	0	0	0	0	0	0	0	0	0	0	0	0	0	0	0	0	0	0
O15165	Low-density lipoprotein receptor class A domain-containing protein 4 OS=Homo sapiens GN=LDLRAD4 PE=2 SV=1	1	0	11.1586	0	0	0	0	0	0	0	0	0	0	0	0	0	0	0	0	0	0	0	0	0	0	0	0	0	0	0	0	0	0	0	0	0	0	0	0	0	0	0	0	0	0	0	0	0
Q8N1G2	Cap-specific mRNA (nucleoside-2'-O-)-methyltransferase 1 OS=Homo sapiens GN=CMTR1 PE=1 SV=1	2	0	11.1576	0	0	0	0	0	0	0	0	0	0	0	0	0	0	0	0	0	0	0	0	0	0	0	0	0	0	0	0	0	0	0	0	0	0	0	0	0	0	0	0	0	0	0	0	0
Q6PF18	MORN repeat-containing protein 3 OS=Homo sapiens GN=MORN3 PE=2 SV=2	1	0	11.141	0	0	0	0	0	0	0	0	0	0	0	0	0	0	0	0	0	0	0	0	0	0	0	0	0	0	0	0	0	0	0	0	0	0	0	0	0	0	0	0	0	0	0	0	0
Q00688	Peptidyl-prolyl cis-trans isomerase FKBP3 OS=Homo sapiens GN=FKBP3 PE=1 SV=1	2	0	11.1372	0	0	0	0	0	0	0	0	0	0	0	0	0	0	0	0	0	0	0	0	0	0	0	0	0	0	0	0	0	0	0	0	0	0	0	0	0	0	0	0	0	0	0	0	0
Q99653	Calcineurin B homologous protein 1 OS=Homo sapiens GN=CHP1 PE=1 SV=3	2	0	11.1249	0	0	0	0	0	0	0	0	0	0	0	0	0	0	0	0	0	0	0	0	0	0	0	0	0	0	0	0	0	0	0	0	0	0	0	0	0	0	0	0	0	0	0	0	0
Q5T6S3	PHD finger protein 19 OS=Homo sapiens GN=PHF19 PE=1 SV=1	2	0	11.0724	0	0	0	0	0	0	0	0	0	0	0	0	0	0	0	0	0	0	0	0	0	0	0	0	0	0	0	0	0	0	0	0	0	0	0	0	0	0	0	0	0	0	0	0	0
Q2TAL5	Smoothelin-like protein 2 OS=Homo sapiens GN=SMTNL2 PE=2 SV=1	1	0	11.0582	0	0	0	0	0	0	0	0	0	0	0	0	0	0	0	0	0	0	0	0	0	0	0	0	0	0	0	0	0	0	0	0	0	0	0	0	0	0	0	0	0	0	0	0	0
P49146	Neuropeptide Y receptor type 2 OS=Homo sapiens GN=NPY2R PE=1 SV=1	1	0	11.0156	0	0	0	0	0	0	0	0	0	0	0	0	0	0	0	0	0	0	0	0	0	0	0	0	0	0	0	0	0	0	0	0	0	0	0	0	0	0	0	0	0	0	0	0	0
Q969E8	Pre-rRNA-processing protein TSR2 homolog OS=Homo sapiens GN=TSR2 PE=1 SV=1	2	0	10.9778	0	0	0	0	0	0	0	0	0	0	0	0	0	0	0	0	0	0	0	0	0	0	0	0	0	0	0	0	0	0	0	0	0	0	0	0	0	0	0	0	0	0	0	0	0
A0A0A0MS15	Immunoglobulin heavy variable 3-49 OS=Homo sapiens GN=IGHV3-49 PE=1 SV=1	2	0	10.9447	0	0	0	0	0	0	0	0	0	0	0	0	0	0	0	0	0	0	0	0	0	0	0	0	0	0	0	0	0	0	0	0	0	0	0	0	0	0	0	0	0	0	0	0	0
P06865	Beta-hexosaminidase subunit alpha OS=Homo sapiens GN=HEXA PE=1 SV=2	1	0	10.9164	0	0	0	0	0	0	0	0	0	0	0	0	0	0	0	0	0	0	0	0	0	0	0	0	0	0	0	0	0	0	0	0	0	0	0	0	0	0	0	0	0	0	0	0	0
P01137	Transforming growth factor beta-1 OS=Homo sapiens GN=TGFB1 PE=1 SV=2	2	0	10.9104	0	0	0	0	0	0	0	0	0	0	0	0	0	0	0	0	0	0	0	0	0	0	0	0	0	0	0	0	0	0	0	0	0	0	0	0	0	0	0	0	0	0	0	0	0
A6NEQ2	Protein FAM181B OS=Homo sapiens GN=FAM181B PE=2 SV=1	1	0	10.893	0	0	0	0	0	0	0	0	0	0	0	0	0	0	0	0	0	0	0	0	0	0	0	0	0	0	0	0	0	0	0	0	0	0	0	0	0	0	0	0	0	0	0	0	0
Q7Z3Y7	Keratin, type I cytoskeletal 28 OS=Homo sapiens GN=KRT28 PE=1 SV=2	2	0	10.8835	0	0	0	0	0	0	0	0	0	0	0	0	0	0	0	0	0	0	0	0	0	0	0	0	0	0	0	0	0	0	0	0	0	0	0	0	0	0	0	0	0	0	0	0	0
A4D1S5	Ras-related protein Rab-19 OS=Homo sapiens GN=RAB19 PE=2 SV=2	2	0	10.8785	0	0	0	0	0	0	0	0	0	0	0	0	0	0	0	0	0	0	0	0	0	0	0	0	0	0	0	0	0	0	0	0	0	0	0	0	0	0	0	0	0	0	0	0	0
Q9UHD8	Septin-9 OS=Homo sapiens GN=SEPT9 PE=1 SV=2	1	0	10.8356	0	0	0	0	0	0	0	0	0	0	0	0	0	0	0	0	0	0	0	0	0	0	0	0	0	0	0	0	0	0	0	0	0	0	0	0	0	0	0	0	0	0	0	0	0
P04049	RAF proto-oncogene serine/threonine-protein kinase OS=Homo sapiens GN=RAF1 PE=1 SV=1	2	0	10.7952	0	0	0	0	0	0	0	0	0	0	0	0	0	0	0	0	0	0	0	0	0	0	0	0	0	0	0	0	0	0	0	0	0	0	0	0	0	0	0	0	0	0	0	0	0
P30550	Gastrin-releasing peptide receptor OS=Homo sapiens GN=GRPR PE=2 SV=1	2	0	10.7382	0	0	0	0	0	0	0	0	0	0	0	0	0	0	0	0	0	0	0	0	0	0	0	0	0	0	0	0	0	0	0	0	0	0	0	0	0	0	0	0	0	0	0	0	0
Q92496	Complement factor H-related protein 4 OS=Homo sapiens GN=CFHR4 PE=1 SV=2	1	0	10.7154	0	0	0	0	0	0	0	0	0	0	0	0	0	0	0	0	0	0	0	0	0	0	0	0	0	0	0	0	0	0	0	0	0	0	0	0	0	0	0	0	0	0	0	0	0
O15144	Actin-related protein 2/3 complex subunit 2 OS=Homo sapiens GN=ARPC2 PE=1 SV=1	2	0	10.7096	0	0	0	0	0	0	0	0	0	0	0	0	0	0	0	0	0	0	0	0	0	0	0	0	0	0	0	0	0	0	0	0	0	0	0	0	0	0	0	0	0	0	0	0	0
P52435	DNA-directed RNA polymerase II subunit RPB11-a OS=Homo sapiens GN=POLR2J PE=1 SV=1	2	0	10.7045	0	0	0	0	0	0	0	0	0	0	0	0	0	0	0	0	0	0	0	0	0	0	0	0	0	0	0	0	0	0	0	0	0	0	0	0	0	0	0	0	0	0	0	0	0
Q9P0L0	Vesicle-associated membrane protein-associated protein A OS=Homo sapiens GN=VAPA PE=1 SV=3	2	0	10.6932	0	0	0	0	0	0	0	0	0	0	0	0	0	0	0	0	0	0	0	0	0	0	0	0	0	0	0	0	0	0	0	0	0	0	0	0	0	0	0	0	0	0	0	0	0
Q6ZMR5	Transmembrane protease serine 11A OS=Homo sapiens GN=TMPRSS11A PE=1 SV=1	2	0	10.6838	0	0	0	0	0	0	0	0	0	0	0	0	0	0	0	0	0	0	0	0	0	0	0	0	0	0	0	0	0	0	0	0	0	0	0	0	0	0	0	0	0	0	0	0	0
Q9H511	Kelch-like protein 31 OS=Homo sapiens GN=KLHL31 PE=2 SV=1	2	0	10.6799	0	0	0	0	0	0	0	0	0	0	0	0	0	0	0	0	0	0	0	0	0	0	0	0	0	0	0	0	0	0	0	0	0	0	0	0	0	0	0	0	0	0	0	0	0
Q9NRD0	F-box only protein 8 OS=Homo sapiens GN=FBXO8 PE=2 SV=1	2	0	10.6758	0	0	0	0	0	0	0	0	0	0	0	0	0	0	0	0	0	0	0	0	0	0	0	0	0	0	0	0	0	0	0	0	0	0	0	0	0	0	0	0	0	0	0	0	0
Q96DF8	Protein DGCR14 OS=Homo sapiens GN=DGCR14 PE=1 SV=1	2	0	10.6742	0	0	0	0	0	0	0	0	0	0	0	0	0	0	0	0	0	0	0	0	0	0	0	0	0	0	0	0	0	0	0	0	0	0	0	0	0	0	0	0	0	0	0	0	0
Q03989	AT-rich interactive domain-containing protein 5A OS=Homo sapiens GN=ARID5A PE=1 SV=2	1	0	10.668	0	0	0	0	0	0	0	0	0	0	0	0	0	0	0	0	0	0	0	0	0	0	0	0	0	0	0	0	0	0	0	0	0	0	0	0	0	0	0	0	0	0	0	0	0
P30307	M-phase inducer phosphatase 3 OS=Homo sapiens GN=CDC25C PE=1 SV=2	1	0	10.6618	0	0	0	0	0	0	0	0	0	0	0	0	0	0	0	0	0	0	0	0	0	0	0	0	0	0	0	0	0	0	0	0	0	0	0	0	0	0	0	0	0	0	0	0	0
Q9Y6Y0	Influenza virus NS1A-binding protein OS=Homo sapiens GN=IVNS1ABP PE=1 SV=3	2	0	10.6597	0	0	0	0	0	0	0	0	0	0	0	0	0	0	0	0	0	0	0	0	0	0	0	0	0	0	0	0	0	0	0	0	0	0	0	0	0	0	0	0	0	0	0	0	0
Q9Y3L5	Ras-related protein Rap-2c OS=Homo sapiens GN=RAP2C PE=1 SV=1	2	0	10.6321	0	0	0	0	0	0	0	0	0	0	0	0	0	0	0	0	0	0	0	0	0	0	0	0	0	0	0	0	0	0	0	0	0	0	0	0	0	0	0	0	0	0	0	0	0
Q13637	Ras-related protein Rab-32 OS=Homo sapiens GN=RAB32 PE=1 SV=3	2	0	10.6317	0	0	0	0	0	0	0	0	0	0	0	0	0	0	0	0	0	0	0	0	0	0	0	0	0	0	0	0	0	0	0	0	0	0	0	0	0	0	0	0	0	0	0	0	0
Q9NU63	Zinc finger protein 57 homolog OS=Homo sapiens GN=ZFP57 PE=1 SV=2	2	0	10.6181	0	0	0	0	0	0	0	0	0	0	0	0	0	0	0	0	0	0	0	0	0	0	0	0	0	0	0	0	0	0	0	0	0	0	0	0	0	0	0	0	0	0	0	0	0
A6NFA0	Transmembrane protein ENSP00000340100 OS=Homo sapiens PE=4 SV=2	1	0	10.6134	0	0	0	0	0	0	0	0	0	0	0	0	0	0	0	0	0	0	0	0	0	0	0	0	0	0	0	0	0	0	0	0	0	0	0	0	0	0	0	0	0	0	0	0	0
Q9UBR1	Beta-ureidopropionase OS=Homo sapiens GN=UPB1 PE=1 SV=1	2	0	10.6047	0	0	0	0	0	0	0	0	0	0	0	0	0	0	0	0	0	0	0	0	0	0	0	0	0	0	0	0	0	0	0	0	0	0	0	0	0	0	0	0	0	0	0	0	0
Q9H0R1	AP-5 complex subunit mu-1 OS=Homo sapiens GN=AP5M1 PE=1 SV=2	2	0	10.593	0	0	0	0	0	0	0	0	0	0	0	0	0	0	0	0	0	0	0	0	0	0	0	0	0	0	0	0	0	0	0	0	0	0	0	0	0	0	0	0	0	0	0	0	0
Q9NVK5	FGFR1 oncogene partner 2 OS=Homo sapiens GN=FGFR1OP2 PE=2 SV=1	2	0	10.5906	0	0	0	0	0	0	0	0	0	0	0	0	0	0	0	0	0	0	0	0	0	0	0	0	0	0	0	0	0	0	0	0	0	0	0	0	0	0	0	0	0	0	0	0	0
P16083	Ribosyldihydronicotinamide dehydrogenase [quinone] OS=Homo sapiens GN=NQO2 PE=1 SV=5	2	0	10.5868	0	0	0	0	0	0	0	0	0	0	0	0	0	0	0	0	0	0	0	0	0	0	0	0	0	0	0	0	0	0	0	0	0	0	0	0	0	0	0	0	0	0	0	0	0
Q6NXP6	NADP-dependent oxidoreductase domain-containing protein 1 OS=Homo sapiens GN=NOXRED1 PE=2 SV=2	2	0	10.5756	0	0	0	0	0	0	0	0	0	0	0	0	0	0	0	0	0	0	0	0	0	0	0	0	0	0	0	0	0	0	0	0	0	0	0	0	0	0	0	0	0	0	0	0	0
Q9BYT1	Solute carrier family 17 member 9 OS=Homo sapiens GN=SLC17A9 PE=2 SV=2	1	0	10.5574	0	0	0	0	0	0	0	0	0	0	0	0	0	0	0	0	0	0	0	0	0	0	0	0	0	0	0	0	0	0	0	0	0	0	0	0	0	0	0	0	0	0	0	0	0
O60762	Dolichol-phosphate mannosyltransferase subunit 1 OS=Homo sapiens GN=DPM1 PE=1 SV=1	2	0	10.5564	0	0	0	0	0	0	0	0	0	0	0	0	0	0	0	0	0	0	0	0	0	0	0	0	0	0	0	0	0	0	0	0	0	0	0	0	0	0	0	0	0	0	0	0	0
Q9Y458	T-box transcription factor TBX22 OS=Homo sapiens GN=TBX22 PE=1 SV=3	2	0	10.5458	0	0	0	0	0	0	0	0	0	0	0	0	0	0	0	0	0	0	0	0	0	0	0	0	0	0	0	0	0	0	0	0	0	0	0	0	0	0	0	0	0	0	0	0	0
Q8ND56	Protein LSM14 homolog A OS=Homo sapiens GN=LSM14A PE=1 SV=3	2	0	10.5316	0	0	0	0	0	0	0	0	0	0	0	0	0	0	0	0	0	0	0	0	0	0	0	0	0	0	0	0	0	0	0	0	0	0	0	0	0	0	0	0	0	0	0	0	0
Q6IBS0	Twinfilin-2 OS=Homo sapiens GN=TWF2 PE=1 SV=2	2	0	10.4987	0	0	0	0	0	0	0	0	0	0	0	0	0	0	0	0	0	0	0	0	0	0	0	0	0	0	0	0	0	0	0	0	0	0	0	0	0	0	0	0	0	0	0	0	0
Q5SYC1	Clavesin-2 OS=Homo sapiens GN=CLVS2 PE=2 SV=1	1	0	10.497	0	0	0	0	0	0	0	0	0	0	0	0	0	0	0	0	0	0	0	0	0	0	0	0	0	0	0	0	0	0	0	0	0	0	0	0	0	0	0	0	0	0	0	0	0
Q9GZM8	Nuclear distribution protein nudE-like 1 OS=Homo sapiens GN=NDEL1 PE=1 SV=1	2	0	10.4904	0	0	0	0	0	0	0	0	0	0	0	0	0	0	0	0	0	0	0	0	0	0	0	0	0	0	0	0	0	0	0	0	0	0	0	0	0	0	0	0	0	0	0	0	0
Q9NRM1	Enamelin OS=Homo sapiens GN=ENAM PE=1 SV=3	2	0	10.4904	0	0	0	0	0	0	0	0	0	0	0	0	0	0	0	0	0	0	0	0	0	0	0	0	0	0	0	0	0	0	0	0	0	0	0	0	0	0	0	0	0	0	0	0	0
Q6NZ67	Mitotic-spindle organizing protein 2B OS=Homo sapiens GN=MZT2B PE=1 SV=1	2	0	10.4829	0	0	0	0	0	0	0	0	0	0	0	0	0	0	0	0	0	0	0	0	0	0	0	0	0	0	0	0	0	0	0	0	0	0	0	0	0	0	0	0	0	0	0	0	0
Q6ZRI8	Rho GTPase-activating protein 36 OS=Homo sapiens GN=ARHGAP36 PE=2 SV=1	3	0	10.4736	0	0	0	0	0	0	0	0	0	0	0	0	0	0	0	0	0	0	0	0	0	0	0	0	0	0	0	0	0	0	0	0	0	0	0	0	0	0	0	0	0	0	0	0	0
Q9UNI1	Chymotrypsin-like elastase family member 1 OS=Homo sapiens GN=CELA1 PE=1 SV=2	3	0	10.4594	0	0	0	0	0	0	0	0	0	0	0	0	0	0	0	0	0	0	0	0	0	0	0	0	0	0	0	0	0	0	0	0	0	0	0	0	0	0	0	0	0	0	0	0	0
Q6ZVC0	Neuronal tyrosine-phosphorylated phosphoinositide-3-kinase adapter 1 OS=Homo sapiens GN=NYAP1 PE=1 SV=1	2	0	10.4538	0	0	0	0	0	0	0	0	0	0	0	0	0	0	0	0	0	0	0	0	0	0	0	0	0	0	0	0	0	0	0	0	0	0	0	0	0	0	0	0	0	0	0	0	0
P51149	Ras-related protein Rab-7a OS=Homo sapiens GN=RAB7A PE=1 SV=1	1	0	10.4522	0	0	0	0	0	0	0	0	0	0	0	0	0	0	0	0	0	0	0	0	0	0	0	0	0	0	0	0	0	0	0	0	0	0	0	0	0	0	0	0	0	0	0	0	0
Q8N1E6	F-box/LRR-repeat protein 14 OS=Homo sapiens GN=FBXL14 PE=1 SV=1	1	0	10.4488	0	0	0	0	0	0	0	0	0	0	0	0	0	0	0	0	0	0	0	0	0	0	0	0	0	0	0	0	0	0	0	0	0	0	0	0	0	0	0	0	0	0	0	0	0
Q5T5S1	Coiled-coil domain-containing protein 183 OS=Homo sapiens GN=CCDC183 PE=2 SV=3	2	0	10.4437	0	0	0	0	0	0	0	0	0	0	0	0	0	0	0	0	0	0	0	0	0	0	0	0	0	0	0	0	0	0	0	0	0	0	0	0	0	0	0	0	0	0	0	0	0
Q6ZU82	Putative inactive fatty acyl-CoA reductase 2-like protein OS=Homo sapiens GN=FAR2P1 PE=5 SV=1	1	0	10.4372	0	0	0	0	0	0	0	0	0	0	0	0	0	0	0	0	0	0	0	0	0	0	0	0	0	0	0	0	0	0	0	0	0	0	0	0	0	0	0	0	0	0	0	0	0
O75821	Eukaryotic translation initiation factor 3 subunit G OS=Homo sapiens GN=EIF3G PE=1 SV=2	3	0	10.4249	0	0	0	0	0	0	0	0	0	0	0	0	0	0	0	0	0	0	0	0	0	0	0	0	0	0	0	0	0	0	0	0	0	0	0	0	0	0	0	0	0	0	0	0	0
Q9H892	Tetratricopeptide repeat protein 12 OS=Homo sapiens GN=TTC12 PE=1 SV=2	2	0	10.4242	0	0	0	0	0	0	0	0	0	0	0	0	0	0	0	0	0	0	0	0	0	0	0	0	0	0	0	0	0	0	0	0	0	0	0	0	0	0	0	0	0	0	0	0	0
Q9UPE1	SRSF protein kinase 3 OS=Homo sapiens GN=SRPK3 PE=1 SV=2	2	0	10.4148	0	0	0	0	0	0	0	0	0	0	0	0	0	0	0	0	0	0	0	0	0	0	0	0	0	0	0	0	0	0	0	0	0	0	0	0	0	0	0	0	0	0	0	0	0
Q01201	Transcription factor RelB OS=Homo sapiens GN=RELB PE=1 SV=2	2	0	10.4082	0	0	0	0	0	0	0	0	0	0	0	0	0	0	0	0	0	0	0	0	0	0	0	0	0	0	0	0	0	0	0	0	0	0	0	0	0	0	0	0	0	0	0	0	0
Q8N5S3	Uncharacterized protein C2orf73 OS=Homo sapiens GN=C2orf73 PE=2 SV=3	3	0	10.3866	0	0	0	0	0	0	0	0	0	0	0	0	0	0	0	0	0	0	0	0	0	0	0	0	0	0	0	0	0	0	0	0	0	0	0	0	0	0	0	0	0	0	0	0	0
Q9H0P0	Cytosolic 5'-nucleotidase 3A OS=Homo sapiens GN=NT5C3A PE=1 SV=3	3	0	10.3852	0	0	0	0	0	0	0	0	0	0	0	0	0	0	0	0	0	0	0	0	0	0	0	0	0	0	0	0	0	0	0	0	0	0	0	0	0	0	0	0	0	0	0	0	0
P27216	Annexin A13 OS=Homo sapiens GN=ANXA13 PE=1 SV=3	1	0	10.3758	0	0	0	0	0	0	0	0	0	0	0	0	0	0	0	0	0	0	0	0	0	0	0	0	0	0	0	0	0	0	0	0	0	0	0	0	0	0	0	0	0	0	0	0	0
P09525	Annexin A4 OS=Homo sapiens GN=ANXA4 PE=1 SV=4	2	0	10.366	0	0	0	0	0	0	0	0	0	0	0	0	0	0	0	0	0	0	0	0	0	0	0	0	0	0	0	0	0	0	0	0	0	0	0	0	0	0	0	0	0	0	0	0	0
Q00005	Serine/threonine-protein phosphatase 2A 55 kDa regulatory subunit B beta isoform OS=Homo sapiens GN=PPP2R2B PE=1 SV=1	1	0	10.3594	0	0	0	0	0	0	0	0	0	0	0	0	0	0	0	0	0	0	0	0	0	0	0	0	0	0	0	0	0	0	0	0	0	0	0	0	0	0	0	0	0	0	0	0	0
Q9UNU6	7-alpha-hydroxycholest-4-en-3-one 12-alpha-hydroxylase OS=Homo sapiens GN=CYP8B1 PE=2 SV=2	2	0	10.3559	0	0	0	0	0	0	0	0	0	0	0	0	0	0	0	0	0	0	0	0	0	0	0	0	0	0	0	0	0	0	0	0	0	0	0	0	0	0	0	0	0	0	0	0	0
O94760	N(G),N(G)-dimethylarginine dimethylaminohydrolase 1 OS=Homo sapiens GN=DDAH1 PE=1 SV=3	2	0	10.3444	0	0	0	0	0	0	0	0	0	0	0	0	0	0	0	0	0	0	0	0	0	0	0	0	0	0	0	0	0	0	0	0	0	0	0	0	0	0	0	0	0	0	0	0	0
Q5JRA6	Melanoma inhibitory activity protein 3 OS=Homo sapiens GN=MIA3 PE=1 SV=1	3	0	10.3338	0	0	0	0	0	0	0	0	0	0	0	0	0	0	0	0	0	0	0	0	0	0	0	0	0	0	0	0	0	0	0	0	0	0	0	0	0	0	0	0	0	0	0	0	0
Q9H4L4	Sentrin-specific protease 3 OS=Homo sapiens GN=SENP3 PE=1 SV=2	2	0	10.33	0	0	0	0	0	0	0	0	0	0	0	0	0	0	0	0	0	0	0	0	0	0	0	0	0	0	0	0	0	0	0	0	0	0	0	0	0	0	0	0	0	0	0	0	0
Q9Y535	DNA-directed RNA polymerase III subunit RPC8 OS=Homo sapiens GN=POLR3H PE=1 SV=1	1	0	10.3298	0	0	0	0	0	0	0	0	0	0	0	0	0	0	0	0	0	0	0	0	0	0	0	0	0	0	0	0	0	0	0	0	0	0	0	0	0	0	0	0	0	0	0	0	0
P27105	Erythrocyte band 7 integral membrane protein OS=Homo sapiens GN=STOM PE=1 SV=3	2	0	10.3292	0	0	0	0	0	0	0	0	0	0	0	0	0	0	0	0	0	0	0	0	0	0	0	0	0	0	0	0	0	0	0	0	0	0	0	0	0	0	0	0	0	0	0	0	0
O00422	Histone deacetylase complex subunit SAP18 OS=Homo sapiens GN=SAP18 PE=1 SV=1	1	0	10.3232	0	0	0	0	0	0	0	0	0	0	0	0	0	0	0	0	0	0	0	0	0	0	0	0	0	0	0	0	0	0	0	0	0	0	0	0	0	0	0	0	0	0	0	0	0
P57773	Gap junction alpha-9 protein OS=Homo sapiens GN=GJA9 PE=2 SV=2	1	0	10.3192	0	0	0	0	0	0	0	0	0	0	0	0	0	0	0	0	0	0	0	0	0	0	0	0	0	0	0	0	0	0	0	0	0	0	0	0	0	0	0	0	0	0	0	0	0
Q9Y276	Mitochondrial chaperone BCS1 OS=Homo sapiens GN=BCS1L PE=1 SV=1	2	0	10.3079	0	0	0	0	0	0	0	0	0	0	0	0	0	0	0	0	0	0	0	0	0	0	0	0	0	0	0	0	0	0	0	0	0	0	0	0	0	0	0	0	0	0	0	0	0
Q96A65	Exocyst complex component 4 OS=Homo sapiens GN=EXOC4 PE=1 SV=1	2	0	10.2827	0	0	0	0	0	0	0	0	0	0	0	0	0	0	0	0	0	0	0	0	0	0	0	0	0	0	0	0	0	0	0	0	0	0	0	0	0	0	0	0	0	0	0	0	0
Q86X52	Chondroitin sulfate synthase 1 OS=Homo sapiens GN=CHSY1 PE=1 SV=3	1	0	10.2798	0	0	0	0	0	0	0	0	0	0	0	0	0	0	0	0	0	0	0	0	0	0	0	0	0	0	0	0	0	0	0	0	0	0	0	0	0	0	0	0	0	0	0	0	0
O75496	Geminin OS=Homo sapiens GN=GMNN PE=1 SV=1	2	0	10.2645	0	0	0	0	0	0	0	0	0	0	0	0	0	0	0	0	0	0	0	0	0	0	0	0	0	0	0	0	0	0	0	0	0	0	0	0	0	0	0	0	0	0	0	0	0
Q8N1A0	Keratin-like protein KRT222 OS=Homo sapiens GN=KRT222 PE=2 SV=1	2	0	10.2525	0	0	0	0	0	0	0	0	0	0	0	0	0	0	0	0	0	0	0	0	0	0	0	0	0	0	0	0	0	0	0	0	0	0	0	0	0	0	0	0	0	0	0	0	0
Q12798	Centrin-1 OS=Homo sapiens GN=CETN1 PE=1 SV=1	2	0	10.2455	0	0	0	0	0	0	0	0	0	0	0	0	0	0	0	0	0	0	0	0	0	0	0	0	0	0	0	0	0	0	0	0	0	0	0	0	0	0	0	0	0	0	0	0	0
P17787	Neuronal acetylcholine receptor subunit beta-2 OS=Homo sapiens GN=CHRNB2 PE=1 SV=1	3	0	10.2418	0	0	0	0	0	0	0	0	0	0	0	0	0	0	0	0	0	0	0	0	0	0	0	0	0	0	0	0	0	0	0	0	0	0	0	0	0	0	0	0	0	0	0	0	0
Q9NRH3	Tubulin gamma-2 chain OS=Homo sapiens GN=TUBG2 PE=1 SV=1	2	0	10.2418	0	0	0	0	0	0	0	0	0	0	0	0	0	0	0	0	0	0	0	0	0	0	0	0	0	0	0	0	0	0	0	0	0	0	0	0	0	0	0	0	0	0	0	0	0
Q8N2Z9	Centromere protein S OS=Homo sapiens GN=APITD1 PE=1 SV=1	1	0	10.2168	0	0	0	0	0	0	0	0	0	0	0	0	0	0	0	0	0	0	0	0	0	0	0	0	0	0	0	0	0	0	0	0	0	0	0	0	0	0	0	0	0	0	0	0	0
Q13356	Peptidyl-prolyl cis-trans isomerase-like 2 OS=Homo sapiens GN=PPIL2 PE=1 SV=1	1	0	10.2154	0	0	0	0	0	0	0	0	0	0	0	0	0	0	0	0	0	0	0	0	0	0	0	0	0	0	0	0	0	0	0	0	0	0	0	0	0	0	0	0	0	0	0	0	0
Q9NP74	Palmdelphin OS=Homo sapiens GN=PALMD PE=1 SV=1	2	0	10.2109	0	0	0	0	0	0	0	0	0	0	0	0	0	0	0	0	0	0	0	0	0	0	0	0	0	0	0	0	0	0	0	0	0	0	0	0	0	0	0	0	0	0	0	0	0
O75607	Nucleoplasmin-3 OS=Homo sapiens GN=NPM3 PE=1 SV=3	2	0	10.2072	0	0	0	0	0	0	0	0	0	0	0	0	0	0	0	0	0	0	0	0	0	0	0	0	0	0	0	0	0	0	0	0	0	0	0	0	0	0	0	0	0	0	0	0	0
Q9Y239	Nucleotide-binding oligomerization domain-containing protein 1 OS=Homo sapiens GN=NOD1 PE=1 SV=1	2	0	10.2055	0	0	0	0	0	0	0	0	0	0	0	0	0	0	0	0	0	0	0	0	0	0	0	0	0	0	0	0	0	0	0	0	0	0	0	0	0	0	0	0	0	0	0	0	0
P19087	Guanine nucleotide-binding protein G(t) subunit alpha-2 OS=Homo sapiens GN=GNAT2 PE=1 SV=4	2	0	10.2011	0	0	0	0	0	0	0	0	0	0	0	0	0	0	0	0	0	0	0	0	0	0	0	0	0	0	0	0	0	0	0	0	0	0	0	0	0	0	0	0	0	0	0	0	0
Q9H2G9	Golgin-45 OS=Homo sapiens GN=BLZF1 PE=1 SV=2	2	0	10.194	0	0	0	0	0	0	0	0	0	0	0	0	0	0	0	0	0	0	0	0	0	0	0	0	0	0	0	0	0	0	0	0	0	0	0	0	0	0	0	0	0	0	0	0	0
Q9NVG8	TBC1 domain family member 13 OS=Homo sapiens GN=TBC1D13 PE=1 SV=3	3	0	10.193	0	0	0	0	0	0	0	0	0	0	0	0	0	0	0	0	0	0	0	0	0	0	0	0	0	0	0	0	0	0	0	0	0	0	0	0	0	0	0	0	0	0	0	0	0
O00273	DNA fragmentation factor subunit alpha OS=Homo sapiens GN=DFFA PE=1 SV=1	2	0	10.187	0	0	0	0	0	0	0	0	0	0	0	0	0	0	0	0	0	0	0	0	0	0	0	0	0	0	0	0	0	0	0	0	0	0	0	0	0	0	0	0	0	0	0	0	0
Q9NVZ3	Adaptin ear-binding coat-associated protein 2 OS=Homo sapiens GN=NECAP2 PE=1 SV=1	3	0	10.1842	0	0	0	0	0	0	0	0	0	0	0	0	0	0	0	0	0	0	0	0	0	0	0	0	0	0	0	0	0	0	0	0	0	0	0	0	0	0	0	0	0	0	0	0	0
P35080	Profilin-2 OS=Homo sapiens GN=PFN2 PE=1 SV=3	2	0	10.1732	0	0	0	0	0	0	0	0	0	0	0	0	0	0	0	0	0	0	0	0	0	0	0	0	0	0	0	0	0	0	0	0	0	0	0	0	0	0	0	0	0	0	0	0	0
Q9Y4C5	Carbohydrate sulfotransferase 2 OS=Homo sapiens GN=CHST2 PE=1 SV=2	2	0	10.1546	0	0	0	0	0	0	0	0	0	0	0	0	0	0	0	0	0	0	0	0	0	0	0	0	0	0	0	0	0	0	0	0	0	0	0	0	0	0	0	0	0	0	0	0	0
Q9Y2S2	Lambda-crystallin homolog OS=Homo sapiens GN=CRYL1 PE=1 SV=3	2	0	10.1415	0	0	0	0	0	0	0	0	0	0	0	0	0	0	0	0	0	0	0	0	0	0	0	0	0	0	0	0	0	0	0	0	0	0	0	0	0	0	0	0	0	0	0	0	0
P62081	40S ribosomal protein S7 OS=Homo sapiens GN=RPS7 PE=1 SV=1	2	0	10.1408	0	0	0	0	0	0	0	0	0	0	0	0	0	0	0	0	0	0	0	0	0	0	0	0	0	0	0	0	0	0	0	0	0	0	0	0	0	0	0	0	0	0	0	0	0
P35713	Transcription factor SOX-18 OS=Homo sapiens GN=SOX18 PE=1 SV=2	2	0	10.1174	0	0	0	0	0	0	0	0	0	0	0	0	0	0	0	0	0	0	0	0	0	0	0	0	0	0	0	0	0	0	0	0	0	0	0	0	0	0	0	0	0	0	0	0	0
O95096;Q8TAU0	Homeobox protein Nkx-2.2 OS=Homo sapiens GN=NKX2-2 PE=2 SV=1	3	0	10.1084	0	0	0	0	0	0	0	0	0	0	0	0	0	0	0	0	0	0	0	0	0	0	0	0	0	0	0	0	0	0	0	0	0	0	0	0	0	0	0	0	0	0	0	0	0
Q96KN2	Beta-Ala-His dipeptidase OS=Homo sapiens GN=CNDP1 PE=1 SV=4	2	0	10.0872	0	0	0	0	0	0	0	0	0	0	0	0	0	0	0	0	0	0	0	0	0	0	0	0	0	0	0	0	0	0	0	0	0	0	0	0	0	0	0	0	0	0	0	0	0
Q8TF21	Ankyrin repeat domain-containing protein 24 OS=Homo sapiens GN=ANKRD24 PE=2 SV=2	2	0	10.0716	0	0	0	0	0	0	0	0	0	0	0	0	0	0	0	0	0	0	0	0	0	0	0	0	0	0	0	0	0	0	0	0	0	0	0	0	0	0	0	0	0	0	0	0	0
Q9UJT1	Tubulin delta chain OS=Homo sapiens GN=TUBD1 PE=1 SV=2	2	0	10.0715	0	0	0	0	0	0	0	0	0	0	0	0	0	0	0	0	0	0	0	0	0	0	0	0	0	0	0	0	0	0	0	0	0	0	0	0	0	0	0	0	0	0	0	0	0
P00491	Purine nucleoside phosphorylase OS=Homo sapiens GN=PNP PE=1 SV=2	2	0	10.0644	0	0	0	0	0	0	0	0	0	0	0	0	0	0	0	0	0	0	0	0	0	0	0	0	0	0	0	0	0	0	0	0	0	0	0	0	0	0	0	0	0	0	0	0	0
P19883	Follistatin OS=Homo sapiens GN=FST PE=1 SV=2	2	0	10.0301	0	0	0	0	0	0	0	0	0	0	0	0	0	0	0	0	0	0	0	0	0	0	0	0	0	0	0	0	0	0	0	0	0	0	0	0	0	0	0	0	0	0	0	0	0
P34130	Neurotrophin-4 OS=Homo sapiens GN=NTF4 PE=1 SV=1	2	0	10.0283	0	0	0	0	0	0	0	0	0	0	0	0	0	0	0	0	0	0	0	0	0	0	0	0	0	0	0	0	0	0	0	0	0	0	0	0	0	0	0	0	0	0	0	0	0
Q86X76	Nitrilase homolog 1 OS=Homo sapiens GN=NIT1 PE=1 SV=2	1	0	10.026	0	0	0	0	0	0	0	0	0	0	0	0	0	0	0	0	0	0	0	0	0	0	0	0	0	0	0	0	0	0	0	0	0	0	0	0	0	0	0	0	0	0	0	0	0
Q5VWZ2	Lysophospholipase-like protein 1 OS=Homo sapiens GN=LYPLAL1 PE=1 SV=3	2	0	10.0143	0	0	0	0	0	0	0	0	0	0	0	0	0	0	0	0	0	0	0	0	0	0	0	0	0	0	0	0	0	0	0	0	0	0	0	0	0	0	0	0	0	0	0	0	0
Q15398	Disks large-associated protein 5 OS=Homo sapiens GN=DLGAP5 PE=1 SV=2	2	0	9.9931	0	0	0	0	0	0	0	0	0	0	0	0	0	0	0	0	0	0	0	0	0	0	0	0	0	0	0	0	0	0	0	0	0	0	0	0	0	0	0	0	0	0	0	0	0
Q15464	SH2 domain-containing adapter protein B OS=Homo sapiens GN=SHB PE=1 SV=2	3	0	9.9927	0	0	0	0	0	0	0	0	0	0	0	0	0	0	0	0	0	0	0	0	0	0	0	0	0	0	0	0	0	0	0	0	0	0	0	0	0	0	0	0	0	0	0	0	0
Q4AE62	Glycosyltransferase-like domain-containing protein 1 OS=Homo sapiens GN=GTDC1 PE=2 SV=1	1	0	9.9468	0	0	0	0	0	0	0	0	0	0	0	0	0	0	0	0	0	0	0	0	0	0	0	0	0	0	0	0	0	0	0	0	0	0	0	0	0	0	0	0	0	0	0	0	0
P31942	Heterogeneous nuclear ribonucleoprotein H3 OS=Homo sapiens GN=HNRNPH3 PE=1 SV=2	1	0	9.9374	0	0	0	0	0	0	0	0	0	0	0	0	0	0	0	0	0	0	0	0	0	0	0	0	0	0	0	0	0	0	0	0	0	0	0	0	0	0	0	0	0	0	0	0	0
Q9NY57	Serine/threonine-protein kinase 32B OS=Homo sapiens GN=STK32B PE=2 SV=1	1	0	9.9202	0	0	0	0	0	0	0	0	0	0	0	0	0	0	0	0	0	0	0	0	0	0	0	0	0	0	0	0	0	0	0	0	0	0	0	0	0	0	0	0	0	0	0	0	0
Q86XN8	RNA-binding protein MEX3D OS=Homo sapiens GN=MEX3D PE=1 SV=3	1	0	9.9178	0	0	0	0	0	0	0	0	0	0	0	0	0	0	0	0	0	0	0	0	0	0	0	0	0	0	0	0	0	0	0	0	0	0	0	0	0	0	0	0	0	0	0	0	0
Q8IUI4	Putative protein SNX29P2 OS=Homo sapiens GN=SNX29P2 PE=5 SV=2	2	0	9.8805	0	0	0	0	0	0	0	0	0	0	0	0	0	0	0	0	0	0	0	0	0	0	0	0	0	0	0	0	0	0	0	0	0	0	0	0	0	0	0	0	0	0	0	0	0
Q9UKB5	Adherens junction-associated protein 1 OS=Homo sapiens GN=AJAP1 PE=1 SV=1	2	0	9.8754	0	0	0	0	0	0	0	0	0	0	0	0	0	0	0	0	0	0	0	0	0	0	0	0	0	0	0	0	0	0	0	0	0	0	0	0	0	0	0	0	0	0	0	0	0
Q9BX59	Tapasin-related protein OS=Homo sapiens GN=TAPBPL PE=1 SV=2	2	0	9.8659	0	0	0	0	0	0	0	0	0	0	0	0	0	0	0	0	0	0	0	0	0	0	0	0	0	0	0	0	0	0	0	0	0	0	0	0	0	0	0	0	0	0	0	0	0
Q9H1R3	Myosin light chain kinase 2, skeletal/cardiac muscle OS=Homo sapiens GN=MYLK2 PE=1 SV=3	2	0	9.8387	0	0	0	0	0	0	0	0	0	0	0	0	0	0	0	0	0	0	0	0	0	0	0	0	0	0	0	0	0	0	0	0	0	0	0	0	0	0	0	0	0	0	0	0	0
Q6UXY1	Brain-specific angiogenesis inhibitor 1-associated protein 2-like protein 2 OS=Homo sapiens GN=BAIAP2L2 PE=1 SV=1	2	0	9.8351	0	0	0	0	0	0	0	0	0	0	0	0	0	0	0	0	0	0	0	0	0	0	0	0	0	0	0	0	0	0	0	0	0	0	0	0	0	0	0	0	0	0	0	0	0
Q9UMS4	Pre-mRNA-processing factor 19 OS=Homo sapiens GN=PRPF19 PE=1 SV=1	1	0	9.835	0	0	0	0	0	0	0	0	0	0	0	0	0	0	0	0	0	0	0	0	0	0	0	0	0	0	0	0	0	0	0	0	0	0	0	0	0	0	0	0	0	0	0	0	0
Q96PE7	Methylmalonyl-CoA epimerase, mitochondrial OS=Homo sapiens GN=MCEE PE=1 SV=1	2	0	9.8138	0	0	0	0	0	0	0	0	0	0	0	0	0	0	0	0	0	0	0	0	0	0	0	0	0	0	0	0	0	0	0	0	0	0	0	0	0	0	0	0	0	0	0	0	0
Q86Y25	Zinc finger protein 354C OS=Homo sapiens GN=ZNF354C PE=2 SV=1	2	0	9.8061	0	0	0	0	0	0	0	0	0	0	0	0	0	0	0	0	0	0	0	0	0	0	0	0	0	0	0	0	0	0	0	0	0	0	0	0	0	0	0	0	0	0	0	0	0
Q01831	DNA repair protein complementing XP-C cells OS=Homo sapiens GN=XPC PE=1 SV=4	2	0	9.8051	0	0	0	0	0	0	0	0	0	0	0	0	0	0	0	0	0	0	0	0	0	0	0	0	0	0	0	0	0	0	0	0	0	0	0	0	0	0	0	0	0	0	0	0	0
P32780	General transcription factor IIH subunit 1 OS=Homo sapiens GN=GTF2H1 PE=1 SV=1	2	0	9.8037	0	0	0	0	0	0	0	0	0	0	0	0	0	0	0	0	0	0	0	0	0	0	0	0	0	0	0	0	0	0	0	0	0	0	0	0	0	0	0	0	0	0	0	0	0
P06132	Uroporphyrinogen decarboxylase OS=Homo sapiens GN=UROD PE=1 SV=2	2	0	9.7851	0	0	0	0	0	0	0	0	0	0	0	0	0	0	0	0	0	0	0	0	0	0	0	0	0	0	0	0	0	0	0	0	0	0	0	0	0	0	0	0	0	0	0	0	0
Q7Z3T8	Zinc finger FYVE domain-containing protein 16 OS=Homo sapiens GN=ZFYVE16 PE=1 SV=3	2	0	9.7815	0	0	0	0	0	0	0	0	0	0	0	0	0	0	0	0	0	0	0	0	0	0	0	0	0	0	0	0	0	0	0	0	0	0	0	0	0	0	0	0	0	0	0	0	0
P52954	Transcription factor LBX1 OS=Homo sapiens GN=LBX1 PE=2 SV=2	2	0	9.7811	0	0	0	0	0	0	0	0	0	0	0	0	0	0	0	0	0	0	0	0	0	0	0	0	0	0	0	0	0	0	0	0	0	0	0	0	0	0	0	0	0	0	0	0	0
Q8NFX7	Syntaxin-binding protein 6 OS=Homo sapiens GN=STXBP6 PE=1 SV=2	1	0	9.7754	0	0	0	0	0	0	0	0	0	0	0	0	0	0	0	0	0	0	0	0	0	0	0	0	0	0	0	0	0	0	0	0	0	0	0	0	0	0	0	0	0	0	0	0	0
Q96N23	Uncharacterized protein C12orf55 OS=Homo sapiens GN=C12orf55 PE=2 SV=2	2	0	9.7442	0	0	0	0	0	0	0	0	0	0	0	0	0	0	0	0	0	0	0	0	0	0	0	0	0	0	0	0	0	0	0	0	0	0	0	0	0	0	0	0	0	0	0	0	0
A6NEL3	Putative protein FAM86C2P OS=Homo sapiens GN=FAM86C2P PE=5 SV=1	1	0	9.735	0	0	0	0	0	0	0	0	0	0	0	0	0	0	0	0	0	0	0	0	0	0	0	0	0	0	0	0	0	0	0	0	0	0	0	0	0	0	0	0	0	0	0	0	0
Q86YQ8	Copine-8 OS=Homo sapiens GN=CPNE8 PE=1 SV=2	1	0	9.6938	0	0	0	0	0	0	0	0	0	0	0	0	0	0	0	0	0	0	0	0	0	0	0	0	0	0	0	0	0	0	0	0	0	0	0	0	0	0	0	0	0	0	0	0	0
A2RTX5	Probable threonine--tRNA ligase 2, cytoplasmic OS=Homo sapiens GN=TARSL2 PE=1 SV=1	2	0	9.6879	0	0	0	0	0	0	0	0	0	0	0	0	0	0	0	0	0	0	0	0	0	0	0	0	0	0	0	0	0	0	0	0	0	0	0	0	0	0	0	0	0	0	0	0	0
A8MZ36	Envoplakin-like protein OS=Homo sapiens GN=EVPLL PE=2 SV=1	2	0	9.6603	0	0	0	0	0	0	0	0	0	0	0	0	0	0	0	0	0	0	0	0	0	0	0	0	0	0	0	0	0	0	0	0	0	0	0	0	0	0	0	0	0	0	0	0	0
O15037	Protein KHNYN OS=Homo sapiens GN=KHNYN PE=2 SV=3	2	0	9.6376	0	0	0	0	0	0	0	0	0	0	0	0	0	0	0	0	0	0	0	0	0	0	0	0	0	0	0	0	0	0	0	0	0	0	0	0	0	0	0	0	0	0	0	0	0
P53999	Activated RNA polymerase II transcriptional coactivator p15 OS=Homo sapiens GN=SUB1 PE=1 SV=3	2	0	9.6231	0	0	0	0	0	0	0	0	0	0	0	0	0	0	0	0	0	0	0	0	0	0	0	0	0	0	0	0	0	0	0	0	0	0	0	0	0	0	0	0	0	0	0	0	0
P80419	Ig heavy chain V-III region GAR OS=Homo sapiens PE=1 SV=1	2	0	9.6154	0	0	0	0	0	0	0	0	0	0	0	0	0	0	0	0	0	0	0	0	0	0	0	0	0	0	0	0	0	0	0	0	0	0	0	0	0	0	0	0	0	0	0	0	0
Q16512	Serine/threonine-protein kinase N1 OS=Homo sapiens GN=PKN1 PE=1 SV=2	2	0	9.581	0	0	0	0	0	0	0	0	0	0	0	0	0	0	0	0	0	0	0	0	0	0	0	0	0	0	0	0	0	0	0	0	0	0	0	0	0	0	0	0	0	0	0	0	0
O95620	tRNA-dihydrouridine(20a/20b) synthase [NAD(P)+]-like OS=Homo sapiens GN=DUS4L PE=2 SV=2	2	0	9.559	0	0	0	0	0	0	0	0	0	0	0	0	0	0	0	0	0	0	0	0	0	0	0	0	0	0	0	0	0	0	0	0	0	0	0	0	0	0	0	0	0	0	0	0	0
Q7RTT6	Putative protein SSX6 OS=Homo sapiens GN=SSX6 PE=5 SV=1	1	0	9.5444	0	0	0	0	0	0	0	0	0	0	0	0	0	0	0	0	0	0	0	0	0	0	0	0	0	0	0	0	0	0	0	0	0	0	0	0	0	0	0	0	0	0	0	0	0
P56539	Caveolin-3 OS=Homo sapiens GN=CAV3 PE=1 SV=1	1	0	9.538	0	0	0	0	0	0	0	0	0	0	0	0	0	0	0	0	0	0	0	0	0	0	0	0	0	0	0	0	0	0	0	0	0	0	0	0	0	0	0	0	0	0	0	0	0
Q96PD7	Diacylglycerol O-acyltransferase 2 OS=Homo sapiens GN=DGAT2 PE=1 SV=2	1	0	9.5344	0	0	0	0	0	0	0	0	0	0	0	0	0	0	0	0	0	0	0	0	0	0	0	0	0	0	0	0	0	0	0	0	0	0	0	0	0	0	0	0	0	0	0	0	0
Q8TBB5	Kelch domain-containing protein 4 OS=Homo sapiens GN=KLHDC4 PE=1 SV=1	1	0	9.4748	0	0	0	0	0	0	0	0	0	0	0	0	0	0	0	0	0	0	0	0	0	0	0	0	0	0	0	0	0	0	0	0	0	0	0	0	0	0	0	0	0	0	0	0	0
Q9BVL4	Selenoprotein O OS=Homo sapiens GN=SELO PE=2 SV=3	2	0	9.461	0	0	0	0	0	0	0	0	0	0	0	0	0	0	0	0	0	0	0	0	0	0	0	0	0	0	0	0	0	0	0	0	0	0	0	0	0	0	0	0	0	0	0	0	0
Q63HM2	Pecanex-like protein 4 OS=Homo sapiens GN=PCNX4 PE=1 SV=4	2	0	9.4539	0	0	0	0	0	0	0	0	0	0	0	0	0	0	0	0	0	0	0	0	0	0	0	0	0	0	0	0	0	0	0	0	0	0	0	0	0	0	0	0	0	0	0	0	0
Q969U6	F-box/WD repeat-containing protein 5 OS=Homo sapiens GN=FBXW5 PE=1 SV=1	2	0	9.431	0	0	0	0	0	0	0	0	0	0	0	0	0	0	0	0	0	0	0	0	0	0	0	0	0	0	0	0	0	0	0	0	0	0	0	0	0	0	0	0	0	0	0	0	0
Q96B77	Transmembrane protein 186 OS=Homo sapiens GN=TMEM186 PE=2 SV=1	1	0	9.4274	0	0	0	0	0	0	0	0	0	0	0	0	0	0	0	0	0	0	0	0	0	0	0	0	0	0	0	0	0	0	0	0	0	0	0	0	0	0	0	0	0	0	0	0	0
Q75MW2	Protein ZNF767 OS=Homo sapiens GN=ZNF767P PE=5 SV=1	2	0	9.3969	0	0	0	0	0	0	0	0	0	0	0	0	0	0	0	0	0	0	0	0	0	0	0	0	0	0	0	0	0	0	0	0	0	0	0	0	0	0	0	0	0	0	0	0	0
Q13884	Beta-1-syntrophin OS=Homo sapiens GN=SNTB1 PE=1 SV=3	1	0	9.377	0	0	0	0	0	0	0	0	0	0	0	0	0	0	0	0	0	0	0	0	0	0	0	0	0	0	0	0	0	0	0	0	0	0	0	0	0	0	0	0	0	0	0	0	0
Q8NFW8	N-acylneuraminate cytidylyltransferase OS=Homo sapiens GN=CMAS PE=1 SV=2	2	0	9.363	0	0	0	0	0	0	0	0	0	0	0	0	0	0	0	0	0	0	0	0	0	0	0	0	0	0	0	0	0	0	0	0	0	0	0	0	0	0	0	0	0	0	0	0	0
P54252	Ataxin-3 OS=Homo sapiens GN=ATXN3 PE=1 SV=4	2	0	9.331	0	0	0	0	0	0	0	0	0	0	0	0	0	0	0	0	0	0	0	0	0	0	0	0	0	0	0	0	0	0	0	0	0	0	0	0	0	0	0	0	0	0	0	0	0
P58335	Anthrax toxin receptor 2 OS=Homo sapiens GN=ANTXR2 PE=1 SV=5	2	0	9.328	0	0	0	0	0	0	0	0	0	0	0	0	0	0	0	0	0	0	0	0	0	0	0	0	0	0	0	0	0	0	0	0	0	0	0	0	0	0	0	0	0	0	0	0	0
P35613	Basigin OS=Homo sapiens GN=BSG PE=1 SV=2	2	0	9.3268	0	0	0	0	0	0	0	0	0	0	0	0	0	0	0	0	0	0	0	0	0	0	0	0	0	0	0	0	0	0	0	0	0	0	0	0	0	0	0	0	0	0	0	0	0
Q567U6	Coiled-coil domain-containing protein 93 OS=Homo sapiens GN=CCDC93 PE=1 SV=2	2	0	9.2942	0	0	0	0	0	0	0	0	0	0	0	0	0	0	0	0	0	0	0	0	0	0	0	0	0	0	0	0	0	0	0	0	0	0	0	0	0	0	0	0	0	0	0	0	0
Q15019	Septin-2 OS=Homo sapiens GN=SEPT2 PE=1 SV=1	2	0	9.2616	0	0	0	0	0	0	0	0	0	0	0	0	0	0	0	0	0	0	0	0	0	0	0	0	0	0	0	0	0	0	0	0	0	0	0	0	0	0	0	0	0	0	0	0	0
Q9Y662	Heparan sulfate glucosamine 3-O-sulfotransferase 3B1 OS=Homo sapiens GN=HS3ST3B1 PE=1 SV=1	2	0	9.2528	0	0	0	0	0	0	0	0	0	0	0	0	0	0	0	0	0	0	0	0	0	0	0	0	0	0	0	0	0	0	0	0	0	0	0	0	0	0	0	0	0	0	0	0	0
O95741	Copine-6 OS=Homo sapiens GN=CPNE6 PE=1 SV=3	2	0	9.1705	0	0	0	0	0	0	0	0	0	0	0	0	0	0	0	0	0	0	0	0	0	0	0	0	0	0	0	0	0	0	0	0	0	0	0	0	0	0	0	0	0	0	0	0	0
Q9P1W8	Signal-regulatory protein gamma OS=Homo sapiens GN=SIRPG PE=1 SV=3	2	0	9.1638	0	0	0	0	0	0	0	0	0	0	0	0	0	0	0	0	0	0	0	0	0	0	0	0	0	0	0	0	0	0	0	0	0	0	0	0	0	0	0	0	0	0	0	0	0
Q9NRJ4	Tubby-related protein 4 OS=Homo sapiens GN=TULP4 PE=2 SV=2	2	0	9.1354	0	0	0	0	0	0	0	0	0	0	0	0	0	0	0	0	0	0	0	0	0	0	0	0	0	0	0	0	0	0	0	0	0	0	0	0	0	0	0	0	0	0	0	0	0
Q7LG56	Ribonucleoside-diphosphate reductase subunit M2 B OS=Homo sapiens GN=RRM2B PE=1 SV=1	2	0	9.1349	0	0	0	0	0	0	0	0	0	0	0	0	0	0	0	0	0	0	0	0	0	0	0	0	0	0	0	0	0	0	0	0	0	0	0	0	0	0	0	0	0	0	0	0	0
Q6IBW4	Condensin-2 complex subunit H2 OS=Homo sapiens GN=NCAPH2 PE=1 SV=1	2	0	9.132	0	0	0	0	0	0	0	0	0	0	0	0	0	0	0	0	0	0	0	0	0	0	0	0	0	0	0	0	0	0	0	0	0	0	0	0	0	0	0	0	0	0	0	0	0
Q969G2	LIM/homeobox protein Lhx4 OS=Homo sapiens GN=LHX4 PE=1 SV=2	2	0	9.0004	0	0	0	0	0	0	0	0	0	0	0	0	0	0	0	0	0	0	0	0	0	0	0	0	0	0	0	0	0	0	0	0	0	0	0	0	0	0	0	0	0	0	0	0	0
P35052	Glypican-1 OS=Homo sapiens GN=GPC1 PE=1 SV=2	2	0	8.9782	0	0	0	0	0	0	0	0	0	0	0	0	0	0	0	0	0	0	0	0	0	0	0	0	0	0	0	0	0	0	0	0	0	0	0	0	0	0	0	0	0	0	0	0	0
Q8NHP7	Exonuclease 3'-5' domain-containing protein 1 OS=Homo sapiens GN=EXD1 PE=2 SV=4	3	0	8.9489	0	0	0	0	0	0	0	0	0	0	0	0	0	0	0	0	0	0	0	0	0	0	0	0	0	0	0	0	0	0	0	0	0	0	0	0	0	0	0	0	0	0	0	0	0
Q8N8A6	ATP-dependent RNA helicase DDX51 OS=Homo sapiens GN=DDX51 PE=1 SV=3	2	0	8.9378	0	0	0	0	0	0	0	0	0	0	0	0	0	0	0	0	0	0	0	0	0	0	0	0	0	0	0	0	0	0	0	0	0	0	0	0	0	0	0	0	0	0	0	0	0
P62263	40S ribosomal protein S14 OS=Homo sapiens GN=RPS14 PE=1 SV=3	2	0	8.9236	0	0	0	0	0	0	0	0	0	0	0	0	0	0	0	0	0	0	0	0	0	0	0	0	0	0	0	0	0	0	0	0	0	0	0	0	0	0	0	0	0	0	0	0	0
Q8NA03	Fibrous sheath-interacting protein 1 OS=Homo sapiens GN=FSIP1 PE=2 SV=1	2	0	8.8248	0	0	0	0	0	0	0	0	0	0	0	0	0	0	0	0	0	0	0	0	0	0	0	0	0	0	0	0	0	0	0	0	0	0	0	0	0	0	0	0	0	0	0	0	0
Q9Y5X1	Sorting nexin-9 OS=Homo sapiens GN=SNX9 PE=1 SV=1	2	0	8.7759	0	0	0	0	0	0	0	0	0	0	0	0	0	0	0	0	0	0	0	0	0	0	0	0	0	0	0	0	0	0	0	0	0	0	0	0	0	0	0	0	0	0	0	0	0
Q9Y2G9	Protein strawberry notch homolog 2 OS=Homo sapiens GN=SBNO2 PE=2 SV=3	2	0	8.7361	0	0	0	0	0	0	0	0	0	0	0	0	0	0	0	0	0	0	0	0	0	0	0	0	0	0	0	0	0	0	0	0	0	0	0	0	0	0	0	0	0	0	0	0	0
P02771	Alpha-fetoprotein OS=Homo sapiens GN=AFP PE=1 SV=1	2	0	8.6987	0	0	0	0	0	0	0	0	0	0	0	0	0	0	0	0	0	0	0	0	0	0	0	0	0	0	0	0	0	0	0	0	0	0	0	0	0	0	0	0	0	0	0	0	0
Q16762	Thiosulfate sulfurtransferase OS=Homo sapiens GN=TST PE=1 SV=4	2	0	8.4937	0	0	0	0	0	0	0	0	0	0	0	0	0	0	0	0	0	0	0	0	0	0	0	0	0	0	0	0	0	0	0	0	0	0	0	0	0	0	0	0	0	0	0	0	0
Q5VUG0	Scm-like with four MBT domains protein 2 OS=Homo sapiens GN=SFMBT2 PE=1 SV=1	3	0	6.5509	0	0	0	0	0	0	0	0	0	0	0	0	0	0	0	0	0	0	0	0	0	0	0	0	0	0	0	0	0	0	0	0	0	0	0	0	0	0	0	0	0	0	0	0	0
P31949	Protein S100-A11 OS=Homo sapiens GN=S100A11 PE=1 SV=2	1	0	6.5104	0	0	0	0	0	0	0	0	0	0	0	0	0	0	0	0	0	0	0	0	0	0	0	0	0	0	0	0	0	0	0	0	0	0	0	0	0	0	0	0	0	0	0	0	0
A6PW82	Putative uncharacterized protein CXorf30 OS=Homo sapiens GN=CXorf30 PE=2 SV=2	1	0	6.4447	0	0	0	0	0	0	0	0	0	0	0	0	0	0	0	0	0	0	0	0	0	0	0	0	0	0	0	0	0	0	0	0	0	0	0	0	0	0	0	0	0	0	0	0	0
O14807	Ras-related protein M-Ras OS=Homo sapiens GN=MRAS PE=1 SV=2	1	0	6.4431	0	0	0	0	0	0	0	0	0	0	0	0	0	0	0	0	0	0	0	0	0	0	0	0	0	0	0	0	0	0	0	0	0	0	0	0	0	0	0	0	0	0	0	0	0
Q9HAB8	Phosphopantothenate--cysteine ligase OS=Homo sapiens GN=PPCS PE=1 SV=2	1	0	6.4	0	0	0	0	0	0	0	0	0	0	0	0	0	0	0	0	0	0	0	0	0	0	0	0	0	0	0	0	0	0	0	0	0	0	0	0	0	0	0	0	0	0	0	0	0
A6NH11	Glycolipid transfer protein domain-containing protein 2 OS=Homo sapiens GN=GLTPD2 PE=1 SV=2	1	0	6.3829	0	0	0	0	0	0	0	0	0	0	0	0	0	0	0	0	0	0	0	0	0	0	0	0	0	0	0	0	0	0	0	0	0	0	0	0	0	0	0	0	0	0	0	0	0
P50454	Serpin H1 OS=Homo sapiens GN=SERPINH1 PE=1 SV=2	1	0	6.2314	0	0	0	0	0	0	0	0	0	0	0	0	0	0	0	0	0	0	0	0	0	0	0	0	0	0	0	0	0	0	0	0	0	0	0	0	0	0	0	0	0	0	0	0	0
Q9NX14	NADH dehydrogenase [ubiquinone] 1 beta subcomplex subunit 11, mitochondrial OS=Homo sapiens GN=NDUFB11 PE=1 SV=1	1	0	6.1512	0	0	0	0	0	0	0	0	0	0	0	0	0	0	0	0	0	0	0	0	0	0	0	0	0	0	0	0	0	0	0	0	0	0	0	0	0	0	0	0	0	0	0	0	0
Q9UFC0	Leucine-rich repeat and WD repeat-containing protein 1 OS=Homo sapiens GN=LRWD1 PE=1 SV=2	1	0	6.1487	0	0	0	0	0	0	0	0	0	0	0	0	0	0	0	0	0	0	0	0	0	0	0	0	0	0	0	0	0	0	0	0	0	0	0	0	0	0	0	0	0	0	0	0	0
Q8N149	Leukocyte immunoglobulin-like receptor subfamily A member 2 OS=Homo sapiens GN=LILRA2 PE=1 SV=2	1	0	6.127	0	0	0	0	0	0	0	0	0	0	0	0	0	0	0	0	0	0	0	0	0	0	0	0	0	0	0	0	0	0	0	0	0	0	0	0	0	0	0	0	0	0	0	0	0
P25311	Zinc-alpha-2-glycoprotein OS=Homo sapiens GN=AZGP1 PE=1 SV=2	1	0	6.0995	0	0	0	0	0	0	0	0	0	0	0	0	0	0	0	0	0	0	0	0	0	0	0	0	0	0	0	0	0	0	0	0	0	0	0	0	0	0	0	0	0	0	0	0	0
Q5VUJ9	EF-hand calcium-binding domain-containing protein 2 OS=Homo sapiens GN=EFCAB2 PE=2 SV=1	1	0	6.098	0	0	0	0	0	0	0	0	0	0	0	0	0	0	0	0	0	0	0	0	0	0	0	0	0	0	0	0	0	0	0	0	0	0	0	0	0	0	0	0	0	0	0	0	0
Q8WZ69	Putative uncharacterized protein C11orf40 OS=Homo sapiens GN=C11orf40 PE=2 SV=1	1	0	6.0833	0	0	0	0	0	0	0	0	0	0	0	0	0	0	0	0	0	0	0	0	0	0	0	0	0	0	0	0	0	0	0	0	0	0	0	0	0	0	0	0	0	0	0	0	0
Q9NY59	Sphingomyelin phosphodiesterase 3 OS=Homo sapiens GN=SMPD3 PE=1 SV=1	1	0	6.0813	0	0	0	0	0	0	0	0	0	0	0	0	0	0	0	0	0	0	0	0	0	0	0	0	0	0	0	0	0	0	0	0	0	0	0	0	0	0	0	0	0	0	0	0	0
P0DMM9;P0DMN0	Sulfotransferase 1A3 OS=Homo sapiens GN=SULT1A3 PE=1 SV=1	1	0	6.0157	0	0	0	0	0	0	0	0	0	0	0	0	0	0	0	0	0	0	0	0	0	0	0	0	0	0	0	0	0	0	0	0	0	0	0	0	0	0	0	0	0	0	0	0	0
Q9Y644	Beta-1,3-N-acetylglucosaminyltransferase radical fringe OS=Homo sapiens GN=RFNG PE=2 SV=3	1	0	5.9981	0	0	0	0	0	0	0	0	0	0	0	0	0	0	0	0	0	0	0	0	0	0	0	0	0	0	0	0	0	0	0	0	0	0	0	0	0	0	0	0	0	0	0	0	0
Q9NWT8	Aurora kinase A-interacting protein OS=Homo sapiens GN=AURKAIP1 PE=1 SV=1	2	0	5.9932	0	0	0	0	0	0	0	0	0	0	0	0	0	0	0	0	0	0	0	0	0	0	0	0	0	0	0	0	0	0	0	0	0	0	0	0	0	0	0	0	0	0	0	0	0
O00570	Transcription factor SOX-1 OS=Homo sapiens GN=SOX1 PE=1 SV=2	1	0	5.9891	0	0	0	0	0	0	0	0	0	0	0	0	0	0	0	0	0	0	0	0	0	0	0	0	0	0	0	0	0	0	0	0	0	0	0	0	0	0	0	0	0	0	0	0	0
Q96P66	Probable G-protein coupled receptor 101 OS=Homo sapiens GN=GPR101 PE=2 SV=1	1	0	5.9625	0	0	0	0	0	0	0	0	0	0	0	0	0	0	0	0	0	0	0	0	0	0	0	0	0	0	0	0	0	0	0	0	0	0	0	0	0	0	0	0	0	0	0	0	0
Q9BTT4	Mediator of RNA polymerase II transcription subunit 10 OS=Homo sapiens GN=MED10 PE=1 SV=1	1	0	5.9518	0	0	0	0	0	0	0	0	0	0	0	0	0	0	0	0	0	0	0	0	0	0	0	0	0	0	0	0	0	0	0	0	0	0	0	0	0	0	0	0	0	0	0	0	0
Q6ZMY6	WD repeat-containing protein 88 OS=Homo sapiens GN=WDR88 PE=2 SV=2	1	0	5.9457	0	0	0	0	0	0	0	0	0	0	0	0	0	0	0	0	0	0	0	0	0	0	0	0	0	0	0	0	0	0	0	0	0	0	0	0	0	0	0	0	0	0	0	0	0
Q86YH6	Decaprenyl-diphosphate synthase subunit 2 OS=Homo sapiens GN=PDSS2 PE=1 SV=2	1	0	5.94	0	0	0	0	0	0	0	0	0	0	0	0	0	0	0	0	0	0	0	0	0	0	0	0	0	0	0	0	0	0	0	0	0	0	0	0	0	0	0	0	0	0	0	0	0
Q5JUW0	KRAB domain-containing protein 4 OS=Homo sapiens GN=KRBOX4 PE=2 SV=1	1	0	5.9362	0	0	0	0	0	0	0	0	0	0	0	0	0	0	0	0	0	0	0	0	0	0	0	0	0	0	0	0	0	0	0	0	0	0	0	0	0	0	0	0	0	0	0	0	0
Q9NQB0	Transcription factor 7-like 2 OS=Homo sapiens GN=TCF7L2 PE=1 SV=2	1	0	5.9349	0	0	0	0	0	0	0	0	0	0	0	0	0	0	0	0	0	0	0	0	0	0	0	0	0	0	0	0	0	0	0	0	0	0	0	0	0	0	0	0	0	0	0	0	0
Q7L0Y3	Mitochondrial ribonuclease P protein 1 OS=Homo sapiens GN=TRMT10C PE=1 SV=2	1	0	5.9204	0	0	0	0	0	0	0	0	0	0	0	0	0	0	0	0	0	0	0	0	0	0	0	0	0	0	0	0	0	0	0	0	0	0	0	0	0	0	0	0	0	0	0	0	0
Q9BXK5	Bcl-2-like protein 13 OS=Homo sapiens GN=BCL2L13 PE=1 SV=1	1	0	5.9003	0	0	0	0	0	0	0	0	0	0	0	0	0	0	0	0	0	0	0	0	0	0	0	0	0	0	0	0	0	0	0	0	0	0	0	0	0	0	0	0	0	0	0	0	0
Q92537	Uncharacterized protein KIAA0247 OS=Homo sapiens GN=KIAA0247 PE=2 SV=1	1	0	5.8288	0	0	0	0	0	0	0	0	0	0	0	0	0	0	0	0	0	0	0	0	0	0	0	0	0	0	0	0	0	0	0	0	0	0	0	0	0	0	0	0	0	0	0	0	0
P48740	Mannan-binding lectin serine protease 1 OS=Homo sapiens GN=MASP1 PE=1 SV=3	1	0	5.8246	0	0	0	0	0	0	0	0	0	0	0	0	0	0	0	0	0	0	0	0	0	0	0	0	0	0	0	0	0	0	0	0	0	0	0	0	0	0	0	0	0	0	0	0	0
Q8TB37	Iron-sulfur protein NUBPL OS=Homo sapiens GN=NUBPL PE=1 SV=3	1	0	5.8155	0	0	0	0	0	0	0	0	0	0	0	0	0	0	0	0	0	0	0	0	0	0	0	0	0	0	0	0	0	0	0	0	0	0	0	0	0	0	0	0	0	0	0	0	0
P12644	Bone morphogenetic protein 4 OS=Homo sapiens GN=BMP4 PE=1 SV=1	1	0	5.8106	0	0	0	0	0	0	0	0	0	0	0	0	0	0	0	0	0	0	0	0	0	0	0	0	0	0	0	0	0	0	0	0	0	0	0	0	0	0	0	0	0	0	0	0	0
P15313	V-type proton ATPase subunit B, kidney isoform OS=Homo sapiens GN=ATP6V1B1 PE=1 SV=3	1	0	5.805	0	0	0	0	0	0	0	0	0	0	0	0	0	0	0	0	0	0	0	0	0	0	0	0	0	0	0	0	0	0	0	0	0	0	0	0	0	0	0	0	0	0	0	0	0
Q8WUI4	Histone deacetylase 7 OS=Homo sapiens GN=HDAC7 PE=1 SV=2	1	0	5.801	0	0	0	0	0	0	0	0	0	0	0	0	0	0	0	0	0	0	0	0	0	0	0	0	0	0	0	0	0	0	0	0	0	0	0	0	0	0	0	0	0	0	0	0	0
Q9BRQ4	Uncharacterized protein C11orf70 OS=Homo sapiens GN=C11orf70 PE=2 SV=3	1	0	5.7969	0	0	0	0	0	0	0	0	0	0	0	0	0	0	0	0	0	0	0	0	0	0	0	0	0	0	0	0	0	0	0	0	0	0	0	0	0	0	0	0	0	0	0	0	0
P05026	Sodium/potassium-transporting ATPase subunit beta-1 OS=Homo sapiens GN=ATP1B1 PE=1 SV=1	1	0	5.7969	0	0	0	0	0	0	0	0	0	0	0	0	0	0	0	0	0	0	0	0	0	0	0	0	0	0	0	0	0	0	0	0	0	0	0	0	0	0	0	0	0	0	0	0	0
Q8WUH1	Protein Churchill OS=Homo sapiens GN=CHURC1 PE=1 SV=2	1	0	5.7945	0	0	0	0	0	0	0	0	0	0	0	0	0	0	0	0	0	0	0	0	0	0	0	0	0	0	0	0	0	0	0	0	0	0	0	0	0	0	0	0	0	0	0	0	0
P38936	Cyclin-dependent kinase inhibitor 1 OS=Homo sapiens GN=CDKN1A PE=1 SV=3	1	0	5.783	0	0	0	0	0	0	0	0	0	0	0	0	0	0	0	0	0	0	0	0	0	0	0	0	0	0	0	0	0	0	0	0	0	0	0	0	0	0	0	0	0	0	0	0	0
P51668	Ubiquitin-conjugating enzyme E2 D1 OS=Homo sapiens GN=UBE2D1 PE=1 SV=1	1	0	5.7793	0	0	0	0	0	0	0	0	0	0	0	0	0	0	0	0	0	0	0	0	0	0	0	0	0	0	0	0	0	0	0	0	0	0	0	0	0	0	0	0	0	0	0	0	0
Q9BTT6	Leucine-rich repeat-containing protein 1 OS=Homo sapiens GN=LRRC1 PE=1 SV=1	2	0	5.7791	0	0	0	0	0	0	0	0	0	0	0	0	0	0	0	0	0	0	0	0	0	0	0	0	0	0	0	0	0	0	0	0	0	0	0	0	0	0	0	0	0	0	0	0	0
Q16385	Protein SSX2 OS=Homo sapiens GN=SSX2 PE=1 SV=2	1	0	5.7732	0	0	0	0	0	0	0	0	0	0	0	0	0	0	0	0	0	0	0	0	0	0	0	0	0	0	0	0	0	0	0	0	0	0	0	0	0	0	0	0	0	0	0	0	0
Q86TW2	Uncharacterized aarF domain-containing protein kinase 1 OS=Homo sapiens GN=ADCK1 PE=2 SV=2	1	0	5.7651	0	0	0	0	0	0	0	0	0	0	0	0	0	0	0	0	0	0	0	0	0	0	0	0	0	0	0	0	0	0	0	0	0	0	0	0	0	0	0	0	0	0	0	0	0
Q96CP2	FLYWCH family member 2 OS=Homo sapiens GN=FLYWCH2 PE=1 SV=1	1	0	5.7594	0	0	0	0	0	0	0	0	0	0	0	0	0	0	0	0	0	0	0	0	0	0	0	0	0	0	0	0	0	0	0	0	0	0	0	0	0	0	0	0	0	0	0	0	0
Q9NPB0	SAYSvFN domain-containing protein 1 OS=Homo sapiens GN=SAYSD1 PE=2 SV=1	1	0	5.7557	0	0	0	0	0	0	0	0	0	0	0	0	0	0	0	0	0	0	0	0	0	0	0	0	0	0	0	0	0	0	0	0	0	0	0	0	0	0	0	0	0	0	0	0	0
Q8NCL9	Protein APCDD1-like OS=Homo sapiens GN=APCDD1L PE=2 SV=1	1	0	5.7484	0	0	0	0	0	0	0	0	0	0	0	0	0	0	0	0	0	0	0	0	0	0	0	0	0	0	0	0	0	0	0	0	0	0	0	0	0	0	0	0	0	0	0	0	0
Q9Y2Y8	Proteoglycan 3 OS=Homo sapiens GN=PRG3 PE=1 SV=2	1	0	5.7479	0	0	0	0	0	0	0	0	0	0	0	0	0	0	0	0	0	0	0	0	0	0	0	0	0	0	0	0	0	0	0	0	0	0	0	0	0	0	0	0	0	0	0	0	0
P49642	DNA primase small subunit OS=Homo sapiens GN=PRIM1 PE=1 SV=1	1	0	5.7328	0	0	0	0	0	0	0	0	0	0	0	0	0	0	0	0	0	0	0	0	0	0	0	0	0	0	0	0	0	0	0	0	0	0	0	0	0	0	0	0	0	0	0	0	0
Q9UJD0	Regulating synaptic membrane exocytosis protein 3 OS=Homo sapiens GN=RIMS3 PE=1 SV=1	1	0	5.7289	0	0	0	0	0	0	0	0	0	0	0	0	0	0	0	0	0	0	0	0	0	0	0	0	0	0	0	0	0	0	0	0	0	0	0	0	0	0	0	0	0	0	0	0	0
Q9BZQ4	Nicotinamide mononucleotide adenylyltransferase 2 OS=Homo sapiens GN=NMNAT2 PE=1 SV=1	1	0	5.7258	0	0	0	0	0	0	0	0	0	0	0	0	0	0	0	0	0	0	0	0	0	0	0	0	0	0	0	0	0	0	0	0	0	0	0	0	0	0	0	0	0	0	0	0	0
Q9NSP4	Centromere protein M OS=Homo sapiens GN=CENPM PE=1 SV=1	1	0	5.7247	0	0	0	0	0	0	0	0	0	0	0	0	0	0	0	0	0	0	0	0	0	0	0	0	0	0	0	0	0	0	0	0	0	0	0	0	0	0	0	0	0	0	0	0	0
Q9BZE1	39S ribosomal protein L37, mitochondrial OS=Homo sapiens GN=MRPL37 PE=1 SV=2	1	0	5.7118	0	0	0	0	0	0	0	0	0	0	0	0	0	0	0	0	0	0	0	0	0	0	0	0	0	0	0	0	0	0	0	0	0	0	0	0	0	0	0	0	0	0	0	0	0
Q15257	Serine/threonine-protein phosphatase 2A activator OS=Homo sapiens GN=PPP2R4 PE=1 SV=3	1	0	5.7089	0	0	0	0	0	0	0	0	0	0	0	0	0	0	0	0	0	0	0	0	0	0	0	0	0	0	0	0	0	0	0	0	0	0	0	0	0	0	0	0	0	0	0	0	0
Q9BYZ8	Regenerating islet-derived protein 4 OS=Homo sapiens GN=REG4 PE=1 SV=1	1	0	5.7075	0	0	0	0	0	0	0	0	0	0	0	0	0	0	0	0	0	0	0	0	0	0	0	0	0	0	0	0	0	0	0	0	0	0	0	0	0	0	0	0	0	0	0	0	0
Q6ZV56	Uncharacterized protein C22orf34 OS=Homo sapiens GN=C22orf34 PE=2 SV=1	1	0	5.7044	0	0	0	0	0	0	0	0	0	0	0	0	0	0	0	0	0	0	0	0	0	0	0	0	0	0	0	0	0	0	0	0	0	0	0	0	0	0	0	0	0	0	0	0	0
O95751	Protein LDOC1 OS=Homo sapiens GN=LDOC1 PE=1 SV=1	1	0	5.6978	0	0	0	0	0	0	0	0	0	0	0	0	0	0	0	0	0	0	0	0	0	0	0	0	0	0	0	0	0	0	0	0	0	0	0	0	0	0	0	0	0	0	0	0	0
Q5MJ70	Speedy protein A OS=Homo sapiens GN=SPDYA PE=1 SV=2	1	0	5.6977	0	0	0	0	0	0	0	0	0	0	0	0	0	0	0	0	0	0	0	0	0	0	0	0	0	0	0	0	0	0	0	0	0	0	0	0	0	0	0	0	0	0	0	0	0
P0DN81	Olfactory receptor 13C7 OS=Homo sapiens GN=OR13C7 PE=3 SV=1	1	0	5.6789	0	0	0	0	0	0	0	0	0	0	0	0	0	0	0	0	0	0	0	0	0	0	0	0	0	0	0	0	0	0	0	0	0	0	0	0	0	0	0	0	0	0	0	0	0
O95452	Gap junction beta-6 protein OS=Homo sapiens GN=GJB6 PE=1 SV=2	1	0	5.6659	0	0	0	0	0	0	0	0	0	0	0	0	0	0	0	0	0	0	0	0	0	0	0	0	0	0	0	0	0	0	0	0	0	0	0	0	0	0	0	0	0	0	0	0	0
O14880	Microsomal glutathione S-transferase 3 OS=Homo sapiens GN=MGST3 PE=1 SV=1	1	0	5.6408	0	0	0	0	0	0	0	0	0	0	0	0	0	0	0	0	0	0	0	0	0	0	0	0	0	0	0	0	0	0	0	0	0	0	0	0	0	0	0	0	0	0	0	0	0
Q86WH2	Ras association domain-containing protein 3 OS=Homo sapiens GN=RASSF3 PE=1 SV=1	1	0	5.6343	0	0	0	0	0	0	0	0	0	0	0	0	0	0	0	0	0	0	0	0	0	0	0	0	0	0	0	0	0	0	0	0	0	0	0	0	0	0	0	0	0	0	0	0	0
Q9UGF5	Olfactory receptor 14J1 OS=Homo sapiens GN=OR14J1 PE=2 SV=1	1	0	5.631	0	0	0	0	0	0	0	0	0	0	0	0	0	0	0	0	0	0	0	0	0	0	0	0	0	0	0	0	0	0	0	0	0	0	0	0	0	0	0	0	0	0	0	0	0
Q9Y3C7	Mediator of RNA polymerase II transcription subunit 31 OS=Homo sapiens GN=MED31 PE=1 SV=1	1	0	5.6306	0	0	0	0	0	0	0	0	0	0	0	0	0	0	0	0	0	0	0	0	0	0	0	0	0	0	0	0	0	0	0	0	0	0	0	0	0	0	0	0	0	0	0	0	0
P25800	Rhombotin-1 OS=Homo sapiens GN=LMO1 PE=2 SV=1	1	0	5.63	0	0	0	0	0	0	0	0	0	0	0	0	0	0	0	0	0	0	0	0	0	0	0	0	0	0	0	0	0	0	0	0	0	0	0	0	0	0	0	0	0	0	0	0	0
P61964	WD repeat-containing protein 5 OS=Homo sapiens GN=WDR5 PE=1 SV=1	1	0	5.6298	0	0	0	0	0	0	0	0	0	0	0	0	0	0	0	0	0	0	0	0	0	0	0	0	0	0	0	0	0	0	0	0	0	0	0	0	0	0	0	0	0	0	0	0	0
Q5T2P9;Q5VTM2	Arf-GAP with GTPase, ANK repeat and PH domain-containing protein 10 OS=Homo sapiens GN=AGAP10 PE=2 SV=3	1	0	5.6295	0	0	0	0	0	0	0	0	0	0	0	0	0	0	0	0	0	0	0	0	0	0	0	0	0	0	0	0	0	0	0	0	0	0	0	0	0	0	0	0	0	0	0	0	0
Q5XKP0	Protein QIL1 OS=Homo sapiens GN=QIL1 PE=1 SV=1	1	0	5.6295	0	0	0	0	0	0	0	0	0	0	0	0	0	0	0	0	0	0	0	0	0	0	0	0	0	0	0	0	0	0	0	0	0	0	0	0	0	0	0	0	0	0	0	0	0
Q9Y5Q3	Transcription factor MafB OS=Homo sapiens GN=MAFB PE=1 SV=2	1	0	5.6248	0	0	0	0	0	0	0	0	0	0	0	0	0	0	0	0	0	0	0	0	0	0	0	0	0	0	0	0	0	0	0	0	0	0	0	0	0	0	0	0	0	0	0	0	0
O75365	Protein tyrosine phosphatase type IVA 3 OS=Homo sapiens GN=PTP4A3 PE=1 SV=2	1	0	5.6247	0	0	0	0	0	0	0	0	0	0	0	0	0	0	0	0	0	0	0	0	0	0	0	0	0	0	0	0	0	0	0	0	0	0	0	0	0	0	0	0	0	0	0	0	0
P34949	Mannose-6-phosphate isomerase OS=Homo sapiens GN=MPI PE=1 SV=2	1	0	5.6189	0	0	0	0	0	0	0	0	0	0	0	0	0	0	0	0	0	0	0	0	0	0	0	0	0	0	0	0	0	0	0	0	0	0	0	0	0	0	0	0	0	0	0	0	0
P16930	Fumarylacetoacetase OS=Homo sapiens GN=FAH PE=1 SV=2	1	0	5.6167	0	0	0	0	0	0	0	0	0	0	0	0	0	0	0	0	0	0	0	0	0	0	0	0	0	0	0	0	0	0	0	0	0	0	0	0	0	0	0	0	0	0	0	0	0
A6NDD5	Synapse differentiation-inducing gene protein 1-like OS=Homo sapiens GN=SYNDIG1L PE=2 SV=1	1	0	5.6075	0	0	0	0	0	0	0	0	0	0	0	0	0	0	0	0	0	0	0	0	0	0	0	0	0	0	0	0	0	0	0	0	0	0	0	0	0	0	0	0	0	0	0	0	0
Q8WXQ8	Carboxypeptidase A5 OS=Homo sapiens GN=CPA5 PE=2 SV=1	1	0	5.5885	0	0	0	0	0	0	0	0	0	0	0	0	0	0	0	0	0	0	0	0	0	0	0	0	0	0	0	0	0	0	0	0	0	0	0	0	0	0	0	0	0	0	0	0	0
Q6P3W2	DnaJ homolog subfamily C member 24 OS=Homo sapiens GN=DNAJC24 PE=1 SV=1	1	0	5.5828	0	0	0	0	0	0	0	0	0	0	0	0	0	0	0	0	0	0	0	0	0	0	0	0	0	0	0	0	0	0	0	0	0	0	0	0	0	0	0	0	0	0	0	0	0
A6NLC8	Putative TAF11-like protein ENSP00000332601 OS=Homo sapiens PE=3 SV=2	1	0	5.5821	0	0	0	0	0	0	0	0	0	0	0	0	0	0	0	0	0	0	0	0	0	0	0	0	0	0	0	0	0	0	0	0	0	0	0	0	0	0	0	0	0	0	0	0	0
Q9NPI5	Nicotinamide riboside kinase 2 OS=Homo sapiens GN=NMRK2 PE=1 SV=1	1	0	5.5785	0	0	0	0	0	0	0	0	0	0	0	0	0	0	0	0	0	0	0	0	0	0	0	0	0	0	0	0	0	0	0	0	0	0	0	0	0	0	0	0	0	0	0	0	0
P08217	Chymotrypsin-like elastase family member 2A OS=Homo sapiens GN=CELA2A PE=1 SV=1	1	0	5.5755	0	0	0	0	0	0	0	0	0	0	0	0	0	0	0	0	0	0	0	0	0	0	0	0	0	0	0	0	0	0	0	0	0	0	0	0	0	0	0	0	0	0	0	0	0
Q6NUP7	Serine/threonine-protein phosphatase 4 regulatory subunit 4 OS=Homo sapiens GN=PPP4R4 PE=1 SV=1	1	0	5.5729	0	0	0	0	0	0	0	0	0	0	0	0	0	0	0	0	0	0	0	0	0	0	0	0	0	0	0	0	0	0	0	0	0	0	0	0	0	0	0	0	0	0	0	0	0
P04090	Prorelaxin H2 OS=Homo sapiens GN=RLN2 PE=1 SV=1	1	0	5.5643	0	0	0	0	0	0	0	0	0	0	0	0	0	0	0	0	0	0	0	0	0	0	0	0	0	0	0	0	0	0	0	0	0	0	0	0	0	0	0	0	0	0	0	0	0
O14613	Cdc42 effector protein 2 OS=Homo sapiens GN=CDC42EP2 PE=1 SV=1	1	0	5.5369	0	0	0	0	0	0	0	0	0	0	0	0	0	0	0	0	0	0	0	0	0	0	0	0	0	0	0	0	0	0	0	0	0	0	0	0	0	0	0	0	0	0	0	0	0
Q9Y2G2	Caspase recruitment domain-containing protein 8 OS=Homo sapiens GN=CARD8 PE=1 SV=1	1	0	5.5365	0	0	0	0	0	0	0	0	0	0	0	0	0	0	0	0	0	0	0	0	0	0	0	0	0	0	0	0	0	0	0	0	0	0	0	0	0	0	0	0	0	0	0	0	0
Q8N852;P0C7U9	Protein FAM87B OS=Homo sapiens GN=FAM87B PE=2 SV=1	1	0	5.5284	0	0	0	0	0	0	0	0	0	0	0	0	0	0	0	0	0	0	0	0	0	0	0	0	0	0	0	0	0	0	0	0	0	0	0	0	0	0	0	0	0	0	0	0	0
Q8N5R6	Coiled-coil domain-containing protein 33 OS=Homo sapiens GN=CCDC33 PE=1 SV=3	1	0	5.521	0	0	0	0	0	0	0	0	0	0	0	0	0	0	0	0	0	0	0	0	0	0	0	0	0	0	0	0	0	0	0	0	0	0	0	0	0	0	0	0	0	0	0	0	0
Q96AX2	Ras-related protein Rab-37 OS=Homo sapiens GN=RAB37 PE=1 SV=3	1	0	5.5072	0	0	0	0	0	0	0	0	0	0	0	0	0	0	0	0	0	0	0	0	0	0	0	0	0	0	0	0	0	0	0	0	0	0	0	0	0	0	0	0	0	0	0	0	0
Q14145	Kelch-like ECH-associated protein 1 OS=Homo sapiens GN=KEAP1 PE=1 SV=2	1	0	5.5066	0	0	0	0	0	0	0	0	0	0	0	0	0	0	0	0	0	0	0	0	0	0	0	0	0	0	0	0	0	0	0	0	0	0	0	0	0	0	0	0	0	0	0	0	0
Q9NRX4	14 kDa phosphohistidine phosphatase OS=Homo sapiens GN=PHPT1 PE=1 SV=1	1	0	5.4958	0	0	0	0	0	0	0	0	0	0	0	0	0	0	0	0	0	0	0	0	0	0	0	0	0	0	0	0	0	0	0	0	0	0	0	0	0	0	0	0	0	0	0	0	0
Q9HBL8	NmrA-like family domain-containing protein 1 OS=Homo sapiens GN=NMRAL1 PE=1 SV=1	1	0	5.4693	0	0	0	0	0	0	0	0	0	0	0	0	0	0	0	0	0	0	0	0	0	0	0	0	0	0	0	0	0	0	0	0	0	0	0	0	0	0	0	0	0	0	0	0	0
Q7Z6J9	tRNA-splicing endonuclease subunit Sen54 OS=Homo sapiens GN=TSEN54 PE=1 SV=3	2	0	5.4543	0	0	0	0	0	0	0	0	0	0	0	0	0	0	0	0	0	0	0	0	0	0	0	0	0	0	0	0	0	0	0	0	0	0	0	0	0	0	0	0	0	0	0	0	0
P01623;P01620;P01622;P04206	Ig kappa chain V-III region WOL OS=Homo sapiens PE=1 SV=1	1	0	5.4492	0	0	0	0	0	0	0	0	0	0	0	0	0	0	0	0	0	0	0	0	0	0	0	0	0	0	0	0	0	0	0	0	0	0	0	0	0	0	0	0	0	0	0	0	0
Q9NPB9	Atypical chemokine receptor 4 OS=Homo sapiens GN=ACKR4 PE=1 SV=1	1	0	5.4403	0	0	0	0	0	0	0	0	0	0	0	0	0	0	0	0	0	0	0	0	0	0	0	0	0	0	0	0	0	0	0	0	0	0	0	0	0	0	0	0	0	0	0	0	0
Q9BUA3	Uncharacterized protein C11orf84 OS=Homo sapiens GN=C11orf84 PE=1 SV=3	1	0	5.4401	0	0	0	0	0	0	0	0	0	0	0	0	0	0	0	0	0	0	0	0	0	0	0	0	0	0	0	0	0	0	0	0	0	0	0	0	0	0	0	0	0	0	0	0	0
Q5JR98	Tctex1 domain-containing protein 4 OS=Homo sapiens GN=TCTEX1D4 PE=1 SV=1	1	0	5.4377	0	0	0	0	0	0	0	0	0	0	0	0	0	0	0	0	0	0	0	0	0	0	0	0	0	0	0	0	0	0	0	0	0	0	0	0	0	0	0	0	0	0	0	0	0
Q8N8X9	Protein mab-21-like 3 OS=Homo sapiens GN=MAB21L3 PE=2 SV=2	1	0	5.436	0	0	0	0	0	0	0	0	0	0	0	0	0	0	0	0	0	0	0	0	0	0	0	0	0	0	0	0	0	0	0	0	0	0	0	0	0	0	0	0	0	0	0	0	0
Q15834	Coiled-coil domain-containing protein 85B OS=Homo sapiens GN=CCDC85B PE=1 SV=2	1	0	5.4334	0	0	0	0	0	0	0	0	0	0	0	0	0	0	0	0	0	0	0	0	0	0	0	0	0	0	0	0	0	0	0	0	0	0	0	0	0	0	0	0	0	0	0	0	0
Q9H5I1	Histone-lysine N-methyltransferase SUV39H2 OS=Homo sapiens GN=SUV39H2 PE=1 SV=2	1	0	5.4313	0	0	0	0	0	0	0	0	0	0	0	0	0	0	0	0	0	0	0	0	0	0	0	0	0	0	0	0	0	0	0	0	0	0	0	0	0	0	0	0	0	0	0	0	0
Q9UK45	U6 snRNA-associated Sm-like protein LSm7 OS=Homo sapiens GN=LSM7 PE=1 SV=1	1	0	5.4197	0	0	0	0	0	0	0	0	0	0	0	0	0	0	0	0	0	0	0	0	0	0	0	0	0	0	0	0	0	0	0	0	0	0	0	0	0	0	0	0	0	0	0	0	0
O00142	Thymidine kinase 2, mitochondrial OS=Homo sapiens GN=TK2 PE=1 SV=4	1	0	5.4177	0	0	0	0	0	0	0	0	0	0	0	0	0	0	0	0	0	0	0	0	0	0	0	0	0	0	0	0	0	0	0	0	0	0	0	0	0	0	0	0	0	0	0	0	0
Q7Z6G3	N-terminal EF-hand calcium-binding protein 2 OS=Homo sapiens GN=NECAB2 PE=1 SV=1	1	0	5.4146	0	0	0	0	0	0	0	0	0	0	0	0	0	0	0	0	0	0	0	0	0	0	0	0	0	0	0	0	0	0	0	0	0	0	0	0	0	0	0	0	0	0	0	0	0
Q9Y2V0	Uncharacterized protein C15orf41 OS=Homo sapiens GN=C15orf41 PE=2 SV=2	1	0	5.4086	0	0	0	0	0	0	0	0	0	0	0	0	0	0	0	0	0	0	0	0	0	0	0	0	0	0	0	0	0	0	0	0	0	0	0	0	0	0	0	0	0	0	0	0	0
Q6RVD6	Spermatogenesis-associated protein 8 OS=Homo sapiens GN=SPATA8 PE=1 SV=1	1	0	5.4029	0	0	0	0	0	0	0	0	0	0	0	0	0	0	0	0	0	0	0	0	0	0	0	0	0	0	0	0	0	0	0	0	0	0	0	0	0	0	0	0	0	0	0	0	0
Q9Y2H1	Serine/threonine-protein kinase 38-like OS=Homo sapiens GN=STK38L PE=1 SV=3	1	0	5.3867	0	0	0	0	0	0	0	0	0	0	0	0	0	0	0	0	0	0	0	0	0	0	0	0	0	0	0	0	0	0	0	0	0	0	0	0	0	0	0	0	0	0	0	0	0
Q7Z3D6	UPF0317 protein C14orf159, mitochondrial OS=Homo sapiens GN=C14orf159 PE=1 SV=2	1	0	5.3829	0	0	0	0	0	0	0	0	0	0	0	0	0	0	0	0	0	0	0	0	0	0	0	0	0	0	0	0	0	0	0	0	0	0	0	0	0	0	0	0	0	0	0	0	0
P09455	Retinol-binding protein 1 OS=Homo sapiens GN=RBP1 PE=1 SV=2	1	0	5.38	0	0	0	0	0	0	0	0	0	0	0	0	0	0	0	0	0	0	0	0	0	0	0	0	0	0	0	0	0	0	0	0	0	0	0	0	0	0	0	0	0	0	0	0	0
P04080	Cystatin-B OS=Homo sapiens GN=CSTB PE=1 SV=2	1	0	5.3737	0	0	0	0	0	0	0	0	0	0	0	0	0	0	0	0	0	0	0	0	0	0	0	0	0	0	0	0	0	0	0	0	0	0	0	0	0	0	0	0	0	0	0	0	0
Q86YS6	Ras-related protein Rab-43 OS=Homo sapiens GN=RAB43 PE=1 SV=1	1	0	5.3735	0	0	0	0	0	0	0	0	0	0	0	0	0	0	0	0	0	0	0	0	0	0	0	0	0	0	0	0	0	0	0	0	0	0	0	0	0	0	0	0	0	0	0	0	0
Q8NBX0	Saccharopine dehydrogenase-like oxidoreductase OS=Homo sapiens GN=SCCPDH PE=1 SV=1	1	0	5.3651	0	0	0	0	0	0	0	0	0	0	0	0	0	0	0	0	0	0	0	0	0	0	0	0	0	0	0	0	0	0	0	0	0	0	0	0	0	0	0	0	0	0	0	0	0
Q9Y619	Mitochondrial ornithine transporter 1 OS=Homo sapiens GN=SLC25A15 PE=1 SV=1	1	0	5.3633	0	0	0	0	0	0	0	0	0	0	0	0	0	0	0	0	0	0	0	0	0	0	0	0	0	0	0	0	0	0	0	0	0	0	0	0	0	0	0	0	0	0	0	0	0
P05387	60S acidic ribosomal protein P2 OS=Homo sapiens GN=RPLP2 PE=1 SV=1	1	0	5.3624	0	0	0	0	0	0	0	0	0	0	0	0	0	0	0	0	0	0	0	0	0	0	0	0	0	0	0	0	0	0	0	0	0	0	0	0	0	0	0	0	0	0	0	0	0
Q8WXK1	Ankyrin repeat and SOCS box protein 15 OS=Homo sapiens GN=ASB15 PE=2 SV=3	1	0	5.3618	0	0	0	0	0	0	0	0	0	0	0	0	0	0	0	0	0	0	0	0	0	0	0	0	0	0	0	0	0	0	0	0	0	0	0	0	0	0	0	0	0	0	0	0	0
Q86TJ2	Transcriptional adapter 2-beta OS=Homo sapiens GN=TADA2B PE=1 SV=2	1	0	5.3614	0	0	0	0	0	0	0	0	0	0	0	0	0	0	0	0	0	0	0	0	0	0	0	0	0	0	0	0	0	0	0	0	0	0	0	0	0	0	0	0	0	0	0	0	0
P50591	Tumor necrosis factor ligand superfamily member 10 OS=Homo sapiens GN=TNFSF10 PE=1 SV=1	1	0	5.3553	0	0	0	0	0	0	0	0	0	0	0	0	0	0	0	0	0	0	0	0	0	0	0	0	0	0	0	0	0	0	0	0	0	0	0	0	0	0	0	0	0	0	0	0	0
O15123	Angiopoietin-2 OS=Homo sapiens GN=ANGPT2 PE=1 SV=1	1	0	5.3451	0	0	0	0	0	0	0	0	0	0	0	0	0	0	0	0	0	0	0	0	0	0	0	0	0	0	0	0	0	0	0	0	0	0	0	0	0	0	0	0	0	0	0	0	0
Q8NC24	RELT-like protein 2 OS=Homo sapiens GN=RELL2 PE=1 SV=1	1	0	5.3394	0	0	0	0	0	0	0	0	0	0	0	0	0	0	0	0	0	0	0	0	0	0	0	0	0	0	0	0	0	0	0	0	0	0	0	0	0	0	0	0	0	0	0	0	0
Q96GS4	BLOC-1-related complex subunit 6 OS=Homo sapiens GN=BORCS6 PE=1 SV=2	1	0	5.3259	0	0	0	0	0	0	0	0	0	0	0	0	0	0	0	0	0	0	0	0	0	0	0	0	0	0	0	0	0	0	0	0	0	0	0	0	0	0	0	0	0	0	0	0	0
O15400	Syntaxin-7 OS=Homo sapiens GN=STX7 PE=1 SV=4	1	0	5.3206	0	0	0	0	0	0	0	0	0	0	0	0	0	0	0	0	0	0	0	0	0	0	0	0	0	0	0	0	0	0	0	0	0	0	0	0	0	0	0	0	0	0	0	0	0
P40855	Peroxisomal biogenesis factor 19 OS=Homo sapiens GN=PEX19 PE=1 SV=1	1	0	5.3171	0	0	0	0	0	0	0	0	0	0	0	0	0	0	0	0	0	0	0	0	0	0	0	0	0	0	0	0	0	0	0	0	0	0	0	0	0	0	0	0	0	0	0	0	0
P54803	Galactocerebrosidase OS=Homo sapiens GN=GALC PE=1 SV=2	1	0	5.3164	0	0	0	0	0	0	0	0	0	0	0	0	0	0	0	0	0	0	0	0	0	0	0	0	0	0	0	0	0	0	0	0	0	0	0	0	0	0	0	0	0	0	0	0	0
Q99447	Ethanolamine-phosphate cytidylyltransferase OS=Homo sapiens GN=PCYT2 PE=1 SV=1	1	0	5.3022	0	0	0	0	0	0	0	0	0	0	0	0	0	0	0	0	0	0	0	0	0	0	0	0	0	0	0	0	0	0	0	0	0	0	0	0	0	0	0	0	0	0	0	0	0
Q86V87	Protein FAM160B2 OS=Homo sapiens GN=FAM160B2 PE=2 SV=2	1	0	5.2987	0	0	0	0	0	0	0	0	0	0	0	0	0	0	0	0	0	0	0	0	0	0	0	0	0	0	0	0	0	0	0	0	0	0	0	0	0	0	0	0	0	0	0	0	0
Q9BZQ6	ER degradation-enhancing alpha-mannosidase-like protein 3 OS=Homo sapiens GN=EDEM3 PE=1 SV=2	1	0	5.2959	0	0	0	0	0	0	0	0	0	0	0	0	0	0	0	0	0	0	0	0	0	0	0	0	0	0	0	0	0	0	0	0	0	0	0	0	0	0	0	0	0	0	0	0	0
P59796	Glutathione peroxidase 6 OS=Homo sapiens GN=GPX6 PE=2 SV=2	1	0	5.2959	0	0	0	0	0	0	0	0	0	0	0	0	0	0	0	0	0	0	0	0	0	0	0	0	0	0	0	0	0	0	0	0	0	0	0	0	0	0	0	0	0	0	0	0	0
Q8WWM9	Cytoglobin OS=Homo sapiens GN=CYGB PE=1 SV=1	1	0	5.2929	0	0	0	0	0	0	0	0	0	0	0	0	0	0	0	0	0	0	0	0	0	0	0	0	0	0	0	0	0	0	0	0	0	0	0	0	0	0	0	0	0	0	0	0	0
Q92764	Keratin, type I cuticular Ha5 OS=Homo sapiens GN=KRT35 PE=2 SV=5	1	0	5.2873	0	0	0	0	0	0	0	0	0	0	0	0	0	0	0	0	0	0	0	0	0	0	0	0	0	0	0	0	0	0	0	0	0	0	0	0	0	0	0	0	0	0	0	0	0
Q6UWP8	Suprabasin OS=Homo sapiens GN=SBSN PE=2 SV=2	1	0	5.268	0	0	0	0	0	0	0	0	0	0	0	0	0	0	0	0	0	0	0	0	0	0	0	0	0	0	0	0	0	0	0	0	0	0	0	0	0	0	0	0	0	0	0	0	0
Q8N4B5	Proline-rich protein 18 OS=Homo sapiens GN=PRR18 PE=2 SV=2	1	0	5.2676	0	0	0	0	0	0	0	0	0	0	0	0	0	0	0	0	0	0	0	0	0	0	0	0	0	0	0	0	0	0	0	0	0	0	0	0	0	0	0	0	0	0	0	0	0
C9J069	Uncharacterized protein C9orf172 OS=Homo sapiens GN=C9orf172 PE=3 SV=1	1	0	5.2592	0	0	0	0	0	0	0	0	0	0	0	0	0	0	0	0	0	0	0	0	0	0	0	0	0	0	0	0	0	0	0	0	0	0	0	0	0	0	0	0	0	0	0	0	0
Q8N594	MPN domain-containing protein OS=Homo sapiens GN=MPND PE=1 SV=1	1	0	5.2586	0	0	0	0	0	0	0	0	0	0	0	0	0	0	0	0	0	0	0	0	0	0	0	0	0	0	0	0	0	0	0	0	0	0	0	0	0	0	0	0	0	0	0	0	0
Q9Y5P0	Olfactory receptor 51B4 OS=Homo sapiens GN=OR51B4 PE=2 SV=3	1	0	5.2573	0	0	0	0	0	0	0	0	0	0	0	0	0	0	0	0	0	0	0	0	0	0	0	0	0	0	0	0	0	0	0	0	0	0	0	0	0	0	0	0	0	0	0	0	0
Q86VE3	Spermidine/spermine N(1)-acetyltransferase-like protein 1 OS=Homo sapiens GN=SATL1 PE=2 SV=3	1	0	5.245	0	0	0	0	0	0	0	0	0	0	0	0	0	0	0	0	0	0	0	0	0	0	0	0	0	0	0	0	0	0	0	0	0	0	0	0	0	0	0	0	0	0	0	0	0
Q17R26	Putative protein ZNF300P1 OS=Homo sapiens GN=ZNF300P1 PE=5 SV=1	1	0	5.2449	0	0	0	0	0	0	0	0	0	0	0	0	0	0	0	0	0	0	0	0	0	0	0	0	0	0	0	0	0	0	0	0	0	0	0	0	0	0	0	0	0	0	0	0	0
O00574	C-X-C chemokine receptor type 6 OS=Homo sapiens GN=CXCR6 PE=2 SV=1	1	0	5.2427	0	0	0	0	0	0	0	0	0	0	0	0	0	0	0	0	0	0	0	0	0	0	0	0	0	0	0	0	0	0	0	0	0	0	0	0	0	0	0	0	0	0	0	0	0
P48552	Nuclear receptor-interacting protein 1 OS=Homo sapiens GN=NRIP1 PE=1 SV=2	1	0	5.2273	0	0	0	0	0	0	0	0	0	0	0	0	0	0	0	0	0	0	0	0	0	0	0	0	0	0	0	0	0	0	0	0	0	0	0	0	0	0	0	0	0	0	0	0	0
O95744	Putative postmeiotic segregation increased 2-like protein 2 OS=Homo sapiens GN=PMS2P2 PE=5 SV=1	1	0	5.2108	0	0	0	0	0	0	0	0	0	0	0	0	0	0	0	0	0	0	0	0	0	0	0	0	0	0	0	0	0	0	0	0	0	0	0	0	0	0	0	0	0	0	0	0	0
Q8IWL3	Iron-sulfur cluster co-chaperone protein HscB, mitochondrial OS=Homo sapiens GN=HSCB PE=1 SV=3	1	0	5.2012	0	0	0	0	0	0	0	0	0	0	0	0	0	0	0	0	0	0	0	0	0	0	0	0	0	0	0	0	0	0	0	0	0	0	0	0	0	0	0	0	0	0	0	0	0
Q96CS2	HAUS augmin-like complex subunit 1 OS=Homo sapiens GN=HAUS1 PE=1 SV=1	1	0	5.1979	0	0	0	0	0	0	0	0	0	0	0	0	0	0	0	0	0	0	0	0	0	0	0	0	0	0	0	0	0	0	0	0	0	0	0	0	0	0	0	0	0	0	0	0	0
Q8NE22	SET domain-containing protein 9 OS=Homo sapiens GN=SETD9 PE=2 SV=2	1	0	5.1972	0	0	0	0	0	0	0	0	0	0	0	0	0	0	0	0	0	0	0	0	0	0	0	0	0	0	0	0	0	0	0	0	0	0	0	0	0	0	0	0	0	0	0	0	0
Q9NV96	Cell cycle control protein 50A OS=Homo sapiens GN=TMEM30A PE=1 SV=1	1	0	5.1953	0	0	0	0	0	0	0	0	0	0	0	0	0	0	0	0	0	0	0	0	0	0	0	0	0	0	0	0	0	0	0	0	0	0	0	0	0	0	0	0	0	0	0	0	0
Q06609	DNA repair protein RAD51 homolog 1 OS=Homo sapiens GN=RAD51 PE=1 SV=1	1	0	5.1828	0	0	0	0	0	0	0	0	0	0	0	0	0	0	0	0	0	0	0	0	0	0	0	0	0	0	0	0	0	0	0	0	0	0	0	0	0	0	0	0	0	0	0	0	0
O95396	Adenylyltransferase and sulfurtransferase MOCS3 OS=Homo sapiens GN=MOCS3 PE=1 SV=1	1	0	5.1814	0	0	0	0	0	0	0	0	0	0	0	0	0	0	0	0	0	0	0	0	0	0	0	0	0	0	0	0	0	0	0	0	0	0	0	0	0	0	0	0	0	0	0	0	0
P30040	Endoplasmic reticulum resident protein 29 OS=Homo sapiens GN=ERP29 PE=1 SV=4	1	0	5.1741	0	0	0	0	0	0	0	0	0	0	0	0	0	0	0	0	0	0	0	0	0	0	0	0	0	0	0	0	0	0	0	0	0	0	0	0	0	0	0	0	0	0	0	0	0
P0CB46	Putative caspase-16 OS=Homo sapiens GN=CASP16 PE=5 SV=1	1	0	5.1671	0	0	0	0	0	0	0	0	0	0	0	0	0	0	0	0	0	0	0	0	0	0	0	0	0	0	0	0	0	0	0	0	0	0	0	0	0	0	0	0	0	0	0	0	0
P32519	ETS-related transcription factor Elf-1 OS=Homo sapiens GN=ELF1 PE=1 SV=2	1	0	5.161	0	0	0	0	0	0	0	0	0	0	0	0	0	0	0	0	0	0	0	0	0	0	0	0	0	0	0	0	0	0	0	0	0	0	0	0	0	0	0	0	0	0	0	0	0
Q8WV93	Lactation elevated protein 1 OS=Homo sapiens GN=LACE1 PE=2 SV=2	1	0	5.1538	0	0	0	0	0	0	0	0	0	0	0	0	0	0	0	0	0	0	0	0	0	0	0	0	0	0	0	0	0	0	0	0	0	0	0	0	0	0	0	0	0	0	0	0	0
Q96SF7	T-box transcription factor TBX15 OS=Homo sapiens GN=TBX15 PE=1 SV=2	1	0	5.1512	0	0	0	0	0	0	0	0	0	0	0	0	0	0	0	0	0	0	0	0	0	0	0	0	0	0	0	0	0	0	0	0	0	0	0	0	0	0	0	0	0	0	0	0	0
A0A0C4DH33	Immunoglobulin heavy variable 1-24 OS=Homo sapiens GN=IGHV1-24 PE=3 SV=1	1	0	5.15	0	0	0	0	0	0	0	0	0	0	0	0	0	0	0	0	0	0	0	0	0	0	0	0	0	0	0	0	0	0	0	0	0	0	0	0	0	0	0	0	0	0	0	0	0
O60543	Cell death activator CIDE-A OS=Homo sapiens GN=CIDEA PE=1 SV=1	1	0	5.1453	0	0	0	0	0	0	0	0	0	0	0	0	0	0	0	0	0	0	0	0	0	0	0	0	0	0	0	0	0	0	0	0	0	0	0	0	0	0	0	0	0	0	0	0	0
Q9NPA3	Mid1-interacting protein 1 OS=Homo sapiens GN=MID1IP1 PE=1 SV=1	1	0	5.142	0	0	0	0	0	0	0	0	0	0	0	0	0	0	0	0	0	0	0	0	0	0	0	0	0	0	0	0	0	0	0	0	0	0	0	0	0	0	0	0	0	0	0	0	0
P78417	Glutathione S-transferase omega-1 OS=Homo sapiens GN=GSTO1 PE=1 SV=2	1	0	5.1397	0	0	0	0	0	0	0	0	0	0	0	0	0	0	0	0	0	0	0	0	0	0	0	0	0	0	0	0	0	0	0	0	0	0	0	0	0	0	0	0	0	0	0	0	0
Q8TAP6	Centrosomal protein of 76 kDa OS=Homo sapiens GN=CEP76 PE=1 SV=1	1	0	5.1344	0	0	0	0	0	0	0	0	0	0	0	0	0	0	0	0	0	0	0	0	0	0	0	0	0	0	0	0	0	0	0	0	0	0	0	0	0	0	0	0	0	0	0	0	0
Q8IW45	ATP-dependent (S)-NAD(P)H-hydrate dehydratase OS=Homo sapiens GN=NAXD PE=1 SV=1	1	0	5.1327	0	0	0	0	0	0	0	0	0	0	0	0	0	0	0	0	0	0	0	0	0	0	0	0	0	0	0	0	0	0	0	0	0	0	0	0	0	0	0	0	0	0	0	0	0
P52732	Kinesin-like protein KIF11 OS=Homo sapiens GN=KIF11 PE=1 SV=2	1	0	5.1325	0	0	0	0	0	0	0	0	0	0	0	0	0	0	0	0	0	0	0	0	0	0	0	0	0	0	0	0	0	0	0	0	0	0	0	0	0	0	0	0	0	0	0	0	0
Q9BW83	Intraflagellar transport protein 27 homolog OS=Homo sapiens GN=IFT27 PE=1 SV=1	1	0	5.1276	0	0	0	0	0	0	0	0	0	0	0	0	0	0	0	0	0	0	0	0	0	0	0	0	0	0	0	0	0	0	0	0	0	0	0	0	0	0	0	0	0	0	0	0	0
O94811	Tubulin polymerization-promoting protein OS=Homo sapiens GN=TPPP PE=1 SV=1	1	0	5.1193	0	0	0	0	0	0	0	0	0	0	0	0	0	0	0	0	0	0	0	0	0	0	0	0	0	0	0	0	0	0	0	0	0	0	0	0	0	0	0	0	0	0	0	0	0
O00154	Cytosolic acyl coenzyme A thioester hydrolase OS=Homo sapiens GN=ACOT7 PE=1 SV=3	1	0	5.1071	0	0	0	0	0	0	0	0	0	0	0	0	0	0	0	0	0	0	0	0	0	0	0	0	0	0	0	0	0	0	0	0	0	0	0	0	0	0	0	0	0	0	0	0	0
P57105	Synaptojanin-2-binding protein OS=Homo sapiens GN=SYNJ2BP PE=1 SV=2	1	0	5.1065	0	0	0	0	0	0	0	0	0	0	0	0	0	0	0	0	0	0	0	0	0	0	0	0	0	0	0	0	0	0	0	0	0	0	0	0	0	0	0	0	0	0	0	0	0
Q14964	Ras-related protein Rab-39A OS=Homo sapiens GN=RAB39A PE=2 SV=2	1	0	5.0974	0	0	0	0	0	0	0	0	0	0	0	0	0	0	0	0	0	0	0	0	0	0	0	0	0	0	0	0	0	0	0	0	0	0	0	0	0	0	0	0	0	0	0	0	0
Q9UM19	Hippocalcin-like protein 4 OS=Homo sapiens GN=HPCAL4 PE=2 SV=3	1	0	5.0828	0	0	0	0	0	0	0	0	0	0	0	0	0	0	0	0	0	0	0	0	0	0	0	0	0	0	0	0	0	0	0	0	0	0	0	0	0	0	0	0	0	0	0	0	0
Q8TE12	LIM homeobox transcription factor 1-alpha OS=Homo sapiens GN=LMX1A PE=1 SV=1	1	0	5.0811	0	0	0	0	0	0	0	0	0	0	0	0	0	0	0	0	0	0	0	0	0	0	0	0	0	0	0	0	0	0	0	0	0	0	0	0	0	0	0	0	0	0	0	0	0
P30491;P10319	HLA class I histocompatibility antigen, B-53 alpha chain OS=Homo sapiens GN=HLA-B PE=1 SV=1	1	0	5.0758	0	0	0	0	0	0	0	0	0	0	0	0	0	0	0	0	0	0	0	0	0	0	0	0	0	0	0	0	0	0	0	0	0	0	0	0	0	0	0	0	0	0	0	0	0
P12318	Low affinity immunoglobulin gamma Fc region receptor II-a OS=Homo sapiens GN=FCGR2A PE=1 SV=4	1	0	5.0645	0	0	0	0	0	0	0	0	0	0	0	0	0	0	0	0	0	0	0	0	0	0	0	0	0	0	0	0	0	0	0	0	0	0	0	0	0	0	0	0	0	0	0	0	0
P27448	MAP/microtubule affinity-regulating kinase 3 OS=Homo sapiens GN=MARK3 PE=1 SV=4	1	0	5.0527	0	0	0	0	0	0	0	0	0	0	0	0	0	0	0	0	0	0	0	0	0	0	0	0	0	0	0	0	0	0	0	0	0	0	0	0	0	0	0	0	0	0	0	0	0
Q9UMX2	Ornithine decarboxylase antizyme 3 OS=Homo sapiens GN=OAZ3 PE=1 SV=2	1	0	5.0496	0	0	0	0	0	0	0	0	0	0	0	0	0	0	0	0	0	0	0	0	0	0	0	0	0	0	0	0	0	0	0	0	0	0	0	0	0	0	0	0	0	0	0	0	0
Q66LE6	Serine/threonine-protein phosphatase 2A 55 kDa regulatory subunit B delta isoform OS=Homo sapiens GN=PPP2R2D PE=2 SV=1	1	0	5.0475	0	0	0	0	0	0	0	0	0	0	0	0	0	0	0	0	0	0	0	0	0	0	0	0	0	0	0	0	0	0	0	0	0	0	0	0	0	0	0	0	0	0	0	0	0
Q9Y291	28S ribosomal protein S33, mitochondrial OS=Homo sapiens GN=MRPS33 PE=1 SV=1	1	0	5.0453	0	0	0	0	0	0	0	0	0	0	0	0	0	0	0	0	0	0	0	0	0	0	0	0	0	0	0	0	0	0	0	0	0	0	0	0	0	0	0	0	0	0	0	0	0
Q8WTS6	Histone-lysine N-methyltransferase SETD7 OS=Homo sapiens GN=SETD7 PE=1 SV=1	1	0	5.0411	0	0	0	0	0	0	0	0	0	0	0	0	0	0	0	0	0	0	0	0	0	0	0	0	0	0	0	0	0	0	0	0	0	0	0	0	0	0	0	0	0	0	0	0	0
Q01415	N-acetylgalactosamine kinase OS=Homo sapiens GN=GALK2 PE=1 SV=1	1	0	5.0386	0	0	0	0	0	0	0	0	0	0	0	0	0	0	0	0	0	0	0	0	0	0	0	0	0	0	0	0	0	0	0	0	0	0	0	0	0	0	0	0	0	0	0	0	0
Q86T13	C-type lectin domain family 14 member A OS=Homo sapiens GN=CLEC14A PE=1 SV=1	1	0	5.0375	0	0	0	0	0	0	0	0	0	0	0	0	0	0	0	0	0	0	0	0	0	0	0	0	0	0	0	0	0	0	0	0	0	0	0	0	0	0	0	0	0	0	0	0	0
P26572	Alpha-1,3-mannosyl-glycoprotein 2-beta-N-acetylglucosaminyltransferase OS=Homo sapiens GN=MGAT1 PE=2 SV=2	1	0	5.0355	0	0	0	0	0	0	0	0	0	0	0	0	0	0	0	0	0	0	0	0	0	0	0	0	0	0	0	0	0	0	0	0	0	0	0	0	0	0	0	0	0	0	0	0	0
Q8WVL7	Ankyrin repeat domain-containing protein 49 OS=Homo sapiens GN=ANKRD49 PE=1 SV=1	1	0	5.0318	0	0	0	0	0	0	0	0	0	0	0	0	0	0	0	0	0	0	0	0	0	0	0	0	0	0	0	0	0	0	0	0	0	0	0	0	0	0	0	0	0	0	0	0	0
Q8N8Y2	V-type proton ATPase subunit d 2 OS=Homo sapiens GN=ATP6V0D2 PE=2 SV=1	1	0	5.0254	0	0	0	0	0	0	0	0	0	0	0	0	0	0	0	0	0	0	0	0	0	0	0	0	0	0	0	0	0	0	0	0	0	0	0	0	0	0	0	0	0	0	0	0	0
P61020	Ras-related protein Rab-5B OS=Homo sapiens GN=RAB5B PE=1 SV=1	1	0	5.0188	0	0	0	0	0	0	0	0	0	0	0	0	0	0	0	0	0	0	0	0	0	0	0	0	0	0	0	0	0	0	0	0	0	0	0	0	0	0	0	0	0	0	0	0	0
Q96QS3	Homeobox protein ARX OS=Homo sapiens GN=ARX PE=1 SV=1	1	0	5.0153	0	0	0	0	0	0	0	0	0	0	0	0	0	0	0	0	0	0	0	0	0	0	0	0	0	0	0	0	0	0	0	0	0	0	0	0	0	0	0	0	0	0	0	0	0
P00797	Renin OS=Homo sapiens GN=REN PE=1 SV=1	1	0	5.0149	0	0	0	0	0	0	0	0	0	0	0	0	0	0	0	0	0	0	0	0	0	0	0	0	0	0	0	0	0	0	0	0	0	0	0	0	0	0	0	0	0	0	0	0	0
P32455	Guanylate-binding protein 1 OS=Homo sapiens GN=GBP1 PE=1 SV=2	1	0	4.9955	0	0	0	0	0	0	0	0	0	0	0	0	0	0	0	0	0	0	0	0	0	0	0	0	0	0	0	0	0	0	0	0	0	0	0	0	0	0	0	0	0	0	0	0	0
Q6NXR4	TELO2-interacting protein 2 OS=Homo sapiens GN=TTI2 PE=1 SV=1	1	0	4.9903	0	0	0	0	0	0	0	0	0	0	0	0	0	0	0	0	0	0	0	0	0	0	0	0	0	0	0	0	0	0	0	0	0	0	0	0	0	0	0	0	0	0	0	0	0
Q9BSB4	Autophagy-related protein 101 OS=Homo sapiens GN=ATG101 PE=1 SV=1	1	0	4.9808	0	0	0	0	0	0	0	0	0	0	0	0	0	0	0	0	0	0	0	0	0	0	0	0	0	0	0	0	0	0	0	0	0	0	0	0	0	0	0	0	0	0	0	0	0
Q92834	X-linked retinitis pigmentosa GTPase regulator OS=Homo sapiens GN=RPGR PE=1 SV=2	1	0	4.9789	0	0	0	0	0	0	0	0	0	0	0	0	0	0	0	0	0	0	0	0	0	0	0	0	0	0	0	0	0	0	0	0	0	0	0	0	0	0	0	0	0	0	0	0	0
Q5T699	Putative uncharacterized protein C6orf183 OS=Homo sapiens GN=C6orf183 PE=5 SV=3	1	0	4.9564	0	0	0	0	0	0	0	0	0	0	0	0	0	0	0	0	0	0	0	0	0	0	0	0	0	0	0	0	0	0	0	0	0	0	0	0	0	0	0	0	0	0	0	0	0
Q8N2X6	Uncharacterized protein C5orf55 OS=Homo sapiens GN=C5orf55 PE=3 SV=1	1	0	4.9519	0	0	0	0	0	0	0	0	0	0	0	0	0	0	0	0	0	0	0	0	0	0	0	0	0	0	0	0	0	0	0	0	0	0	0	0	0	0	0	0	0	0	0	0	0
Q7Z7G2	Complexin-4 OS=Homo sapiens GN=CPLX4 PE=2 SV=1	1	0	4.9477	0	0	0	0	0	0	0	0	0	0	0	0	0	0	0	0	0	0	0	0	0	0	0	0	0	0	0	0	0	0	0	0	0	0	0	0	0	0	0	0	0	0	0	0	0
P13232	Interleukin-7 OS=Homo sapiens GN=IL7 PE=1 SV=1	1	0	4.9399	0	0	0	0	0	0	0	0	0	0	0	0	0	0	0	0	0	0	0	0	0	0	0	0	0	0	0	0	0	0	0	0	0	0	0	0	0	0	0	0	0	0	0	0	0
P53701	Cytochrome c-type heme lyase OS=Homo sapiens GN=HCCS PE=1 SV=1	1	0	4.936	0	0	0	0	0	0	0	0	0	0	0	0	0	0	0	0	0	0	0	0	0	0	0	0	0	0	0	0	0	0	0	0	0	0	0	0	0	0	0	0	0	0	0	0	0
Q9UJZ1	Stomatin-like protein 2, mitochondrial OS=Homo sapiens GN=STOML2 PE=1 SV=1	1	0	4.9345	0	0	0	0	0	0	0	0	0	0	0	0	0	0	0	0	0	0	0	0	0	0	0	0	0	0	0	0	0	0	0	0	0	0	0	0	0	0	0	0	0	0	0	0	0
P84085	ADP-ribosylation factor 5 OS=Homo sapiens GN=ARF5 PE=1 SV=2	1	0	4.9317	0	0	0	0	0	0	0	0	0	0	0	0	0	0	0	0	0	0	0	0	0	0	0	0	0	0	0	0	0	0	0	0	0	0	0	0	0	0	0	0	0	0	0	0	0
Q9NUI1	Peroxisomal 2,4-dienoyl-CoA reductase OS=Homo sapiens GN=DECR2 PE=1 SV=1	1	0	4.9294	0	0	0	0	0	0	0	0	0	0	0	0	0	0	0	0	0	0	0	0	0	0	0	0	0	0	0	0	0	0	0	0	0	0	0	0	0	0	0	0	0	0	0	0	0
O95395	Beta-1,3-galactosyl-O-glycosyl-glycoprotein beta-1,6-N-acetylglucosaminyltransferase 3 OS=Homo sapiens GN=GCNT3 PE=2 SV=1	1	0	4.9241	0	0	0	0	0	0	0	0	0	0	0	0	0	0	0	0	0	0	0	0	0	0	0	0	0	0	0	0	0	0	0	0	0	0	0	0	0	0	0	0	0	0	0	0	0
P11766	Alcohol dehydrogenase class-3 OS=Homo sapiens GN=ADH5 PE=1 SV=4	1	0	4.9157	0	0	0	0	0	0	0	0	0	0	0	0	0	0	0	0	0	0	0	0	0	0	0	0	0	0	0	0	0	0	0	0	0	0	0	0	0	0	0	0	0	0	0	0	0
Q9UBR4	LIM/homeobox protein Lhx3 OS=Homo sapiens GN=LHX3 PE=1 SV=2	2	0	4.9001	0	0	0	0	0	0	0	0	0	0	0	0	0	0	0	0	0	0	0	0	0	0	0	0	0	0	0	0	0	0	0	0	0	0	0	0	0	0	0	0	0	0	0	0	0
Q14534	Squalene monooxygenase OS=Homo sapiens GN=SQLE PE=1 SV=3	1	0	4.896	0	0	0	0	0	0	0	0	0	0	0	0	0	0	0	0	0	0	0	0	0	0	0	0	0	0	0	0	0	0	0	0	0	0	0	0	0	0	0	0	0	0	0	0	0
A2RU49	Hydroxylysine kinase OS=Homo sapiens GN=HYKK PE=1 SV=2	1	0	4.8913	0	0	0	0	0	0	0	0	0	0	0	0	0	0	0	0	0	0	0	0	0	0	0	0	0	0	0	0	0	0	0	0	0	0	0	0	0	0	0	0	0	0	0	0	0
P47756	F-actin-capping protein subunit beta OS=Homo sapiens GN=CAPZB PE=1 SV=4	1	0	4.8843	0	0	0	0	0	0	0	0	0	0	0	0	0	0	0	0	0	0	0	0	0	0	0	0	0	0	0	0	0	0	0	0	0	0	0	0	0	0	0	0	0	0	0	0	0
P26641	Elongation factor 1-gamma OS=Homo sapiens GN=EEF1G PE=1 SV=3	1	0	4.8785	0	0	0	0	0	0	0	0	0	0	0	0	0	0	0	0	0	0	0	0	0	0	0	0	0	0	0	0	0	0	0	0	0	0	0	0	0	0	0	0	0	0	0	0	0
Q9HD33	39S ribosomal protein L47, mitochondrial OS=Homo sapiens GN=MRPL47 PE=1 SV=2	1	0	4.8685	0	0	0	0	0	0	0	0	0	0	0	0	0	0	0	0	0	0	0	0	0	0	0	0	0	0	0	0	0	0	0	0	0	0	0	0	0	0	0	0	0	0	0	0	0
Q16594	Transcription initiation factor TFIID subunit 9 OS=Homo sapiens GN=TAF9 PE=1 SV=1	1	0	4.8595	0	0	0	0	0	0	0	0	0	0	0	0	0	0	0	0	0	0	0	0	0	0	0	0	0	0	0	0	0	0	0	0	0	0	0	0	0	0	0	0	0	0	0	0	0
Q9H8V8	Putative uncharacterized protein FLJ13197 OS=Homo sapiens PE=5 SV=1	1	0	4.8557	0	0	0	0	0	0	0	0	0	0	0	0	0	0	0	0	0	0	0	0	0	0	0	0	0	0	0	0	0	0	0	0	0	0	0	0	0	0	0	0	0	0	0	0	0
P54315	Inactive pancreatic lipase-related protein 1 OS=Homo sapiens GN=PNLIPRP1 PE=1 SV=1	1	0	4.8411	0	0	0	0	0	0	0	0	0	0	0	0	0	0	0	0	0	0	0	0	0	0	0	0	0	0	0	0	0	0	0	0	0	0	0	0	0	0	0	0	0	0	0	0	0
P54819	Adenylate kinase 2, mitochondrial OS=Homo sapiens GN=AK2 PE=1 SV=2	1	0	4.8406	0	0	0	0	0	0	0	0	0	0	0	0	0	0	0	0	0	0	0	0	0	0	0	0	0	0	0	0	0	0	0	0	0	0	0	0	0	0	0	0	0	0	0	0	0
P84077;P61204	ADP-ribosylation factor 1 OS=Homo sapiens GN=ARF1 PE=1 SV=2	1	0	4.8381	0	0	0	0	0	0	0	0	0	0	0	0	0	0	0	0	0	0	0	0	0	0	0	0	0	0	0	0	0	0	0	0	0	0	0	0	0	0	0	0	0	0	0	0	0
Q8WW01	tRNA-splicing endonuclease subunit Sen15 OS=Homo sapiens GN=TSEN15 PE=1 SV=1	1	0	4.8365	0	0	0	0	0	0	0	0	0	0	0	0	0	0	0	0	0	0	0	0	0	0	0	0	0	0	0	0	0	0	0	0	0	0	0	0	0	0	0	0	0	0	0	0	0
P37235	Hippocalcin-like protein 1 OS=Homo sapiens GN=HPCAL1 PE=1 SV=3	1	0	4.8356	0	0	0	0	0	0	0	0	0	0	0	0	0	0	0	0	0	0	0	0	0	0	0	0	0	0	0	0	0	0	0	0	0	0	0	0	0	0	0	0	0	0	0	0	0
P16671	Platelet glycoprotein 4 OS=Homo sapiens GN=CD36 PE=1 SV=2	1	0	4.826	0	0	0	0	0	0	0	0	0	0	0	0	0	0	0	0	0	0	0	0	0	0	0	0	0	0	0	0	0	0	0	0	0	0	0	0	0	0	0	0	0	0	0	0	0
Q7Z5J1	Hydroxysteroid 11-beta-dehydrogenase 1-like protein OS=Homo sapiens GN=HSD11B1L PE=2 SV=1	1	0	4.8189	0	0	0	0	0	0	0	0	0	0	0	0	0	0	0	0	0	0	0	0	0	0	0	0	0	0	0	0	0	0	0	0	0	0	0	0	0	0	0	0	0	0	0	0	0
Q9H9H5	MAP6 domain-containing protein 1 OS=Homo sapiens GN=MAP6D1 PE=1 SV=1	1	0	4.798	0	0	0	0	0	0	0	0	0	0	0	0	0	0	0	0	0	0	0	0	0	0	0	0	0	0	0	0	0	0	0	0	0	0	0	0	0	0	0	0	0	0	0	0	0
Q6NSJ0	Uncharacterized family 31 glucosidase KIAA1161 OS=Homo sapiens GN=KIAA1161 PE=1 SV=2	1	0	4.7954	0	0	0	0	0	0	0	0	0	0	0	0	0	0	0	0	0	0	0	0	0	0	0	0	0	0	0	0	0	0	0	0	0	0	0	0	0	0	0	0	0	0	0	0	0
O14936	Peripheral plasma membrane protein CASK OS=Homo sapiens GN=CASK PE=1 SV=3	1	0	4.7874	0	0	0	0	0	0	0	0	0	0	0	0	0	0	0	0	0	0	0	0	0	0	0	0	0	0	0	0	0	0	0	0	0	0	0	0	0	0	0	0	0	0	0	0	0
O95704	Amyloid beta A4 precursor protein-binding family B member 3 OS=Homo sapiens GN=APBB3 PE=1 SV=2	1	0	4.7806	0	0	0	0	0	0	0	0	0	0	0	0	0	0	0	0	0	0	0	0	0	0	0	0	0	0	0	0	0	0	0	0	0	0	0	0	0	0	0	0	0	0	0	0	0
Q6ZVN8	Hemojuvelin OS=Homo sapiens GN=HFE2 PE=1 SV=1	1	0	4.7698	0	0	0	0	0	0	0	0	0	0	0	0	0	0	0	0	0	0	0	0	0	0	0	0	0	0	0	0	0	0	0	0	0	0	0	0	0	0	0	0	0	0	0	0	0
I1YAP6	Tripartite motif-containing protein 77 OS=Homo sapiens GN=TRIM77 PE=2 SV=2	1	0	4.7682	0	0	0	0	0	0	0	0	0	0	0	0	0	0	0	0	0	0	0	0	0	0	0	0	0	0	0	0	0	0	0	0	0	0	0	0	0	0	0	0	0	0	0	0	0
Q13394	Protein mab-21-like 1 OS=Homo sapiens GN=MAB21L1 PE=2 SV=1	1	0	4.7623	0	0	0	0	0	0	0	0	0	0	0	0	0	0	0	0	0	0	0	0	0	0	0	0	0	0	0	0	0	0	0	0	0	0	0	0	0	0	0	0	0	0	0	0	0
P23763	Vesicle-associated membrane protein 1 OS=Homo sapiens GN=VAMP1 PE=1 SV=1	1	0	4.7572	0	0	0	0	0	0	0	0	0	0	0	0	0	0	0	0	0	0	0	0	0	0	0	0	0	0	0	0	0	0	0	0	0	0	0	0	0	0	0	0	0	0	0	0	0
P0DMS9	Transmembrane domain-containing protein TMIGD3 OS=Homo sapiens GN=TMIGD3 PE=2 SV=1	1	0	4.7555	0	0	0	0	0	0	0	0	0	0	0	0	0	0	0	0	0	0	0	0	0	0	0	0	0	0	0	0	0	0	0	0	0	0	0	0	0	0	0	0	0	0	0	0	0
Q8NAS9	Uncharacterized protein C5orf17 OS=Homo sapiens GN=C5orf17 PE=2 SV=1	1	0	4.755	0	0	0	0	0	0	0	0	0	0	0	0	0	0	0	0	0	0	0	0	0	0	0	0	0	0	0	0	0	0	0	0	0	0	0	0	0	0	0	0	0	0	0	0	0
Q9C009	Forkhead box protein Q1 OS=Homo sapiens GN=FOXQ1 PE=2 SV=2	1	0	4.7464	0	0	0	0	0	0	0	0	0	0	0	0	0	0	0	0	0	0	0	0	0	0	0	0	0	0	0	0	0	0	0	0	0	0	0	0	0	0	0	0	0	0	0	0	0
Q96KP4	Cytosolic non-specific dipeptidase OS=Homo sapiens GN=CNDP2 PE=1 SV=2	1	0	4.7437	0	0	0	0	0	0	0	0	0	0	0	0	0	0	0	0	0	0	0	0	0	0	0	0	0	0	0	0	0	0	0	0	0	0	0	0	0	0	0	0	0	0	0	0	0
Q9Y3B8	Oligoribonuclease, mitochondrial OS=Homo sapiens GN=REXO2 PE=1 SV=3	1	0	4.7409	0	0	0	0	0	0	0	0	0	0	0	0	0	0	0	0	0	0	0	0	0	0	0	0	0	0	0	0	0	0	0	0	0	0	0	0	0	0	0	0	0	0	0	0	0
Q9NNX1	Tuftelin OS=Homo sapiens GN=TUFT1 PE=1 SV=1	1	0	4.731	0	0	0	0	0	0	0	0	0	0	0	0	0	0	0	0	0	0	0	0	0	0	0	0	0	0	0	0	0	0	0	0	0	0	0	0	0	0	0	0	0	0	0	0	0
O95302	Peptidyl-prolyl cis-trans isomerase FKBP9 OS=Homo sapiens GN=FKBP9 PE=1 SV=2	1	0	4.7239	0	0	0	0	0	0	0	0	0	0	0	0	0	0	0	0	0	0	0	0	0	0	0	0	0	0	0	0	0	0	0	0	0	0	0	0	0	0	0	0	0	0	0	0	0
A6NNS2	Dehydrogenase/reductase SDR family member 7C OS=Homo sapiens GN=DHRS7C PE=2 SV=3	1	0	4.7215	0	0	0	0	0	0	0	0	0	0	0	0	0	0	0	0	0	0	0	0	0	0	0	0	0	0	0	0	0	0	0	0	0	0	0	0	0	0	0	0	0	0	0	0	0
Q8N7M0	Tctex1 domain-containing protein 1 OS=Homo sapiens GN=TCTEX1D1 PE=2 SV=2	1	0	4.7192	0	0	0	0	0	0	0	0	0	0	0	0	0	0	0	0	0	0	0	0	0	0	0	0	0	0	0	0	0	0	0	0	0	0	0	0	0	0	0	0	0	0	0	0	0
Q5GAN6	Inactive ribonuclease-like protein 10 OS=Homo sapiens GN=RNASE10 PE=2 SV=1	1	0	4.7107	0	0	0	0	0	0	0	0	0	0	0	0	0	0	0	0	0	0	0	0	0	0	0	0	0	0	0	0	0	0	0	0	0	0	0	0	0	0	0	0	0	0	0	0	0
Q96G79	Probable UDP-sugar transporter protein SLC35A4 OS=Homo sapiens GN=SLC35A4 PE=2 SV=1	1	0	4.6987	0	0	0	0	0	0	0	0	0	0	0	0	0	0	0	0	0	0	0	0	0	0	0	0	0	0	0	0	0	0	0	0	0	0	0	0	0	0	0	0	0	0	0	0	0
P43630	Killer cell immunoglobulin-like receptor 3DL2 OS=Homo sapiens GN=KIR3DL2 PE=2 SV=1	1	0	4.6879	0	0	0	0	0	0	0	0	0	0	0	0	0	0	0	0	0	0	0	0	0	0	0	0	0	0	0	0	0	0	0	0	0	0	0	0	0	0	0	0	0	0	0	0	0
Q9NZ32	Actin-related protein 10 OS=Homo sapiens GN=ACTR10 PE=1 SV=1	1	0	4.6795	0	0	0	0	0	0	0	0	0	0	0	0	0	0	0	0	0	0	0	0	0	0	0	0	0	0	0	0	0	0	0	0	0	0	0	0	0	0	0	0	0	0	0	0	0
Q92734	Protein TFG OS=Homo sapiens GN=TFG PE=1 SV=2	1	0	4.6568	0	0	0	0	0	0	0	0	0	0	0	0	0	0	0	0	0	0	0	0	0	0	0	0	0	0	0	0	0	0	0	0	0	0	0	0	0	0	0	0	0	0	0	0	0
P35070	Probetacellulin OS=Homo sapiens GN=BTC PE=1 SV=1	1	0	4.6548	0	0	0	0	0	0	0	0	0	0	0	0	0	0	0	0	0	0	0	0	0	0	0	0	0	0	0	0	0	0	0	0	0	0	0	0	0	0	0	0	0	0	0	0	0
Q5JU69	Torsin-2A OS=Homo sapiens GN=TOR2A PE=2 SV=1	2	0	4.6439	0	0	0	0	0	0	0	0	0	0	0	0	0	0	0	0	0	0	0	0	0	0	0	0	0	0	0	0	0	0	0	0	0	0	0	0	0	0	0	0	0	0	0	0	0
Q7Z444	GTPase ERas OS=Homo sapiens GN=ERAS PE=2 SV=1	1	0	4.6216	0	0	0	0	0	0	0	0	0	0	0	0	0	0	0	0	0	0	0	0	0	0	0	0	0	0	0	0	0	0	0	0	0	0	0	0	0	0	0	0	0	0	0	0	0
Q9UP83	Conserved oligomeric Golgi complex subunit 5 OS=Homo sapiens GN=COG5 PE=1 SV=3	1	0	4.6179	0	0	0	0	0	0	0	0	0	0	0	0	0	0	0	0	0	0	0	0	0	0	0	0	0	0	0	0	0	0	0	0	0	0	0	0	0	0	0	0	0	0	0	0	0
P20851	C4b-binding protein beta chain OS=Homo sapiens GN=C4BPB PE=1 SV=1	1	0	4.6118	0	0	0	0	0	0	0	0	0	0	0	0	0	0	0	0	0	0	0	0	0	0	0	0	0	0	0	0	0	0	0	0	0	0	0	0	0	0	0	0	0	0	0	0	0
Q6P4H8	Protein FAM173B OS=Homo sapiens GN=FAM173B PE=1 SV=2	1	0	4.5975	0	0	0	0	0	0	0	0	0	0	0	0	0	0	0	0	0	0	0	0	0	0	0	0	0	0	0	0	0	0	0	0	0	0	0	0	0	0	0	0	0	0	0	0	0
Q5JTZ5	Uncharacterized protein C9orf152 OS=Homo sapiens GN=C9orf152 PE=2 SV=2	1	0	4.5955	0	0	0	0	0	0	0	0	0	0	0	0	0	0	0	0	0	0	0	0	0	0	0	0	0	0	0	0	0	0	0	0	0	0	0	0	0	0	0	0	0	0	0	0	0
Q9Y584	Mitochondrial import inner membrane translocase subunit Tim22 OS=Homo sapiens GN=TIMM22 PE=1 SV=2	1	0	4.5952	0	0	0	0	0	0	0	0	0	0	0	0	0	0	0	0	0	0	0	0	0	0	0	0	0	0	0	0	0	0	0	0	0	0	0	0	0	0	0	0	0	0	0	0	0
Q8IXL6	Extracellular serine/threonine protein kinase FAM20C OS=Homo sapiens GN=FAM20C PE=1 SV=2	1	0	4.5897	0	0	0	0	0	0	0	0	0	0	0	0	0	0	0	0	0	0	0	0	0	0	0	0	0	0	0	0	0	0	0	0	0	0	0	0	0	0	0	0	0	0	0	0	0
[truncated: 37 more rows]
[truncated: 118 more columns]
