# Supplementary material for: Estrogenic regulation of skeletal muscle proteome: a study of premenopausal women and postmenopausal MZ cotwins discordant for hormonal therapy
Source: Aging Cell. 2017 Sep 7;16(6):1276–87. doi: 10.1111/acel.12661 (PMC5676059; doi:10.1111/acel.12661)
Supplement: Supplementary file 2 — Table S2 List of differentially expressed proteins (DEPs). [file ACEL-16-1276-s002.xlsx]

## Sheet: non-HRT vs. PRE
Table S2. List of DEPs in non-HRT vs. PRE women.
Accession	Peptide count	Unique peptides	Confidence score	Anova (p)	Max fold change	Highest mean condition	Lowest mean condition	Description	Ratio_non-HRT vs PRE	NR
C9J6K1	3	2	20.295400000000001	1.94E-10	4.6380455759999997	non-users	Premenopausal	Putative uncharacterized protein C19orf81 OS=Homo sapiens GN=C19orf81 PE=4 SV=1	4.6380455759999997	1
P47985	33	3	272.75709999999998	1.058416E-3	4.2899362200000004	non-users	Premenopausal	Cytochrome b-c1 complex subunit Rieske, mitochondrial OS=Homo sapiens GN=UQCRFS1 PE=1 SV=2	4.2899362190000003	2
Q5T7W0	7	2	35.072600000000001	1.12033E-4	4.2703458699999999	non-users	Premenopausal	Zinc finger protein 618 OS=Homo sapiens GN=ZNF618 PE=1 SV=1	4.2703458699999999	3
Q01995	9	2	63.2639	1.03E-7	3.866759144	non-users	Premenopausal	Transgelin OS=Homo sapiens GN=TAGLN PE=1 SV=4	3.866759144	4
Q9NY65	26	2	149.99629999999999	3.2999999999999998E-8	3.4504724219999998	non-users	Premenopausal	Tubulin alpha-8 chain OS=Homo sapiens GN=TUBA8 PE=1 SV=1	3.4504724219999998	5
Q99704	4	2	20.809899999999999	2.21E-9	2.8399922210000001	non-users	Premenopausal	Docking protein 1 OS=Homo sapiens GN=DOK1 PE=1 SV=1	2.8399922219999998	6
P08238	29	4	167.03639999999999	8.0400000000000003E-5	2.8045247	non-users	Premenopausal	Heat shock protein HSP 90-beta OS=Homo sapiens GN=HSP90AB1 PE=1 SV=4	2.8045247	7
P17735	11	2	60.908499999999997	1.15E-7	2.7031632980000002	non-users	Premenopausal	Tyrosine aminotransferase OS=Homo sapiens GN=TAT PE=1 SV=1	2.7031632980000002	8
P62987	37	2	218.2791	1.13E-8	2.5813273479999999	non-users	Premenopausal	Ubiquitin-60S ribosomal protein L40 OS=Homo sapiens GN=UBA52 PE=1 SV=2	2.5813273479999999	9
Q32MZ4	14	3	72.879000000000005	2.4100000000000001E-8	2.5732819930000002	non-users	Premenopausal	Leucine-rich repeat flightless-interacting protein 1 OS=Homo sapiens GN=LRRFIP1 PE=1 SV=2	2.5732819930000002	10
O75306	16	2	112.7405	4.0000000000000001E-8	2.3783869800000002	non-users	Premenopausal	NADH dehydrogenase [ubiquinone] iron-sulfur protein 2, mitochondrial OS=Homo sapiens GN=NDUFS2 PE=1 SV=2	2.3783869800000002	11
P08574	11	4	58.760899999999999	1.8099999999999999E-5	2.3519924720000001	non-users	Premenopausal	Cytochrome c1, heme protein, mitochondrial OS=Homo sapiens GN=CYC1 PE=1 SV=3	2.3519924720000001	12
P28329	8	2	43.122199999999999	4.6799999999999999E-5	2.3206879050000002	non-users	Premenopausal	Choline O-acetyltransferase OS=Homo sapiens GN=CHAT PE=1 SV=4	2.3206879050000002	13
Q8WV07	4	2	15.0237	1.5820600000000001E-4	2.3205155679999998	non-users	Premenopausal	Oral cancer-overexpressed protein 1 OS=Homo sapiens GN=ORAOV1 PE=1 SV=2	2.3205155679999998	14
O00151	17	2	110.2782	9.5300000000000002E-6	2.2524075309999998	non-users	Premenopausal	PDZ and LIM domain protein 1 OS=Homo sapiens GN=PDLIM1 PE=1 SV=4	2.2524075309999998	15
P52907	13	2	77.779399999999995	2.6130860000000001E-3	2.163765765	non-users	Premenopausal	F-actin-capping protein subunit alpha-1 OS=Homo sapiens GN=CAPZA1 PE=1 SV=3	2.163765765	16
P0CG39	149	5	1039.1304	1.87886E-3	2.1544557379999998	non-users	Premenopausal	POTE ankyrin domain family member J OS=Homo sapiens GN=POTEJ PE=3 SV=1	2.1544557379999998	17
P01871	22	2	122.032	1.6401180000000001E-3	1.997819352	non-users	Premenopausal	Ig mu chain C region OS=Homo sapiens GN=IGHM PE=1 SV=3	1.997819352	18
P14927	22	5	158.68289999999999	2.5443599999999999E-3	1.983144789	non-users	Premenopausal	Cytochrome b-c1 complex subunit 7 OS=Homo sapiens GN=UQCRB PE=1 SV=2	1.983144789	19
Q13643	19	4	127.4558	3.4699999999999998E-6	1.906201078	non-users	Premenopausal	Four and a half LIM domains protein 3 OS=Homo sapiens GN=FHL3 PE=1 SV=4	1.906201078	20
Q12907	4	2	13.851599999999999	1.4625900000000001E-4	1.8968046329999999	non-users	Premenopausal	Vesicular integral-membrane protein VIP36 OS=Homo sapiens GN=LMAN2 PE=1 SV=1	1.8968046329999999	21
Q96Q06	24	4	131.85489999999999	3.5590650000000001E-3	1.8788232920000001	non-users	Premenopausal	Perilipin-4 OS=Homo sapiens GN=PLIN4 PE=2 SV=2	1.8788232920000001	22
Q6S8J3	206	5	1233.7494999999999	4.0528710000000004E-3	1.824126879	non-users	Premenopausal	POTE ankyrin domain family member E OS=Homo sapiens GN=POTEE PE=1 SV=3	1.824126879	23
P30153	16	3	91.5869	7.0999999999999998E-6	1.774814154	non-users	Premenopausal	Serine/threonine-protein phosphatase 2A 65 kDa regulatory subunit A alpha isoform OS=Homo sapiens GN=PPP2R1A PE=1 SV=4	1.774814154	24
Q562R1	119	3	540.39239999999995	2.6900000000000001E-6	1.7649639720000001	non-users	Premenopausal	Beta-actin-like protein 2 OS=Homo sapiens GN=ACTBL2 PE=1 SV=2	1.7649639720000001	25
P50461	38	11	248.46170000000001	2.22203E-4	1.6848825160000001	non-users	Premenopausal	Cysteine and glycine-rich protein 3 OS=Homo sapiens GN=CSRP3 PE=1 SV=1	1.6848825160000001	26
A6NL28	18	3	111.4328	5.2322499999999999E-4	1.6827927199999999	non-users	Premenopausal	Putative tropomyosin alpha-3 chain-like protein OS=Homo sapiens PE=5 SV=2	1.6827927199999999	27
P62136	19	2	107.375	1.7625577999999999E-2	1.6794059800000001	non-users	Premenopausal	Serine/threonine-protein phosphatase PP1-alpha catalytic subunit OS=Homo sapiens GN=PPP1CA PE=1 SV=1	1.6794059800000001	28
P02766	9	2	76.357900000000001	3.775254E-3	1.651794811	non-users	Premenopausal	Transthyretin OS=Homo sapiens GN=TTR PE=1 SV=1	1.651794811	29
P10768	33	5	183.2484	7.6000000000000006E-8	1.5885169750000001	non-users	Premenopausal	S-formylglutathione hydrolase OS=Homo sapiens GN=ESD PE=1 SV=2	1.5885169750000001	30
O75947	31	9	192.7236	1.95E-6	1.5884875679999999	non-users	Premenopausal	ATP synthase subunit d, mitochondrial OS=Homo sapiens GN=ATP5H PE=1 SV=3	1.5884875679999999	31
Q5TD97	4	2	24.659099999999999	4.7109926000000003E-2	1.5402752099999999	non-users	Premenopausal	Four and a half LIM domains protein 5 OS=Homo sapiens GN=FHL5 PE=1 SV=1	1.5402752099999999	32
Q8NBJ4	7	2	34.934100000000001	7.9749690000000002E-3	1.501527284	non-users	Premenopausal	Golgi membrane protein 1 OS=Homo sapiens GN=GOLM1 PE=1 SV=1	1.501527284	33
P06576	126	54	828.34140000000002	2.4699999999999998E-7	1.503204403	Premenopausal	non-users	ATP synthase subunit beta, mitochondrial OS=Homo sapiens GN=ATP5B PE=1 SV=3	0.66524552299999995	1
O00757	33	10	206.12039999999999	1.5599999999999999E-7	1.5041328759999999	Premenopausal	non-users	Fructose-1,6-bisphosphatase isozyme 2 OS=Homo sapiens GN=FBP2 PE=1 SV=2	0.66483488000000002	2
P30044	30	9	189.8451	1.11E-6	1.511420011	Premenopausal	non-users	Peroxiredoxin-5, mitochondrial OS=Homo sapiens GN=PRDX5 PE=1 SV=4	0.661629456	3
P48047	51	16	380.30939999999998	2.1500000000000001E-5	1.5137827930000001	Premenopausal	non-users	ATP synthase subunit O, mitochondrial OS=Homo sapiens GN=ATP5O PE=1 SV=1	0.66059675500000004	4
P02768	289	140	1466.0467000000001	3.1531380000000002E-3	1.515435989	Premenopausal	non-users	Serum albumin OS=Homo sapiens GN=ALB PE=1 SV=2	0.65987610699999999	5
P04179	30	15	177.77459999999999	1.0737498999999999E-2	1.5251467219999999	Premenopausal	non-users	Superoxide dismutase [Mn], mitochondrial OS=Homo sapiens GN=SOD2 PE=1 SV=2	0.65567462200000004	6
P48735	119	32	723.38699999999994	3.18E-8	1.5294542600000001	Premenopausal	non-users	Isocitrate dehydrogenase [NADP], mitochondrial OS=Homo sapiens GN=IDH2 PE=1 SV=2	0.653827987	7
Q9Y281	52	16	366.37439999999998	8.2500000000000004E-7	1.541306139	Premenopausal	non-users	Cofilin-2 OS=Homo sapiens GN=CFL2 PE=1 SV=1	0.64880037499999998	8
O14983	209	57	1315.9926	4.8553700000000002E-4	1.5424942580000001	Premenopausal	non-users	Sarcoplasmic/endoplasmic reticulum calcium ATPase 1 OS=Homo sapiens GN=ATP2A1 PE=1 SV=1	0.64830063100000002	9
P12111	252	72	1525.4947999999999	2.1725E-4	1.5558938819999999	Premenopausal	non-users	Collagen alpha-3(VI) chain OS=Homo sapiens GN=COL6A3 PE=1 SV=5	0.64271735500000005	10
P05062	29	8	200.33269999999999	4.4169170000000002E-3	1.557183851	Premenopausal	non-users	Fructose-bisphosphate aldolase B OS=Homo sapiens GN=ALDOB PE=1 SV=2	0.64218492900000002	11
Q9P2H0	5	2	30.700099999999999	8.8212619999999999E-3	1.5619590249999999	Premenopausal	non-users	Uncharacterized protein KIAA1377 OS=Homo sapiens GN=KIAA1377 PE=1 SV=3	0.64022166000000003	12
P07737	34	12	243.61330000000001	8.3399999999999994E-5	1.563995969	Premenopausal	non-users	Profilin-1 OS=Homo sapiens GN=PFN1 PE=1 SV=2	0.63938783700000001	13
Q99986	4	2	20.118600000000001	1.5748649999999999E-3	1.5801385590000001	Premenopausal	non-users	Serine/threonine-protein kinase VRK1 OS=Homo sapiens GN=VRK1 PE=1 SV=1	0.63285589399999997	14
P36957	51	14	318.74220000000003	4.2700000000000004E-9	1.5811104970000001	Premenopausal	non-users	Dihydrolipoyllysine-residue succinyltransferase component of 2-oxoglutarate dehydrogenase complex, mitochondrial OS=Homo sapiens GN=DLST PE=1 SV=4	0.63246686500000004	15
P17540	95	31	612.37360000000001	1.8699999999999999E-7	1.591036637	Premenopausal	non-users	Creatine kinase S-type, mitochondrial OS=Homo sapiens GN=CKMT2 PE=1 SV=2	0.628521039	16
P60174	113	44	584.51689999999996	7.8799999999999997E-10	1.5932053829999999	Premenopausal	non-users	Triosephosphate isomerase OS=Homo sapiens GN=TPI1 PE=1 SV=3	0.62766546700000003	17
P11142	129	17	955.06769999999995	3.6600000000000001E-6	1.60069003	Premenopausal	non-users	Heat shock cognate 71 kDa protein OS=Homo sapiens GN=HSPA8 PE=1 SV=1	0.62473057300000001	18
Q8N8N7	7	2	42.2654	1.9550169999999999E-3	1.6219264959999999	Premenopausal	non-users	Prostaglandin reductase 2 OS=Homo sapiens GN=PTGR2 PE=1 SV=1	0.61655075100000001	19
P34932	9	4	53.573099999999997	7.506202E-3	1.624406993	Premenopausal	non-users	Heat shock 70 kDa protein 4 OS=Homo sapiens GN=HSPA4 PE=1 SV=4	0.61560926800000004	20
Q9BXJ9	8	2	39.290199999999999	4.4493899999999999E-4	1.6342844590000001	Premenopausal	non-users	N-alpha-acetyltransferase 15, NatA auxiliary subunit OS=Homo sapiens GN=NAA15 PE=1 SV=1	0.61188858199999996	21
Q8NI60	15	5	79.514700000000005	1.4999999999999999E-7	1.6506418629999999	Premenopausal	non-users	Chaperone activity of bc1 complex-like, mitochondrial OS=Homo sapiens GN=ADCK3 PE=1 SV=1	0.60582493500000001	22
P00374	12	2	62.598599999999998	2.5581179999999999E-3	1.6531344589999999	Premenopausal	non-users	Dihydrofolate reductase OS=Homo sapiens GN=DHFR PE=1 SV=2	0.60491147300000003	23
P51649	5	2	27.107900000000001	8.5006000000000003E-4	1.656446732	Premenopausal	non-users	Succinate-semialdehyde dehydrogenase, mitochondrial OS=Homo sapiens GN=ALDH5A1 PE=1 SV=2	0.60370187600000003	24
Q9Y2J8	76	16	520.11800000000005	2.2561700000000001E-4	1.657107068	Premenopausal	non-users	Protein-arginine deiminase type-2 OS=Homo sapiens GN=PADI2 PE=1 SV=2	0.60346130899999995	25
P46976	26	9	153.25550000000001	5.9100000000000002E-6	1.6627710040000001	Premenopausal	non-users	Glycogenin-1 OS=Homo sapiens GN=GYG1 PE=1 SV=4	0.60140572400000003	26
Q7Z695	35	10	187.334	5.80599E-4	1.669451198	Premenopausal	non-users	Uncharacterized aarF domain-containing protein kinase 2 OS=Homo sapiens GN=ADCK2 PE=2 SV=1	0.59899924100000002	27
Q93084	114	22	649.0068	1.3999999999999999E-6	1.671435022	Premenopausal	non-users	Sarcoplasmic/endoplasmic reticulum calcium ATPase 3 OS=Homo sapiens GN=ATP2A3 PE=1 SV=2	0.59828828899999997	28
P12882	1065	46	6113.7350999999999	2.8475865E-2	1.673247503	Premenopausal	non-users	Myosin-1 OS=Homo sapiens GN=MYH1 PE=1 SV=3	0.59764021700000003	29
P36871	111	36	826.47619999999995	2.13635E-4	1.675325374	Premenopausal	non-users	Phosphoglucomutase-1 OS=Homo sapiens GN=PGM1 PE=1 SV=3	0.59689897599999997	30
P60228	16	4	77.685299999999998	6.4800000000000003E-5	1.6924307540000001	Premenopausal	non-users	Eukaryotic translation initiation factor 3 subunit E OS=Homo sapiens GN=EIF3E PE=1 SV=1	0.59086612400000005	31
P30041	50	13	334.0992	3.0637200000000001E-4	1.7006084889999999	Premenopausal	non-users	Peroxiredoxin-6 OS=Homo sapiens GN=PRDX6 PE=1 SV=3	0.58802482	32
P11310	43	9	251.09020000000001	1.9199999999999998E-6	1.7237398960000001	Premenopausal	non-users	Medium-chain specific acyl-CoA dehydrogenase, mitochondrial OS=Homo sapiens GN=ACADM PE=1 SV=1	0.58013393000000002	33
Q96KN1	10	2	63.2059	2.3003773000000002E-2	1.7280072449999999	Premenopausal	non-users	Protein FAM84B OS=Homo sapiens GN=FAM84B PE=1 SV=1	0.57870127699999996	34
P14618	149	46	972.76689999999996	2.4899999999999999E-9	1.7336551520000001	Premenopausal	non-users	Pyruvate kinase PKM OS=Homo sapiens GN=PKM PE=1 SV=4	0.57681598300000003	35
O43708	7	2	50.093400000000003	2.8443400000000002E-4	1.7466723310000001	Premenopausal	non-users	Maleylacetoacetate isomerase OS=Homo sapiens GN=GSTZ1 PE=1 SV=3	0.57251722699999996	36
P40925	81	27	516.17439999999999	2.7699999999999998E-13	1.7528057939999999	Premenopausal	non-users	Malate dehydrogenase, cytoplasmic OS=Homo sapiens GN=MDH1 PE=1 SV=4	0.57051386000000004	37
P61978	19	9	116.74469999999999	4.3900000000000003E-5	1.7586930869999999	Premenopausal	non-users	Heterogeneous nuclear ribonucleoprotein K OS=Homo sapiens GN=HNRNPK PE=1 SV=1	0.568604043	38
P18206	33	7	175.44560000000001	9.9900000000000001E-8	1.766780872	Premenopausal	non-users	Vinculin OS=Homo sapiens GN=VCL PE=1 SV=4	0.56600114700000004	39
Q86XH1	10	3	59.571899999999999	1.33E-5	1.7799998829999999	Premenopausal	non-users	IQ and AAA domain-containing protein 1 OS=Homo sapiens GN=IQCA1 PE=2 SV=1	0.56179778999999996	40
P24298	26	7	174.1671	1.0699999999999999E-6	1.7820265179999999	Premenopausal	non-users	Alanine aminotransferase 1 OS=Homo sapiens GN=GPT PE=1 SV=3	0.561158877	41
P40926	72	31	480.0976	8.3699999999999998E-9	1.792771023	Premenopausal	non-users	Malate dehydrogenase, mitochondrial OS=Homo sapiens GN=MDH2 PE=1 SV=3	0.55779571800000005	42
O75112	124	48	808.95510000000002	7.3632500000000002E-4	1.7948935079999999	Premenopausal	non-users	LIM domain-binding protein 3 OS=Homo sapiens GN=LDB3 PE=1 SV=2	0.55713611699999999	43
Q99623	22	5	135.48509999999999	7.08E-6	1.7984172570000001	Premenopausal	non-users	Prohibitin-2 OS=Homo sapiens GN=PHB2 PE=1 SV=2	0.556044486	44
P05413	38	13	224.863	1.5100000000000001E-11	1.803373707	Premenopausal	non-users	Fatty acid-binding protein, heart OS=Homo sapiens GN=FABP3 PE=1 SV=4	0.554516236	45
P13807	62	20	391.62599999999998	4.5699999999999997E-9	1.8220149210000001	Premenopausal	non-users	Glycogen [starch] synthase, muscle OS=Homo sapiens GN=GYS1 PE=1 SV=2	0.54884292599999995	46
Q9UKS6	10	3	58.963799999999999	3.5500000000000002E-5	1.8374116819999999	Premenopausal	non-users	Protein kinase C and casein kinase substrate in neurons protein 3 OS=Homo sapiens GN=PACSIN3 PE=1 SV=2	0.54424384599999998	47
P00558	103	35	667.93600000000004	3e-11	1.841047653	Premenopausal	non-users	Phosphoglycerate kinase 1 OS=Homo sapiens GN=PGK1 PE=1 SV=3	0.54316899299999999	48
Q13228	29	9	199.1208	9.1000000000000003E-5	1.8560762829999999	Premenopausal	non-users	Selenium-binding protein 1 OS=Homo sapiens GN=SELENBP1 PE=1 SV=2	0.53877096000000002	49
P10606	26	9	154.3486	2.1400000000000001E-7	1.8597603199999999	Premenopausal	non-users	Cytochrome c oxidase subunit 5B, mitochondrial OS=Homo sapiens GN=COX5B PE=1 SV=2	0.53770369699999998	50
P11055	757	69	4812.2978000000003	1.27E-5	1.872923822	Premenopausal	non-users	Myosin-3 OS=Homo sapiens GN=MYH3 PE=1 SV=3	0.53392454499999997	51
P12814	202	22	1370.7777000000001	1.03E-8	1.8746401150000001	Premenopausal	non-users	Alpha-actinin-1 OS=Homo sapiens GN=ACTN1 PE=1 SV=2	0.53343571999999995	52
P00403	19	9	114.48260000000001	2.83E-6	1.881015579	Premenopausal	non-users	Cytochrome c oxidase subunit 2 OS=Homo sapiens GN=MT-CO2 PE=1 SV=1	0.53162770800000003	53
P15121	32	9	184.74250000000001	9.4300000000000001E-7	1.8816405970000001	Premenopausal	non-users	Aldose reductase OS=Homo sapiens GN=AKR1B1 PE=1 SV=3	0.53145111899999997	54
Q5VYY1	4	2	14.8994	1.133415E-3	1.894530405	Premenopausal	non-users	Ankyrin repeat domain-containing protein 22 OS=Homo sapiens GN=ANKRD22 PE=2 SV=1	0.52783528700000004	55
Q9BS86	15	4	108.7406	3.9372799999999998E-4	1.909043711	Premenopausal	non-users	Zona pellucida-binding protein 1 OS=Homo sapiens GN=ZPBP PE=2 SV=1	0.52382247400000004	56
O14558	19	11	148.0651	4.9400000000000001E-5	1.9213658659999999	Premenopausal	non-users	Heat shock protein beta-6 OS=Homo sapiens GN=HSPB6 PE=1 SV=2	0.52046308200000002	57
Q9P032	7	3	36.900799999999997	1.31E-9	1.921840137	Premenopausal	non-users	NADH dehydrogenase [ubiquinone] 1 alpha subcomplex assembly factor 4 OS=Homo sapiens GN=NDUFAF4 PE=1 SV=1	0.52033464200000001	58
P62249	8	4	51.714500000000001	1.0700000000000001E-7	1.9353287020000001	Premenopausal	non-users	40S ribosomal protein S16 OS=Homo sapiens GN=RPS16 PE=1 SV=2	0.51670809100000004	59
P00338	86	18	615.15920000000006	1.3599999999999999E-6	1.943322175	Premenopausal	non-users	L-lactate dehydrogenase A chain OS=Homo sapiens GN=LDHA PE=1 SV=2	0.514582714	60
P19021	5	2	33.067799999999998	9.8400000000000007E-5	1.945135037	Premenopausal	non-users	Peptidyl-glycine alpha-amidating monooxygenase OS=Homo sapiens GN=PAM PE=1 SV=2	0.51410312400000002	61
P62820	8	2	47.996000000000002	1.1000000000000001E-7	1.981821311	Premenopausal	non-users	Ras-related protein Rab-1A OS=Homo sapiens GN=RAB1A PE=1 SV=3	0.50458635900000004	62
P10809	41	3	257.1379	4.5999999999999999E-7	2.0529213180000001	Premenopausal	non-users	60 kDa heat shock protein, mitochondrial OS=Homo sapiens GN=HSPD1 PE=1 SV=2	0.48711072900000002	63
P08727	9	2	48.659799999999997	5.7100000000000004E-6	2.059559653	Premenopausal	non-users	Keratin, type I cytoskeletal 19 OS=Homo sapiens GN=KRT19 PE=1 SV=4	0.48554068299999997	64
Q9H8Y5	3	2	23.915800000000001	8.9100000000000002E-7	2.123363592	Premenopausal	non-users	Ankyrin repeat and zinc finger domain-containing protein 1 OS=Homo sapiens GN=ANKZF1 PE=1 SV=1	0.470950902	65
Q96ME7	3	2	15.6472	1.5799999999999999E-8	2.1377148629999998	Premenopausal	non-users	Zinc finger protein 512 OS=Homo sapiens GN=ZNF512 PE=1 SV=2	0.46778923500000003	66
P04264	75	15	458.40539999999999	4.7599999999999998E-5	2.2089951750000001	Premenopausal	non-users	Keratin, type II cytoskeletal 1 OS=Homo sapiens GN=KRT1 PE=1 SV=6	0.45269451500000002	67
P07195	64	17	397.923	1.4600000000000001E-7	2.2211680299999998	Premenopausal	non-users	L-lactate dehydrogenase B chain OS=Homo sapiens GN=LDHB PE=1 SV=2	0.45021357499999998	68
Q9NP81	6	2	42.8842	1.6212E-4	2.2733675670000002	Premenopausal	non-users	Serine--tRNA ligase, mitochondrial OS=Homo sapiens GN=SARS2 PE=1 SV=1	0.43987607400000001	69
Q9NP98	99	28	704.62329999999997	2.5700000000000001E-5	2.2853852450000001	Premenopausal	non-users	Myozenin-1 OS=Homo sapiens GN=MYOZ1 PE=1 SV=1	0.43756298900000001	70
Q01432	13	2	93.485100000000003	2.6800000000000002E-6	2.2901479550000001	Premenopausal	non-users	AMP deaminase 3 OS=Homo sapiens GN=AMPD3 PE=1 SV=1	0.43665301099999998	71
O15273	15	6	93.436800000000005	5.6400000000000002E-8	2.3137755860000002	Premenopausal	non-users	Telethonin OS=Homo sapiens GN=TCAP PE=1 SV=1	0.43219403200000001	72
Q16698	39	11	249.02109999999999	1.5E-6	2.4174126070000002	Premenopausal	non-users	2,4-dienoyl-CoA reductase, mitochondrial OS=Homo sapiens GN=DECR1 PE=1 SV=1	0.41366542000000001	73
Q9BYX7	86	7	420.57929999999999	2.8E-5	2.471884899	Premenopausal	non-users	Putative beta-actin-like protein 3 OS=Homo sapiens GN=POTEKP PE=5 SV=1	0.40454958099999999	74
O75489	25	6	148.21129999999999	3.1599999999999998E-6	2.4940337700000001	Premenopausal	non-users	NADH dehydrogenase [ubiquinone] iron-sulfur protein 3, mitochondrial OS=Homo sapiens GN=NDUFS3 PE=1 SV=1	0.40095688000000002	75
P56385	3	2	19.125800000000002	3.7900000000000001E-6	2.5477445109999999	Premenopausal	non-users	ATP synthase subunit e, mitochondrial OS=Homo sapiens GN=ATP5I PE=1 SV=2	0.39250403499999997	76
P19086	6	2	26.424199999999999	1.17E-6	2.582175399	Premenopausal	non-users	Guanine nucleotide-binding protein G(z) subunit alpha OS=Homo sapiens GN=GNAZ PE=2 SV=3	0.38727036100000001	77
O00429	11	4	72.405799999999999	2.4999999999999999E-7	2.9275614110000001	Premenopausal	non-users	Dynamin-1-like protein OS=Homo sapiens GN=DNM1L PE=1 SV=2	0.34158122099999999	78
Q04760	6	2	38.673000000000002	3.1900000000000001E-11	3.282114982	Premenopausal	non-users	Lactoylglutathione lyase OS=Homo sapiens GN=GLO1 PE=1 SV=4	0.30468158699999998	79
O43736	9	3	47.963500000000003	2.0000000000000001E-10	3.3807279929999998	Premenopausal	non-users	Integral membrane protein 2A OS=Homo sapiens GN=ITM2A PE=1 SV=2	0.29579427899999999	80
P35232	23	5	178.239	2.18E-10	4.2505899769999997	Premenopausal	non-users	Prohibitin OS=Homo sapiens GN=PHB PE=1 SV=1	0.23526145900000001	81
Proteins not included in the IPA analysis
Accession	Ratio_non-HRT vs PRE
P00374	0.60491147300000003
A6NL28	1.6827927199999999

## Sheet: E2-HRT vs. PRE
Table S2. List of DEPs in E2-HRT vs. PRE women.
Accession	Peptide count	Unique peptides	Confidence score	Anova (p)	Max fold change	Highest mean condition	Lowest mean condition	Description	Ratio_E2-HRT vs PRE	NR
C9J6K1	3	2	20.2954	1.03113e-10	7.86344	Postmenopausal E-based users	Premenopausal	Putative uncharacterized protein C19orf81 OS=Homo sapiens GN=C19orf81 PE=4 SV=1	7.86344	1
Q01995	9	2	63.2639	1.52422e-06	5.67293	Postmenopausal E-based users	Premenopausal	Transgelin OS=Homo sapiens GN=TAGLN PE=1 SV=4	5.67293	2
P17735	11	2	60.9085	1.32925e-07	4.83449	Postmenopausal E-based users	Premenopausal	Tyrosine aminotransferase OS=Homo sapiens GN=TAT PE=1 SV=1	4.83449	3
Q9NY65	26	2	149.996	1.83719e-08	4.65407	Postmenopausal E-based users	Premenopausal	Tubulin alpha-8 chain OS=Homo sapiens GN=TUBA8 PE=1 SV=1	4.65407	4
Q99704	4	2	20.8099	1.72107e-08	4.12538	Postmenopausal E-based users	Premenopausal	Docking protein 1 OS=Homo sapiens GN=DOK1 PE=1 SV=1	4.12538	5
Q5T7W0	7	2	35.0726	0.000147259	4.08027	Postmenopausal E-based users	Premenopausal	Zinc finger protein 618 OS=Homo sapiens GN=ZNF618 PE=1 SV=1	4.08027	6
Q32MZ4	14	3	72.879	6.78619e-09	4.06098	Postmenopausal E-based users	Premenopausal	Leucine-rich repeat flightless-interacting protein 1 OS=Homo sapiens GN=LRRFIP1 PE=1 SV=2	4.06098	7
O75306	16	2	112.74	1.83936e-07	3.37876	Postmenopausal E-based users	Premenopausal	NADH dehydrogenase [ubiquinone] iron-sulfur protein 2, mitochondrial OS=Homo sapiens GN=NDUFS2 PE=1 SV=2	3.37876	8
P62987	37	2	218.279	7.80345e-08	3.10915	Postmenopausal E-based users	Premenopausal	Ubiquitin-60S ribosomal protein L40 OS=Homo sapiens GN=UBA52 PE=1 SV=2	3.10915	9
P30153	16	3	91.5869	1.71713e-05	2.5717	Postmenopausal E-based users	Premenopausal	Serine/threonine-protein phosphatase 2A 65 kDa regulatory subunit A alpha isoform OS=Homo sapiens GN=PPP2R1A PE=1 SV=4	2.5717	10
P52907	13	2	77.7794	0.000100263	2.49919	Postmenopausal E-based users	Premenopausal	F-actin-capping protein subunit alpha-1 OS=Homo sapiens GN=CAPZA1 PE=1 SV=3	2.49919	11
Q13643	19	4	127.456	9.16663e-07	2.41279	Postmenopausal E-based users	Premenopausal	Four and a half LIM domains protein 3 OS=Homo sapiens GN=FHL3 PE=1 SV=4	2.41279	12
P08238	29	4	167.036	3.82873e-05	2.38446	Postmenopausal E-based users	Premenopausal	Heat shock protein HSP 90-beta OS=Homo sapiens GN=HSP90AB1 PE=1 SV=4	2.38446	13
Q8WV07	4	2	15.0237	0.000837412	2.3083	Postmenopausal E-based users	Premenopausal	Oral cancer-overexpressed protein 1 OS=Homo sapiens GN=ORAOV1 PE=1 SV=2	2.3083	14
P0CG39	149	5	1039.13	0.000883405	2.13686	Postmenopausal E-based users	Premenopausal	POTE ankyrin domain family member J OS=Homo sapiens GN=POTEJ PE=3 SV=1	2.13686	15
P08574	11	4	58.7609	0.000105115	2.11479	Postmenopausal E-based users	Premenopausal	Cytochrome c1, heme protein, mitochondrial OS=Homo sapiens GN=CYC1 PE=1 SV=3	2.11479	16
Q562R1	119	3	540.392	4.47397e-07	2.06747	Postmenopausal E-based users	Premenopausal	Beta-actin-like protein 2 OS=Homo sapiens GN=ACTBL2 PE=1 SV=2	2.06747	17
P10768	33	5	183.248	8.34703e-09	2.0362	Postmenopausal E-based users	Premenopausal	S-formylglutathione hydrolase OS=Homo sapiens GN=ESD PE=1 SV=2	2.0362	18
Q6S8J3	206	5	1233.75	2.03933e-05	2.01579	Postmenopausal E-based users	Premenopausal	POTE ankyrin domain family member E OS=Homo sapiens GN=POTEE PE=1 SV=3	2.01579	19
Q13619	12	2	68.9612	2.9422e-05	1.85191	Postmenopausal E-based users	Premenopausal	Cullin-4A OS=Homo sapiens GN=CUL4A PE=1 SV=3	1.85191	20
Q9H0C2	27	3	161.271	0.000899092	1.79183	Postmenopausal E-based users	Premenopausal	ADP/ATP translocase 4 OS=Homo sapiens GN=SLC25A31 PE=2 SV=1	1.79183	21
Q96Q06	24	4	131.855	0.00237014	1.78319	Postmenopausal E-based users	Premenopausal	Perilipin-4 OS=Homo sapiens GN=PLIN4 PE=2 SV=2	1.78319	22
Q8IZP2	7	2	24.4262	6.20798e-06	1.76609	Postmenopausal E-based users	Premenopausal	Putative protein FAM10A4 OS=Homo sapiens GN=ST13P4 PE=5 SV=1	1.76609	23
P49821	39	8	250.257	4.10575e-05	1.73239	Postmenopausal E-based users	Premenopausal	NADH dehydrogenase [ubiquinone] flavoprotein 1, mitochondrial OS=Homo sapiens GN=NDUFV1 PE=1 SV=4	1.73239	24
O15061	68	17	397.145	0.0015035	1.72438	Postmenopausal E-based users	Premenopausal	Synemin OS=Homo sapiens GN=SYNM PE=1 SV=2	1.72438	25
A6NL28	18	3	111.433	0.000207184	1.72011	Postmenopausal E-based users	Premenopausal	Putative tropomyosin alpha-3 chain-like protein OS=Homo sapiens PE=5 SV=2	1.72011	26
P12036	62	10	381.387	1.92986e-06	1.70548	Postmenopausal E-based users	Premenopausal	Neurofilament heavy polypeptide OS=Homo sapiens GN=NEFH PE=1 SV=4	1.70548	27
P04075	177	57	886.313	1.3774e-06	1.68639	Postmenopausal E-based users	Premenopausal	Fructose-bisphosphate aldolase A OS=Homo sapiens GN=ALDOA PE=1 SV=2	1.68639	28
P18669	67	6	432.049	3.27634e-07	1.68614	Postmenopausal E-based users	Premenopausal	Phosphoglycerate mutase 1 OS=Homo sapiens GN=PGAM1 PE=1 SV=2	1.68614	29
P50461	38	11	248.462	0.00156521	1.66845	Postmenopausal E-based users	Premenopausal	Cysteine and glycine-rich protein 3 OS=Homo sapiens GN=CSRP3 PE=1 SV=1	1.66845	30
Q9Y235	22	8	177.591	0.0340071	1.6617	Postmenopausal E-based users	Premenopausal	Probable C->U-editing enzyme APOBEC-2 OS=Homo sapiens GN=APOBEC2 PE=1 SV=1	1.6617	31
P00738	46	2	278.148	0.000117668	1.63708	Postmenopausal E-based users	Premenopausal	Haptoglobin OS=Homo sapiens GN=HP PE=1 SV=1	1.63708	32
P13929	168	35	967.539	1.30882e-11	1.56259	Postmenopausal E-based users	Premenopausal	Beta-enolase OS=Homo sapiens GN=ENO3 PE=1 SV=5	1.56259	33
Q8NCW5	9	2	50.9292	0.000199749	1.54702	Postmenopausal E-based users	Premenopausal	NAD(P)H-hydrate epimerase OS=Homo sapiens GN=APOA1BP PE=1 SV=2	1.54702	34
Q12907	4	2	13.8516	1.13245e-06	1.53279	Postmenopausal E-based users	Premenopausal	Vesicular integral-membrane protein VIP36 OS=Homo sapiens GN=LMAN2 PE=1 SV=1	1.53279	35
O75947	31	9	192.724	4.87379e-05	1.51925	Postmenopausal E-based users	Premenopausal	ATP synthase subunit d, mitochondrial OS=Homo sapiens GN=ATP5H PE=1 SV=3	1.51925	36
Q9BXJ9	8	2	39.2902	0.00904544	1.50368	Premenopausal	Postmenopausal E-based users	N-alpha-acetyltransferase 15, NatA auxiliary subunit OS=Homo sapiens GN=NAA15 PE=1 SV=1	0.665033	1
P05413	38	13	224.863	3.43561e-05	1.51027	Premenopausal	Postmenopausal E-based users	Fatty acid-binding protein, heart OS=Homo sapiens GN=FABP3 PE=1 SV=4	0.662132	2
P40939	162	50	1054.7	6.88643e-05	1.5119	Premenopausal	Postmenopausal E-based users	Trifunctional enzyme subunit alpha, mitochondrial OS=Homo sapiens GN=HADHA PE=1 SV=2	0.66142	3
Q16775	7	5	33.1628	0.00196197	1.51592	Premenopausal	Postmenopausal E-based users	Hydroxyacylglutathione hydrolase, mitochondrial OS=Homo sapiens GN=HAGH PE=1 SV=2	0.659667	4
Q9BXS1	9	3	54.3185	8.69793e-05	1.51645	Premenopausal	Postmenopausal E-based users	Isopentenyl-diphosphate delta-isomerase 2 OS=Homo sapiens GN=IDI2 PE=1 SV=1	0.659434	5
Q02978	30	9	160.109	7.3091e-10	1.52336	Premenopausal	Postmenopausal E-based users	Mitochondrial 2-oxoglutarate/malate carrier protein OS=Homo sapiens GN=SLC25A11 PE=1 SV=3	0.656446	6
P07237	9	3	45.9051	3.98254e-07	1.52503	Premenopausal	Postmenopausal E-based users	Protein disulfide-isomerase OS=Homo sapiens GN=P4HB PE=1 SV=3	0.655726	7
Q9Y623	914	50	5377.91	0.00011478	1.52544	Premenopausal	Postmenopausal E-based users	Myosin-4 OS=Homo sapiens GN=MYH4 PE=1 SV=2	0.655547	8
P62805	37	17	248.853	7.77893e-05	1.52816	Premenopausal	Postmenopausal E-based users	Histone H4 OS=Homo sapiens GN=HIST1H4A PE=1 SV=2	0.654381	9
Q2TBA0	26	9	157.239	9.41505e-05	1.52943	Premenopausal	Postmenopausal E-based users	Kelch-like protein 40 OS=Homo sapiens GN=KLHL40 PE=1 SV=2	0.653839	10
Q9Y6X6	22	5	147.819	0.000218097	1.53679	Premenopausal	Postmenopausal E-based users	Unconventional myosin-XVI OS=Homo sapiens GN=MYO16 PE=1 SV=3	0.650706	11
P50395	20	3	115.977	0.000244049	1.54681	Premenopausal	Postmenopausal E-based users	Rab GDP dissociation inhibitor beta OS=Homo sapiens GN=GDI2 PE=1 SV=2	0.646493	12
Q9UKS6	10	3	58.9638	0.0011177	1.55111	Premenopausal	Postmenopausal E-based users	Protein kinase C and casein kinase substrate in neurons protein 3 OS=Homo sapiens GN=PACSIN3 PE=1 SV=2	0.644698	13
P17661	169	58	1117.71	1.74214e-06	1.55119	Premenopausal	Postmenopausal E-based users	Desmin OS=Homo sapiens GN=DES PE=1 SV=3	0.644665	14
Q9Y2R4	6	3	31.2303	4.87052e-05	1.55147	Premenopausal	Postmenopausal E-based users	Probable ATP-dependent RNA helicase DDX52 OS=Homo sapiens GN=DDX52 PE=1 SV=3	0.644549	15
P02647	74	25	518.203	1.07905e-05	1.5537	Premenopausal	Postmenopausal E-based users	Apolipoprotein A-I OS=Homo sapiens GN=APOA1 PE=1 SV=1	0.643624	16
P30043	16	6	104.282	4.05114e-05	1.56524	Premenopausal	Postmenopausal E-based users	Flavin reductase (NADPH) OS=Homo sapiens GN=BLVRB PE=1 SV=3	0.63888	17
P12277	57	9	422.297	0.000569466	1.57868	Premenopausal	Postmenopausal E-based users	Creatine kinase B-type OS=Homo sapiens GN=CKB PE=1 SV=1	0.633439	18
O75390	64	23	385.94	1.90625e-13	1.5822	Premenopausal	Postmenopausal E-based users	Citrate synthase, mitochondrial OS=Homo sapiens GN=CS PE=1 SV=2	0.632032	19
P06576	126	54	828.341	1.14617e-08	1.58548	Premenopausal	Postmenopausal E-based users	ATP synthase subunit beta, mitochondrial OS=Homo sapiens GN=ATP5B PE=1 SV=3	0.630722	20
P00450	8	3	45.9203	0.00146471	1.59665	Premenopausal	Postmenopausal E-based users	Ceruloplasmin OS=Homo sapiens GN=CP PE=1 SV=1	0.626313	21
P36957	51	14	318.742	5.30763e-09	1.60021	Premenopausal	Postmenopausal E-based users	Dihydrolipoyllysine-residue succinyltransferase component of 2-oxoglutarate dehydrogenase complex, mitochondrial OS=Homo sapiens GN=DLST PE=1 SV=4	0.624917	22
P18206	33	7	175.446	8.57682e-05	1.60492	Premenopausal	Postmenopausal E-based users	Vinculin OS=Homo sapiens GN=VCL PE=1 SV=4	0.623085	23
Q9P032	7	3	36.9008	6.30142e-05	1.606	Premenopausal	Postmenopausal E-based users	NADH dehydrogenase [ubiquinone] 1 alpha subcomplex assembly factor 4 OS=Homo sapiens GN=NDUFAF4 PE=1 SV=1	0.622663	24
P21912	23	8	152.319	5.43557e-06	1.61018	Premenopausal	Postmenopausal E-based users	Succinate dehydrogenase [ubiquinone] iron-sulfur subunit, mitochondrial OS=Homo sapiens GN=SDHB PE=1 SV=3	0.621049	25
Q9UIM3	7	3	34.0755	0.00201052	1.6118	Premenopausal	Postmenopausal E-based users	FK506-binding protein-like OS=Homo sapiens GN=FKBPL PE=1 SV=1	0.620423	26
O43678	8	3	47.1128	0.000181934	1.61563	Premenopausal	Postmenopausal E-based users	NADH dehydrogenase [ubiquinone] 1 alpha subcomplex subunit 2 OS=Homo sapiens GN=NDUFA2 PE=1 SV=3	0.618953	27
P48735	119	32	723.387	6.02576e-11	1.61603	Premenopausal	Postmenopausal E-based users	Isocitrate dehydrogenase [NADP], mitochondrial OS=Homo sapiens GN=IDH2 PE=1 SV=2	0.618798	28
Q7Z695	35	10	187.334	0.00489589	1.61911	Premenopausal	Postmenopausal E-based users	Uncharacterized aarF domain-containing protein kinase 2 OS=Homo sapiens GN=ADCK2 PE=2 SV=1	0.617623	29
Q9Y2K3	414	82	2616.91	4.02221e-07	1.62048	Premenopausal	Postmenopausal E-based users	Myosin-15 OS=Homo sapiens GN=MYH15 PE=1 SV=5	0.617102	30
Q7L7L0	24	6	150.303	0.0459893	1.62774	Premenopausal	Postmenopausal E-based users	Histone H2A type 3 OS=Homo sapiens GN=HIST3H2A PE=1 SV=3	0.614349	31
Q9Y281	52	16	366.374	4.13912e-08	1.63934	Premenopausal	Postmenopausal E-based users	Cofilin-2 OS=Homo sapiens GN=CFL2 PE=1 SV=1	0.610003	32
Q99798	111	31	812.444	4.32038e-08	1.64152	Premenopausal	Postmenopausal E-based users	Aconitate hydratase, mitochondrial OS=Homo sapiens GN=ACO2 PE=1 SV=2	0.60919	33
P11310	43	9	251.09	0.000186728	1.64565	Premenopausal	Postmenopausal E-based users	Medium-chain specific acyl-CoA dehydrogenase, mitochondrial OS=Homo sapiens GN=ACADM PE=1 SV=1	0.607664	34
P38646	58	5	343.783	0.000967293	1.67104	Premenopausal	Postmenopausal E-based users	Stress-70 protein, mitochondrial OS=Homo sapiens GN=HSPA9 PE=1 SV=2	0.59843	35
Q13228	29	9	199.121	0.00440114	1.67343	Premenopausal	Postmenopausal E-based users	Selenium-binding protein 1 OS=Homo sapiens GN=SELENBP1 PE=1 SV=2	0.597574	36
P12236	64	3	400.543	0.0321501	1.67616	Premenopausal	Postmenopausal E-based users	ADP/ATP translocase 3 OS=Homo sapiens GN=SLC25A6 PE=1 SV=4	0.596602	37
P13807	62	20	391.626	1.94838e-06	1.68535	Premenopausal	Postmenopausal E-based users	Glycogen [starch] synthase, muscle OS=Homo sapiens GN=GYS1 PE=1 SV=2	0.593348	38
P12111	252	72	1525.49	5.6581e-05	1.69196	Premenopausal	Postmenopausal E-based users	Collagen alpha-3(VI) chain OS=Homo sapiens GN=COL6A3 PE=1 SV=5	0.591032	39
P00338	86	18	615.159	0.000296279	1.70879	Premenopausal	Postmenopausal E-based users	L-lactate dehydrogenase A chain OS=Homo sapiens GN=LDHA PE=1 SV=2	0.585208	40
Q8N335	7	2	35.3985	1.43788e-05	1.72036	Premenopausal	Postmenopausal E-based users	Glycerol-3-phosphate dehydrogenase 1-like protein OS=Homo sapiens GN=GPD1L PE=1 SV=1	0.581275	41
O43708	7	2	50.0934	0.00110677	1.72864	Premenopausal	Postmenopausal E-based users	Maleylacetoacetate isomerase OS=Homo sapiens GN=GSTZ1 PE=1 SV=3	0.578491	42
P60228	16	4	77.6853	0.000128258	1.72888	Premenopausal	Postmenopausal E-based users	Eukaryotic translation initiation factor 3 subunit E OS=Homo sapiens GN=EIF3E PE=1 SV=1	0.578409	43
Q99623	22	5	135.485	5.05328e-05	1.73217	Premenopausal	Postmenopausal E-based users	Prohibitin-2 OS=Homo sapiens GN=PHB2 PE=1 SV=2	0.577311	44
P07737	34	12	243.613	2.55004e-06	1.74637	Premenopausal	Postmenopausal E-based users	Profilin-1 OS=Homo sapiens GN=PFN1 PE=1 SV=2	0.572617	45
P46976	26	9	153.256	2.28288e-06	1.74752	Premenopausal	Postmenopausal E-based users	Glycogenin-1 OS=Homo sapiens GN=GYG1 PE=1 SV=4	0.57224	46
P06737	142	13	963.67	6.52735e-05	1.7857	Premenopausal	Postmenopausal E-based users	Glycogen phosphorylase, liver form OS=Homo sapiens GN=PYGL PE=1 SV=4	0.560005	47
P04179	30	15	177.775	0.000836282	1.79635	Premenopausal	Postmenopausal E-based users	Superoxide dismutase [Mn], mitochondrial OS=Homo sapiens GN=SOD2 PE=1 SV=2	0.556685	48
P08107	95	14	650.537	0.00023342	1.80004	Premenopausal	Postmenopausal E-based users	Heat shock 70 kDa protein 1A/1B OS=Homo sapiens GN=HSPA1A PE=1 SV=5	0.555543	49
P04264	75	15	458.405	0.0124844	1.80285	Premenopausal	Postmenopausal E-based users	Keratin, type II cytoskeletal 1 OS=Homo sapiens GN=KRT1 PE=1 SV=6	0.554676	50
P31937	34	9	223.326	3.95331e-07	1.80611	Premenopausal	Postmenopausal E-based users	3-hydroxyisobutyrate dehydrogenase, mitochondrial OS=Homo sapiens GN=HIBADH PE=1 SV=2	0.553675	51
Q9P2R7	25	8	155.078	2.17192e-05	1.81233	Premenopausal	Postmenopausal E-based users	Succinyl-CoA ligase [ADP-forming] subunit beta, mitochondrial OS=Homo sapiens GN=SUCLA2 PE=1 SV=3	0.551776	52
P36871	111	36	826.476	8.8336e-05	1.83626	Premenopausal	Postmenopausal E-based users	Phosphoglucomutase-1 OS=Homo sapiens GN=PGM1 PE=1 SV=3	0.544585	53
P11142	129	17	955.068	1.1782e-07	1.8454	Premenopausal	Postmenopausal E-based users	Heat shock cognate 71 kDa protein OS=Homo sapiens GN=HSPA8 PE=1 SV=1	0.541889	54
O14558	19	11	148.065	0.00104781	1.85338	Premenopausal	Postmenopausal E-based users	Heat shock protein beta-6 OS=Homo sapiens GN=HSPB6 PE=1 SV=2	0.539555	55
P16219	36	7	212.358	1.22019e-07	1.8716	Premenopausal	Postmenopausal E-based users	Short-chain specific acyl-CoA dehydrogenase, mitochondrial OS=Homo sapiens GN=ACADS PE=1 SV=1	0.534303	56
Q8NI60	15	5	79.5147	1.25533e-09	1.87904	Premenopausal	Postmenopausal E-based users	Chaperone activity of bc1 complex-like, mitochondrial OS=Homo sapiens GN=ADCK3 PE=1 SV=1	0.532188	57
Q8N8N7	7	2	42.2654	0.000304084	1.89513	Premenopausal	Postmenopausal E-based users	Prostaglandin reductase 2 OS=Homo sapiens GN=PTGR2 PE=1 SV=1	0.527669	58
Q9NP81	6	2	42.8842	0.00969996	1.91467	Premenopausal	Postmenopausal E-based users	Serine--tRNA ligase, mitochondrial OS=Homo sapiens GN=SARS2 PE=1 SV=1	0.522283	59
O94905	14	3	95.4985	1.94459e-05	1.92094	Premenopausal	Postmenopausal E-based users	Erlin-2 OS=Homo sapiens GN=ERLIN2 PE=1 SV=1	0.520579	60
P24298	26	7	174.167	3.98866e-07	1.94426	Premenopausal	Postmenopausal E-based users	Alanine aminotransferase 1 OS=Homo sapiens GN=GPT PE=1 SV=3	0.514335	61
P40925	81	27	516.174	1.3225e-11	1.96143	Premenopausal	Postmenopausal E-based users	Malate dehydrogenase, cytoplasmic OS=Homo sapiens GN=MDH1 PE=1 SV=4	0.509831	62
P68431	18	3	81.4698	0.000738504	1.96945	Premenopausal	Postmenopausal E-based users	Histone H3.1 OS=Homo sapiens GN=HIST1H3A PE=1 SV=2	0.507755	63
Q9Y2J8	76	16	520.118	2.53817e-05	1.96969	Premenopausal	Postmenopausal E-based users	Protein-arginine deiminase type-2 OS=Homo sapiens GN=PADI2 PE=1 SV=2	0.507695	64
O75112	124	48	808.955	0.00064087	1.9803	Premenopausal	Postmenopausal E-based users	LIM domain-binding protein 3 OS=Homo sapiens GN=LDB3 PE=1 SV=2	0.504974	65
Q15111	9	2	42.8842	0.00516371	1.98606	Premenopausal	Postmenopausal E-based users	Inactive phospholipase C-like protein 1 OS=Homo sapiens GN=PLCL1 PE=1 SV=3	0.503509	66
P00403	19	9	114.483	7.48757e-07	1.99003	Premenopausal	Postmenopausal E-based users	Cytochrome c oxidase subunit 2 OS=Homo sapiens GN=MT-CO2 PE=1 SV=1	0.502506	67
Q86XH1	10	3	59.5719	2.75207e-06	2.00084	Premenopausal	Postmenopausal E-based users	IQ and AAA domain-containing protein 1 OS=Homo sapiens GN=IQCA1 PE=2 SV=1	0.499791	68
P00918	32	18	229.953	0.0474653	2.004	Premenopausal	Postmenopausal E-based users	Carbonic anhydrase 2 OS=Homo sapiens GN=CA2 PE=1 SV=2	0.499003	69
P01009	62	17	419.405	1.17929e-05	2.0045	Premenopausal	Postmenopausal E-based users	Alpha-1-antitrypsin OS=Homo sapiens GN=SERPINA1 PE=1 SV=3	0.498876	70
P10606	26	9	154.349	8.48824e-08	2.02504	Premenopausal	Postmenopausal E-based users	Cytochrome c oxidase subunit 5B, mitochondrial OS=Homo sapiens GN=COX5B PE=1 SV=2	0.493817	71
P30041	50	13	334.099	1.5101e-05	2.06203	Premenopausal	Postmenopausal E-based users	Peroxiredoxin-6 OS=Homo sapiens GN=PRDX6 PE=1 SV=3	0.484959	72
P62249	8	4	51.7145	1.79377e-07	2.06588	Premenopausal	Postmenopausal E-based users	40S ribosomal protein S16 OS=Homo sapiens GN=RPS16 PE=1 SV=2	0.484055	73
P62820	8	2	47.996	1.52399e-06	2.08498	Premenopausal	Postmenopausal E-based users	Ras-related protein Rab-1A OS=Homo sapiens GN=RAB1A PE=1 SV=3	0.47962	74
P07954	51	17	301.866	5.53698e-05	2.08597	Premenopausal	Postmenopausal E-based users	Fumarate hydratase, mitochondrial OS=Homo sapiens GN=FH PE=1 SV=3	0.479394	75
P12814	202	22	1370.78	8.01084e-10	2.09971	Premenopausal	Postmenopausal E-based users	Alpha-actinin-1 OS=Homo sapiens GN=ACTN1 PE=1 SV=2	0.476257	76
P40926	72	31	480.098	1.3507e-12	2.10441	Premenopausal	Postmenopausal E-based users	Malate dehydrogenase, mitochondrial OS=Homo sapiens GN=MDH2 PE=1 SV=3	0.475191	77
Q00325	40	15	261.3	6.35055e-08	2.1104	Premenopausal	Postmenopausal E-based users	Phosphate carrier protein, mitochondrial OS=Homo sapiens GN=SLC25A3 PE=1 SV=2	0.473845	78
P11055	757	69	4812.3	8.84824e-06	2.14765	Premenopausal	Postmenopausal E-based users	Myosin-3 OS=Homo sapiens GN=MYH3 PE=1 SV=3	0.465624	79
Q9Y696	4	2	20.4738	6.80744e-12	2.15684	Premenopausal	Postmenopausal E-based users	Chloride intracellular channel protein 4 OS=Homo sapiens GN=CLIC4 PE=1 SV=4	0.463641	80
Q9H8Y5	3	2	23.9158	2.10006e-06	2.16393	Premenopausal	Postmenopausal E-based users	Ankyrin repeat and zinc finger domain-containing protein 1 OS=Homo sapiens GN=ANKZF1 PE=1 SV=1	0.462121	81
P21333	84	11	476.697	6.69747e-07	2.17329	Premenopausal	Postmenopausal E-based users	Filamin-A OS=Homo sapiens GN=FLNA PE=1 SV=4	0.460131	82
P00352	19	7	130.518	2.17811e-05	2.17801	Premenopausal	Postmenopausal E-based users	Retinal dehydrogenase 1 OS=Homo sapiens GN=ALDH1A1 PE=1 SV=2	0.459135	83
P19086	6	2	26.4242	0.000695431	2.19546	Premenopausal	Postmenopausal E-based users	Guanine nucleotide-binding protein G(z) subunit alpha OS=Homo sapiens GN=GNAZ PE=2 SV=3	0.455485	84
P19021	5	2	33.0678	0.000112173	2.20161	Premenopausal	Postmenopausal E-based users	Peptidyl-glycine alpha-amidating monooxygenase OS=Homo sapiens GN=PAM PE=1 SV=2	0.454213	85
P07195	64	17	397.923	1.08098e-06	2.23138	Premenopausal	Postmenopausal E-based users	L-lactate dehydrogenase B chain OS=Homo sapiens GN=LDHB PE=1 SV=2	0.448153	86
P15121	32	9	184.743	3.15797e-08	2.25058	Premenopausal	Postmenopausal E-based users	Aldose reductase OS=Homo sapiens GN=AKR1B1 PE=1 SV=3	0.44433	87
O43736	9	3	47.9635	4.06022e-05	2.26102	Premenopausal	Postmenopausal E-based users	Integral membrane protein 2A OS=Homo sapiens GN=ITM2A PE=1 SV=2	0.442279	88
P32119	41	15	270.414	2.03052e-06	2.26387	Premenopausal	Postmenopausal E-based users	Peroxiredoxin-2 OS=Homo sapiens GN=PRDX2 PE=1 SV=5	0.441721	89
Q01432	13	2	93.4851	0.000140269	2.2643	Premenopausal	Postmenopausal E-based users	AMP deaminase 3 OS=Homo sapiens GN=AMPD3 PE=1 SV=1	0.441637	90
Q16698	39	11	249.021	9.01679e-05	2.31645	Premenopausal	Postmenopausal E-based users	2,4-dienoyl-CoA reductase, mitochondrial OS=Homo sapiens GN=DECR1 PE=1 SV=1	0.431694	91
P10809	41	3	257.138	4.05155e-08	2.32291	Premenopausal	Postmenopausal E-based users	60 kDa heat shock protein, mitochondrial OS=Homo sapiens GN=HSPD1 PE=1 SV=2	0.430495	92
P35237	15	2	88.6409	1.59941e-06	2.34639	Premenopausal	Postmenopausal E-based users	Serpin B6 OS=Homo sapiens GN=SERPINB6 PE=1 SV=3	0.426186	93
P61978	19	9	116.745	1.22098e-07	2.35335	Premenopausal	Postmenopausal E-based users	Heterogeneous nuclear ribonucleoprotein K OS=Homo sapiens GN=HNRNPK PE=1 SV=1	0.424927	94
Q99986	4	2	20.1186	2.54531e-06	2.36286	Premenopausal	Postmenopausal E-based users	Serine/threonine-protein kinase VRK1 OS=Homo sapiens GN=VRK1 PE=1 SV=1	0.423215	95
Q04760	6	2	38.673	2.94547e-06	2.43133	Premenopausal	Postmenopausal E-based users	Lactoylglutathione lyase OS=Homo sapiens GN=GLO1 PE=1 SV=4	0.411297	96
Q9BS86	15	4	108.741	1.95502e-05	2.47965	Premenopausal	Postmenopausal E-based users	Zona pellucida-binding protein 1 OS=Homo sapiens GN=ZPBP PE=2 SV=1	0.403282	97
P08727	9	2	48.6598	1.22352e-07	2.4806	Premenopausal	Postmenopausal E-based users	Keratin, type I cytoskeletal 19 OS=Homo sapiens GN=KRT19 PE=1 SV=4	0.403129	98
O15273	15	6	93.4368	8.09605e-08	2.51644	Premenopausal	Postmenopausal E-based users	Telethonin OS=Homo sapiens GN=TCAP PE=1 SV=1	0.397387	99
Q96ME7	3	2	15.6472	2.62507e-09	2.61775	Premenopausal	Postmenopausal E-based users	Zinc finger protein 512 OS=Homo sapiens GN=ZNF512 PE=1 SV=2	0.382007	100
Q9P2H0	5	2	30.7001	3.34701e-07	2.64279	Premenopausal	Postmenopausal E-based users	Uncharacterized protein KIAA1377 OS=Homo sapiens GN=KIAA1377 PE=1 SV=3	0.378388	101
Q9NP98	99	28	704.623	4.84792e-06	2.76127	Premenopausal	Postmenopausal E-based users	Myozenin-1 OS=Homo sapiens GN=MYOZ1 PE=1 SV=1	0.362152	102
P34932	9	4	53.5731	3.21265e-07	2.79029	Premenopausal	Postmenopausal E-based users	Heat shock 70 kDa protein 4 OS=Homo sapiens GN=HSPA4 PE=1 SV=4	0.358386	103
P00374	12	2	62.5986	1.37849e-05	2.83366	Premenopausal	Postmenopausal E-based users	Dihydrofolate reductase OS=Homo sapiens GN=DHFR PE=1 SV=2	0.352901	104
Q9BYX7	86	7	420.579	2.55641e-05	2.89511	Premenopausal	Postmenopausal E-based users	Putative beta-actin-like protein 3 OS=Homo sapiens GN=POTEKP PE=5 SV=1	0.34541	105
P01857	57	6	350.563	3.1439e-10	2.95674	Premenopausal	Postmenopausal E-based users	Ig gamma-1 chain C region OS=Homo sapiens GN=IGHG1 PE=1 SV=1	0.338211	106
P02768	289	140	1466.05	7.55082e-10	2.96967	Premenopausal	Postmenopausal E-based users	Serum albumin OS=Homo sapiens GN=ALB PE=1 SV=2	0.336737	107
O75489	25	6	148.211	8.48832e-07	2.9963	Premenopausal	Postmenopausal E-based users	NADH dehydrogenase [ubiquinone] iron-sulfur protein 3, mitochondrial OS=Homo sapiens GN=NDUFS3 PE=1 SV=1	0.333745	108
Q5VYY1	4	2	14.8994	5.24668e-06	3.12625	Premenopausal	Postmenopausal E-based users	Ankyrin repeat domain-containing protein 22 OS=Homo sapiens GN=ANKRD22 PE=2 SV=1	0.319872	109
Q7Z794	14	2	85.0213	1.02388e-08	3.40661	Premenopausal	Postmenopausal E-based users	Keratin, type II cytoskeletal 1b OS=Homo sapiens GN=KRT77 PE=2 SV=3	0.293547	110
O00429	11	4	72.4058	2.95026e-08	3.45205	Premenopausal	Postmenopausal E-based users	Dynamin-1-like protein OS=Homo sapiens GN=DNM1L PE=1 SV=2	0.289683	111
Q2TAA8	9	2	61.0525	0.0173139	3.55675	Premenopausal	Postmenopausal E-based users	Translin-associated factor X-interacting protein 1 OS=Homo sapiens GN=TSNAXIP1 PE=2 SV=1	0.281155	112
P35232	23	5	178.239	7.95704e-08	3.83732	Premenopausal	Postmenopausal E-based users	Prohibitin OS=Homo sapiens GN=PHB PE=1 SV=1	0.260599	113
P56385	3	2	19.1258	5.78551e-09	3.94525	Premenopausal	Postmenopausal E-based users	ATP synthase subunit e, mitochondrial OS=Homo sapiens GN=ATP5I PE=1 SV=2	0.253469	114
Q96KN1	10	2	63.2059	6.35151e-07	4.73295	Premenopausal	Postmenopausal E-based users	Protein FAM84B OS=Homo sapiens GN=FAM84B PE=1 SV=1	0.211285	115
Proteins not included in the IPA analysis
Accession	Ratio_E2-HRT vs PRE
P62805	0.654381
P08107	0.555543
P68431	0.507755
P00374	0.352901
A6NL28	1.72011

## Sheet: E2-HRT vs. non-HRT
Table S2. List of DEPs in E2-HRT vs. non-HRT co-twin women.
Accession	Peptide count	Unique peptides	Confidence score	Anova (p)	Max fold change	Highest mean condition	Lowest mean condition	Ratio_E2-HRT vs non-HRT	Description	Nr
P62158	7	2	31.2535	0.000298617	3.64772	Postmenopausal E-based users	Postmenopausal non-users	3.17204	Calmodulin OS=Homo sapiens GN=CALM1 PE=1 SV=2	1
P48147	17	2	120.328	0.0122028	3.11622	Postmenopausal E-based users	Postmenopausal non-users	3.11622	Prolyl endopeptidase OS=Homo sapiens GN=PREP PE=1 SV=2	2
Q8TAV4	2	2	10.8542	0.00808632	2.60744	Postmenopausal E-based users	Postmenopausal non-users	2.60744	Stomatin-like protein 3 OS=Homo sapiens GN=STOML3 PE=1 SV=1	3
A8K010	3	2	11.206	0.000414089	2.33363	Postmenopausal E-based users	Postmenopausal non-users	2.33363	Putative transcriptional regulator encoded by LINC00473 OS=Homo sapiens GN=LINC00473 PE=5 SV=2	4
P17735	11	2	60.9085	9.41e-05	2.0832	Postmenopausal E-based users	Postmenopausal non-users	2.0832	Tyrosine aminotransferase OS=Homo sapiens GN=TAT PE=1 SV=1	5
Q32MZ4	14	3	72.879	1.49e-05	1.89737	Postmenopausal E-based users	Postmenopausal non-users	1.89737	Leucine-rich repeat flightless-interacting protein 1 OS=Homo sapiens GN=LRRFIP1 PE=1 SV=2	6
Q13619	12	2	68.9612	0.000424257	1.75816	Postmenopausal E-based users	Postmenopausal non-users	1.75816	Cullin-4A OS=Homo sapiens GN=CUL4A PE=1 SV=3	7
Q8IZP2	7	2	24.4262	3.29e-05	1.70149	Postmenopausal E-based users	Postmenopausal non-users	1.70149	Putative protein FAM10A4 OS=Homo sapiens GN=ST13P4 PE=5 SV=1	8
Q8NB12	16	4	103.768	4.29e-05	1.67077	Postmenopausal E-based users	Postmenopausal non-users	1.67077	Histone-lysine N-methyltransferase SMYD1 OS=Homo sapiens GN=SMYD1 PE=1 SV=1	9
Q01995	9	2	63.2639	0.0104269	1.66076	Postmenopausal E-based users	Postmenopausal non-users	1.66076	Transgelin OS=Homo sapiens GN=TAGLN PE=1 SV=4	10
P21757	5	2	33.7938	0.000394753	1.64625	Postmenopausal E-based users	Postmenopausal non-users	1.64625	Macrophage scavenger receptor types I and II OS=Homo sapiens GN=MSR1 PE=1 SV=1	11
P51649	5	2	27.1079	0.039358	1.55833	Postmenopausal E-based users	Postmenopausal non-users	1.55833	Succinate-semialdehyde dehydrogenase, mitochondrial OS=Homo sapiens GN=ALDH5A1 PE=1 SV=2	12
P31946	56	2	354.661	0.0147366	1.54307	Postmenopausal E-based users	Postmenopausal non-users	1.54307	14-3-3 protein beta/alpha OS=Homo sapiens GN=YWHAB PE=1 SV=3	13
Q9NY65	26	2	149.996	0.0205469	1.52931	Postmenopausal E-based users	Postmenopausal non-users	1.52931	Tubulin alpha-8 chain OS=Homo sapiens GN=TUBA8 PE=1 SV=1	14
P30153	16	3	91.5869	0.0379755	1.50552	Postmenopausal E-based users	Postmenopausal non-users	1.50552	Serine/threonine-protein phosphatase 2A 65 kDa regulatory subunit A alpha isoform OS=Homo sapiens GN=PPP2R1A PE=1 SV=4	15
P49189	18	3	107.968	3.6e-05	1.50069	Postmenopausal non-users	Postmenopausal E-based users	0.666362	4-trimethylaminobutyraldehyde dehydrogenase OS=Homo sapiens GN=ALDH9A1 PE=1 SV=3	1
Q8N142	45	15	268.665	0.000782952	1.51121	Postmenopausal non-users	Postmenopausal E-based users	0.66172	Adenylosuccinate synthetase isozyme 1 OS=Homo sapiens GN=ADSSL1 PE=2 SV=1	2
Q00325	40	15	261.3	0.00164849	1.53659	Postmenopausal non-users	Postmenopausal E-based users	0.650793	Phosphate carrier protein, mitochondrial OS=Homo sapiens GN=SLC25A3 PE=1 SV=2	3
Q9Y696	4	2	20.4738	0.000337829	1.5376	Postmenopausal non-users	Postmenopausal E-based users	0.650366	Chloride intracellular channel protein 4 OS=Homo sapiens GN=CLIC4 PE=1 SV=4	4
P99999	30	10	187.828	4.86e-05	1.54134	Postmenopausal non-users	Postmenopausal E-based users	0.648788	Cytochrome c OS=Homo sapiens GN=CYCS PE=1 SV=2	5
Q13423	126	44	728.455	0.0118267	1.54258	Postmenopausal non-users	Postmenopausal E-based users	0.648265	NAD(P) transhydrogenase, mitochondrial OS=Homo sapiens GN=NNT PE=1 SV=3	6
O94905	14	3	95.4985	0.00343369	1.54847	Postmenopausal non-users	Postmenopausal E-based users	0.645799	Erlin-2 OS=Homo sapiens GN=ERLIN2 PE=1 SV=1	7
P01871	22	2	122.032	0.0328977	1.63452	Postmenopausal non-users	Postmenopausal E-based users	0.6118	Ig mu chain C region OS=Homo sapiens GN=IGHM PE=1 SV=3	8
P07205	37	9	166.415	3.74e-05	1.64877	Postmenopausal non-users	Postmenopausal E-based users	0.606511	Phosphoglycerate kinase 2 OS=Homo sapiens GN=PGK2 PE=1 SV=3	9
P02647	74	25	518.203	1.5e-07	1.67373	Postmenopausal non-users	Postmenopausal E-based users	0.597468	Apolipoprotein A-I OS=Homo sapiens GN=APOA1 PE=1 SV=1	10
P12236	64	3	400.543	6.9e-06	1.68997	Postmenopausal non-users	Postmenopausal E-based users	0.591728	ADP/ATP translocase 3 OS=Homo sapiens GN=SLC25A6 PE=1 SV=4	11
Q99986	4	2	20.1186	0.0145483	1.70574	Postmenopausal non-users	Postmenopausal E-based users	0.586256	Serine/threonine-protein kinase VRK1 OS=Homo sapiens GN=VRK1 PE=1 SV=1	12
P00915	47	21	268.262	2.97e-05	1.72828	Postmenopausal non-users	Postmenopausal E-based users	0.57861	Carbonic anhydrase 1 OS=Homo sapiens GN=CA1 PE=1 SV=2	13
P32119	41	15	270.414	2.5e-06	1.74792	Postmenopausal non-users	Postmenopausal E-based users	0.57211	Peroxiredoxin-2 OS=Homo sapiens GN=PRDX2 PE=1 SV=5	14
P21333	84	11	476.697	5.31e-07	1.81561	Postmenopausal non-users	Postmenopausal E-based users	0.55078	Filamin-A OS=Homo sapiens GN=FLNA PE=1 SV=4	15
P01009	62	17	419.405	1.18e-05	1.83959	Postmenopausal non-users	Postmenopausal E-based users	0.543598	Alpha-1-antitrypsin OS=Homo sapiens GN=SERPINA1 PE=1 SV=3	16
Q9UJS0	34	5	215.864	0.00101589	1.87961	Postmenopausal non-users	Postmenopausal E-based users	0.532025	Calcium-binding mitochondrial carrier protein Aralar2 OS=Homo sapiens GN=SLC25A13 PE=1 SV=2	17
O00151	17	2	110.278	0.00184077	1.93908	Postmenopausal non-users	Postmenopausal E-based users	0.515708	PDZ and LIM domain protein 1 OS=Homo sapiens GN=PDLIM1 PE=1 SV=4	18
Q5VYY1	4	2	14.8994	0.00777276	1.98797	Postmenopausal non-users	Postmenopausal E-based users	0.503026	Ankyrin repeat domain-containing protein 22 OS=Homo sapiens GN=ANKRD22 PE=2 SV=1	19
Q9P2H0	5	2	30.7001	1.71e-07	1.99461	Postmenopausal non-users	Postmenopausal E-based users	0.501352	Uncharacterized protein KIAA1377 OS=Homo sapiens GN=KIAA1377 PE=1 SV=3	20
Q9P2R7	25	8	155.078	0.0273065	2.03447	Postmenopausal non-users	Postmenopausal E-based users	0.491528	Succinyl-CoA ligase [ADP-forming] subunit beta, mitochondrial OS=Homo sapiens GN=SUCLA2 PE=1 SV=3	21
P00352	19	7	130.518	0.0206644	2.03947	Postmenopausal non-users	Postmenopausal E-based users	0.490324	Retinal dehydrogenase 1 OS=Homo sapiens GN=ALDH1A1 PE=1 SV=2	22
P34932	9	4	53.5731	2.79e-07	2.06685	Postmenopausal non-users	Postmenopausal E-based users	0.483829	Heat shock 70 kDa protein 4 OS=Homo sapiens GN=HSPA4 PE=1 SV=4	23
Q8NBJ4	7	2	34.9341	3.05e-07	2.08445	Postmenopausal non-users	Postmenopausal E-based users	0.479744	Golgi membrane protein 1 OS=Homo sapiens GN=GOLM1 PE=1 SV=1	24
P19404	11	2	64.2413	0.000181619	2.15232	Postmenopausal non-users	Postmenopausal E-based users	0.464615	NADH dehydrogenase [ubiquinone] flavoprotein 2, mitochondrial OS=Homo sapiens GN=NDUFV2 PE=1 SV=2	25
P02768	289	140	1466.05	7.49e-06	2.24898	Postmenopausal non-users	Postmenopausal E-based users	0.444646	Serum albumin OS=Homo sapiens GN=ALB PE=1 SV=2	26
Q7L7L0	24	6	150.303	1.28e-05	2.25291	Postmenopausal non-users	Postmenopausal E-based users	0.443871	Histone H2A type 3 OS=Homo sapiens GN=HIST3H2A PE=1 SV=3	27
P14927	22	5	158.683	0.00398222	2.26378	Postmenopausal non-users	Postmenopausal E-based users	0.441738	Cytochrome b-c1 complex subunit 7 OS=Homo sapiens GN=UQCRB PE=1 SV=2	28
P00918	32	18	229.953	1.07e-05	2.27184	Postmenopausal non-users	Postmenopausal E-based users	0.440171	Carbonic anhydrase 2 OS=Homo sapiens GN=CA2 PE=1 SV=2	29
P35237	15	2	88.6409	0.000415663	2.38079	Postmenopausal non-users	Postmenopausal E-based users	0.420028	Serpin B6 OS=Homo sapiens GN=SERPINB6 PE=1 SV=3	30
P01857	57	6	350.563	2.22e-06	2.38501	Postmenopausal non-users	Postmenopausal E-based users	0.419286	Ig gamma-1 chain C region OS=Homo sapiens GN=IGHG1 PE=1 SV=1	31
Q15111	9	2	42.8842	0.000458763	2.83411	Postmenopausal non-users	Postmenopausal E-based users	0.352844	Inactive phospholipase C-like protein 1 OS=Homo sapiens GN=PLCL1 PE=1 SV=3	32
Q7Z794	14	2	85.0213	3.31e-06	3.21511	Postmenopausal non-users	Postmenopausal E-based users	0.311031	Keratin, type II cytoskeletal 1b OS=Homo sapiens GN=KRT77 PE=2 SV=3	33
Q2TAA8	9	2	61.0525	1.94e-08	3.52269	Postmenopausal non-users	Postmenopausal E-based users	0.283874	Translin-associated factor X-interacting protein 1 OS=Homo sapiens GN=TSNAXIP1 PE=2 SV=1	34
Q96KN1	10	2	63.2059	5.7e-06	3.72639	Postmenopausal non-users	Postmenopausal E-based users	0.268357	Protein FAM84B OS=Homo sapiens GN=FAM84B PE=1 SV=1	35
P68431	18	3	81.4698	0.027022	4.07505	Postmenopausal non-users	Postmenopausal E-based users	0.245396	Histone H3.1 OS=Homo sapiens GN=HIST1H3A PE=1 SV=2	36
Q07020	3	2	17.1901	0.0172002	4.50428	Postmenopausal non-users	Postmenopausal E-based users	0.222011	60S ribosomal protein L18 OS=Homo sapiens GN=RPL18 PE=1 SV=2	37
P47985	33	3	272.757	0.00392319	4.52782	Postmenopausal non-users	Postmenopausal E-based users	0.220857	Cytochrome b-c1 complex subunit Rieske, mitochondrial OS=Homo sapiens GN=UQCRFS1 PE=1 SV=2	38
Proteins not included in the IPA analysis
Accession	Ratio_E2-HRT vs PRE
P68431	0.245396
P62158	3.17204

## Sheet: Tib-HRT vs. non-HRT
Table S2. List of DEPs in Tib-HRT vs. non-HRT co-twin women.
Accession	Peptide count	Unique peptides	Confidence score	Anova (p)	Max fold change	Highest mean condition	Lowest mean condition	Ratio_Tib-HRT vs non-HRT	Description	Nr
Q9Y6K8	15	2	80.7763	0.000233616	4.22083	Tibolone_users	Tibolone_non-users	4.22083	Myosin-binding protein C, slow-type OS=Homo sapiens GN=MYBPC1 PE=1 SV=2	1
O00429	11	4	72.4058	0.000650877	3.57206	Tibolone_users	Tibolone_non-users	3.57206	Collagen alpha-3(VI) chain OS=Homo sapiens GN=COL6A3 PE=1 SV=5	2
Q5VT40	5	2	21.0438	0.012669	3.57049	Tibolone_users	Tibolone_non-users	3.57049	ATP synthase subunit beta, mitochondrial OS=Homo sapiens GN=ATP5B PE=1 SV=3	3
P19021	5	2	33.0678	0.00126203	3.37724	Tibolone_users	Tibolone_non-users	3.37724	Trifunctional enzyme subunit alpha, mitochondrial OS=Homo sapiens GN=HADHA PE=1 SV=2	4
Q07020	3	2	17.1901	5.53e-05	2.97235	Tibolone_users	Tibolone_non-users	2.97235	LIM domain-binding protein 3 OS=Homo sapiens GN=LDB3 PE=1 SV=2	5
Q9BS86	15	4	108.741	0.00185671	2.94594	Tibolone_users	Tibolone_non-users	2.94594	Pyruvate kinase PKM OS=Homo sapiens GN=PKM PE=1 SV=4	6
P19086	6	2	26.4242	0.00258939	2.90884	Tibolone_users	Tibolone_non-users	2.90884	NAD(P) transhydrogenase, mitochondrial OS=Homo sapiens GN=NNT PE=1 SV=3	7
P35237	15	2	88.6409	0.0052531	2.77804	Tibolone_users	Tibolone_non-users	2.77804	Phosphoglucomutase-1 OS=Homo sapiens GN=PGM1 PE=1 SV=3	8
Q9BYX7	86	7	420.579	0.000907521	2.5376	Tibolone_users	Tibolone_non-users	2.5376	Troponin I, slow skeletal muscle OS=Homo sapiens GN=TNNI1 PE=1 SV=3	9
O75306	16	2	112.74	0.0219108	2.45194	Tibolone_users	Tibolone_non-users	2.45194	Aconitate hydratase, mitochondrial OS=Homo sapiens GN=ACO2 PE=1 SV=2	10
P02766	9	2	76.3579	0.0167876	2.42888	Tibolone_users	Tibolone_non-users	2.42888	Malate dehydrogenase, mitochondrial OS=Homo sapiens GN=MDH2 PE=1 SV=3	11
Q96KN1	10	2	63.2059	0.0129451	2.397	Tibolone_users	Tibolone_non-users	2.397	Myotilin OS=Homo sapiens GN=MYOT PE=1 SV=2	12
P13796	6	2	43.1385	0.00151956	2.36384	Tibolone_users	Tibolone_non-users	2.36384	Myozenin-1 OS=Homo sapiens GN=MYOZ1 PE=1 SV=1	13
P00403	19	9	114.483	0.0181057	2.34498	Tibolone_users	Tibolone_non-users	2.34498	Malate dehydrogenase, cytoplasmic OS=Homo sapiens GN=MDH1 PE=1 SV=4	14
P10809	41	3	257.138	0.00646665	2.31895	Tibolone_users	Tibolone_non-users	2.31895	Fumarate hydratase, mitochondrial OS=Homo sapiens GN=FH PE=1 SV=3	15
O75489	25	6	148.211	0.000322951	2.30046	Tibolone_users	Tibolone_non-users	2.30046	L-lactate dehydrogenase B chain OS=Homo sapiens GN=LDHB PE=1 SV=2	16
O43708	7	2	50.0934	0.00268467	2.2678	Tibolone_users	Tibolone_non-users	2.2678	Keratin, type II cytoskeletal 1 OS=Homo sapiens GN=KRT1 PE=1 SV=6	17
P19237	87	33	496.531	0.0174666	2.23017	Tibolone_users	Tibolone_non-users	2.23017	Dihydrolipoyllysine-residue succinyltransferase component of 2-oxoglutarate dehydrogenase complex, mitochondrial OS=Homo sapiens GN=DLST PE=1 SV=4	18
Q13228	29	9	199.121	0.0146328	2.2198	Tibolone_users	Tibolone_non-users	2.2198	Fatty acid-binding protein, heart OS=Homo sapiens GN=FABP3 PE=1 SV=4	19
P68431	18	3	81.4698	1.59e-08	2.20485	Tibolone_users	Tibolone_non-users	2.20485	Peroxiredoxin-6 OS=Homo sapiens GN=PRDX6 PE=1 SV=3	20
Q9H8Y5	3	2	23.9158	0.00125166	2.20038	Tibolone_users	Tibolone_non-users	2.20038	Fibrinogen gamma chain OS=Homo sapiens GN=FGG PE=1 SV=3	21
Q6ZMU5	55	12	355.629	0.00471106	2.15567	Tibolone_users	Tibolone_non-users	2.15567	Profilin-1 OS=Homo sapiens GN=PFN1 PE=1 SV=2	22
Q9P2R7	25	8	155.078	0.000176768	2.14755	Tibolone_users	Tibolone_non-users	2.14755	Tripartite motif-containing protein 72 OS=Homo sapiens GN=TRIM72 PE=1 SV=2	23
Q9NP98	99	28	704.623	0.00155453	2.09754	Tibolone_users	Tibolone_non-users	2.09754	Heat shock protein beta-1 OS=Homo sapiens GN=HSPB1 PE=1 SV=2	24
O14558	19	11	148.065	0.000473048	2.03134	Tibolone_users	Tibolone_non-users	2.03134	Heat shock protein beta-6 OS=Homo sapiens GN=HSPB6 PE=1 SV=2	25
O15273	15	6	93.4368	0.00803618	2.01971	Tibolone_users	Tibolone_non-users	2.01971	2,4-dienoyl-CoA reductase, mitochondrial OS=Homo sapiens GN=DECR1 PE=1 SV=1	26
P00352	19	7	130.518	1.44e-05	1.98192	Tibolone_users	Tibolone_non-users	1.98192	NADH dehydrogenase [ubiquinone] 1 alpha subcomplex subunit 9, mitochondrial OS=Homo sapiens GN=NDUFA9 PE=1 SV=2	27
Q86XH1	10	3	59.5719	0.00106619	1.96639	Tibolone_users	Tibolone_non-users	1.96639	Uncharacterized aarF domain-containing protein kinase 2 OS=Homo sapiens GN=ADCK2 PE=2 SV=1	28
Q13643	19	4	127.456	0.025289	1.90915	Tibolone_users	Tibolone_non-users	1.90915	10 kDa heat shock protein, mitochondrial OS=Homo sapiens GN=HSPE1 PE=1 SV=2	29
P40925	81	27	516.174	0.00478095	1.90427	Tibolone_users	Tibolone_non-users	1.90427	Aldose reductase OS=Homo sapiens GN=AKR1B1 PE=1 SV=3	30
P40926	72	31	480.098	0.00503596	1.89643	Tibolone_users	Tibolone_non-users	1.89643	Cytochrome c oxidase subunit 5B, mitochondrial OS=Homo sapiens GN=COX5B PE=1 SV=2	31
P15121	32	9	184.743	0.00309519	1.83711	Tibolone_users	Tibolone_non-users	1.83711	Creatine kinase B-type OS=Homo sapiens GN=CKB PE=1 SV=1	32
P38646	58	5	343.783	0.0435981	1.8314	Tibolone_users	Tibolone_non-users	1.8314	Selenium-binding protein 1 OS=Homo sapiens GN=SELENBP1 PE=1 SV=2	33
Q8N8N7	7	2	42.2654	0.00107443	1.82839	Tibolone_users	Tibolone_non-users	1.82839	Cytochrome c oxidase subunit 2 OS=Homo sapiens GN=MT-CO2 PE=1 SV=1	34
P04264	75	15	458.405	0.0220407	1.82613	Tibolone_users	Tibolone_non-users	1.82613	Succinyl-CoA ligase [ADP-forming] subunit beta, mitochondrial OS=Homo sapiens GN=SUCLA2 PE=1 SV=3	35
Q16795	41	11	249.645	0.00882063	1.80957	Tibolone_users	Tibolone_non-users	1.80957	Succinate dehydrogenase [ubiquinone] iron-sulfur subunit, mitochondrial OS=Homo sapiens GN=SDHB PE=1 SV=3	36
P07195	64	17	397.923	0.0116733	1.8078	Tibolone_users	Tibolone_non-users	1.8078	Rab GDP dissociation inhibitor alpha OS=Homo sapiens GN=GDI1 PE=1 SV=2	37
P61604	19	9	132.842	0.000970272	1.79594	Tibolone_users	Tibolone_non-users	1.79594	Retinal dehydrogenase 1 OS=Homo sapiens GN=ALDH1A1 PE=1 SV=2	38
Q7L1T6	5	2	25.9384	0.021019	1.79219	Tibolone_users	Tibolone_non-users	1.79219	Pyruvate dehydrogenase E1 component subunit alpha, somatic form, mitochondrial OS=Homo sapiens GN=PDHA1 PE=1 SV=3	39
Q7Z695	35	10	187.334	0.00554433	1.78725	Tibolone_users	Tibolone_non-users	1.78725	Putative beta-actin-like protein 3 OS=Homo sapiens GN=POTEKP PE=5 SV=1	40
Q9BXJ9	8	2	39.2902	0.00322448	1.78316	Tibolone_users	Tibolone_non-users	1.78316	Alanine aminotransferase 1 OS=Homo sapiens GN=GPT PE=1 SV=3	41
P06576	126	54	828.341	0.00755884	1.76987	Tibolone_users	Tibolone_non-users	1.76987	Ig kappa chain C region OS=Homo sapiens GN=IGKC PE=1 SV=1	42
P10606	26	9	154.349	0.0114121	1.7603	Tibolone_users	Tibolone_non-users	1.7603	NADH dehydrogenase [ubiquinone] iron-sulfur protein 3, mitochondrial OS=Homo sapiens GN=NDUFS3 PE=1 SV=1	43
Q96MN5	3	2	11.3038	0.0216151	1.75395	Tibolone_users	Tibolone_non-users	1.75395	Telethonin OS=Homo sapiens GN=TCAP PE=1 SV=1	44
Q14807	4	2	34.257	0.00033578	1.75252	Tibolone_users	Tibolone_non-users	1.75252	Carboxymethylenebutenolidase homolog OS=Homo sapiens GN=CMBL PE=1 SV=1	45
P21912	23	8	152.319	0.000707482	1.71628	Tibolone_users	Tibolone_non-users	1.71628	Phosphoglycerate mutase 1 OS=Homo sapiens GN=PGAM1 PE=1 SV=2	46
P07954	51	17	301.866	9.9e-05	1.71108	Tibolone_users	Tibolone_non-users	1.71108	Hydroxyacylglutathione hydrolase, mitochondrial OS=Homo sapiens GN=HAGH PE=1 SV=2	47
O75964	4	3	17.4147	0.0182117	1.7088	Tibolone_users	Tibolone_non-users	1.7088	POTE ankyrin domain family member E OS=Homo sapiens GN=POTEE PE=1 SV=3	48
Q16698	39	11	249.021	0.00639623	1.70722	Tibolone_users	Tibolone_non-users	1.70722	Chaperone activity of bc1 complex-like, mitochondrial OS=Homo sapiens GN=ADCK3 PE=1 SV=1	49
Q8NI60	15	5	79.5147	0.0131779	1.69956	Tibolone_users	Tibolone_non-users	1.69956	Stress-70 protein, mitochondrial OS=Homo sapiens GN=HSPA9 PE=1 SV=2	50
P30041	50	13	334.099	0.00414133	1.69791	Tibolone_users	Tibolone_non-users	1.69791	Dynamin-1-like protein OS=Homo sapiens GN=DNM1L PE=1 SV=2	51
Q13423	126	44	728.455	0.000474943	1.68244	Tibolone_users	Tibolone_non-users	1.68244	Histone-lysine N-methyltransferase SMYD1 OS=Homo sapiens GN=SMYD1 PE=1 SV=1	52
P08727	9	2	48.6598	0.0143887	1.66732	Tibolone_users	Tibolone_non-users	1.66732	Zona pellucida-binding protein 1 OS=Homo sapiens GN=ZPBP PE=2 SV=1	53
P30153	16	3	91.5869	0.00119088	1.65424	Tibolone_users	Tibolone_non-users	1.65424	Adenosylhomocysteinase OS=Homo sapiens GN=AHCY PE=1 SV=4	54
P12277	57	9	422.297	0.0118033	1.64763	Tibolone_users	Tibolone_non-users	1.64763	40S ribosomal protein S16 OS=Homo sapiens GN=RPS16 PE=1 SV=2	55
Q00872	304	115	1801.88	0.0056811	1.6416	Tibolone_users	Tibolone_non-users	1.6416	Electron transfer flavoprotein subunit beta OS=Homo sapiens GN=ETFB PE=1 SV=3	56
Q9UKU7	11	2	66.1803	0.00183978	1.6373	Tibolone_users	Tibolone_non-users	1.6373	Four and a half LIM domains protein 3 OS=Homo sapiens GN=FHL3 PE=1 SV=4	57
P07737	34	12	243.613	0.00240977	1.61672	Tibolone_users	Tibolone_non-users	1.61672	Histone H3.1 OS=Homo sapiens GN=HIST1H3A PE=1 SV=2	58
Q9UHK6	5	2	30.9655	0.0239667	1.61017	Tibolone_users	Tibolone_non-users	1.61017	IQ and AAA domain-containing protein 1 OS=Homo sapiens GN=IQCA1 PE=2 SV=1	59
P50993	7	3	31.6738	0.00701943	1.60689	Tibolone_users	Tibolone_non-users	1.60689	Serine/threonine-protein phosphatase 2A 65 kDa regulatory subunit A alpha isoform OS=Homo sapiens GN=PPP2R1A PE=1 SV=4	60
P24298	26	7	174.167	0.00588876	1.60516	Tibolone_users	Tibolone_non-users	1.60516	Vitamin D-binding protein OS=Homo sapiens GN=GC PE=1 SV=1	61
Q96DG6	16	6	92.0317	0.00897855	1.59724	Tibolone_users	Tibolone_non-users	1.59724	60 kDa heat shock protein, mitochondrial OS=Homo sapiens GN=HSPD1 PE=1 SV=2	62
P31150	29	8	173.294	0.00152424	1.57201	Tibolone_users	Tibolone_non-users	1.57201	Sodium/potassium-transporting ATPase subunit alpha-2 OS=Homo sapiens GN=ATP1A2 PE=1 SV=1	63
Q9UBF9	99	30	644.934	0.0105741	1.57116	Tibolone_users	Tibolone_non-users	1.57116	ADP/ATP translocase 4 OS=Homo sapiens GN=SLC25A31 PE=2 SV=1	64
P04792	44	11	346.177	0.000233581	1.57103	Tibolone_users	Tibolone_non-users	1.57103	ATP synthase subunit g, mitochondrial OS=Homo sapiens GN=ATP5L PE=1 SV=3	65
P14618	149	46	972.767	0.00970205	1.56777	Tibolone_users	Tibolone_non-users	1.56777	Cytochrome c oxidase subunit 7A1, mitochondrial OS=Homo sapiens GN=COX7A1 PE=1 SV=2	66
P23526	5	4	30.4409	0.00525429	1.56007	Tibolone_users	Tibolone_non-users	1.56007	60S ribosomal protein L18 OS=Homo sapiens GN=RPL18 PE=1 SV=2	67
O75112	124	48	808.955	0.000333503	1.55624	Tibolone_users	Tibolone_non-users	1.55624	Adenylate kinase isoenzyme 5 OS=Homo sapiens GN=AK5 PE=1 SV=2	68
P05413	38	13	224.863	0.00320024	1.5537	Tibolone_users	Tibolone_non-users	1.5537	Kinesin-like protein KIF22 OS=Homo sapiens GN=KIF22 PE=1 SV=5	69
Q7L1V2	3	2	10.1048	0.000490805	1.55287	Tibolone_users	Tibolone_non-users	1.55287	Vacuolar fusion protein MON1 homolog B OS=Homo sapiens GN=MON1B PE=1 SV=1	70
P40939	162	50	1054.7	0.00167234	1.54981	Tibolone_users	Tibolone_non-users	1.54981	Prostaglandin reductase 2 OS=Homo sapiens GN=PTGR2 PE=1 SV=1	71
Q16775	7	5	33.1628	0.00284231	1.54864	Tibolone_users	Tibolone_non-users	1.54864	Ankyrin repeat and zinc finger domain-containing protein 1 OS=Homo sapiens GN=ANKZF1 PE=1 SV=1	72
P38117	9	4	45.0572	0.0161191	1.54208	Tibolone_users	Tibolone_non-users	1.54208	Peptidyl-glycine alpha-amidating monooxygenase OS=Homo sapiens GN=PAM PE=1 SV=2	73
Q99798	111	31	812.444	0.00462862	1.53903	Tibolone_users	Tibolone_non-users	1.53903	Serine--tRNA ligase, mitochondrial OS=Homo sapiens GN=SARS2 PE=1 SV=1	74
P08559	32	7	212.743	0.000749315	1.5148	Tibolone_users	Tibolone_non-users	1.5148	Plastin-2 OS=Homo sapiens GN=LCP1 PE=1 SV=6	75
P62249	8	4	51.7145	0.00842762	1.51215	Tibolone_users	Tibolone_non-users	1.51215	Isobutyryl-CoA dehydrogenase, mitochondrial OS=Homo sapiens GN=ACAD8 PE=1 SV=1	76
P24310	11	3	57.9684	0.0334321	1.51116	Tibolone_users	Tibolone_non-users	1.51116	Peptidyl-prolyl cis-trans isomerase FKBP10 OS=Homo sapiens GN=FKBP10 PE=1 SV=1	77
P36957	51	14	318.742	0.0289363	1.50358	Tibolone_users	Tibolone_non-users	1.50358	F-actin-capping protein subunit alpha-1 OS=Homo sapiens GN=CAPZA1 PE=1 SV=3	78
P36871	111	36	826.476	0.0044657	1.50268	Tibolone_users	Tibolone_non-users	1.50268	Guanine nucleotide-binding protein G(z) subunit alpha OS=Homo sapiens GN=GNAZ PE=2 SV=3	79
P12111	252	72	1525.49	0.000937437	1.50204	Tibolone_users	Tibolone_non-users	1.50204	Maleylacetoacetate isomerase OS=Homo sapiens GN=GSTZ1 PE=1 SV=3	80
P18669	67	6	432.049	0.0159801	1.52169	Tibolone_non-users	Tibolone_users	0.657165	N-alpha-acetyltransferase 15, NatA auxiliary subunit OS=Homo sapiens GN=NAA15 PE=1 SV=1	1
P02679	43	13	307.257	0.0123822	1.52281	Tibolone_non-users	Tibolone_users	0.656679	Serpin B6 OS=Homo sapiens GN=SERPINB6 PE=1 SV=3	2
P01834	20	6	164.832	0.000231489	1.52605	Tibolone_non-users	Tibolone_users	0.655288	Calmodulin OS=Homo sapiens GN=CALM1 PE=1 SV=2	3
P02774	12	3	60.6046	0.00254517	1.56703	Tibolone_non-users	Tibolone_users	0.638152	Protein FAM78B OS=Homo sapiens GN=FAM78B PE=2 SV=1	4
Q6S8J3	206	5	1233.75	0.00743856	1.57704	Tibolone_non-users	Tibolone_users	0.634098	Protein FAM84B OS=Homo sapiens GN=FAM84B PE=1 SV=1	5
P62158	7	2	31.2535	0.0123622	2.37809	Tibolone_non-users	Tibolone_users	0.630758	Oral cancer-overexpressed protein 1 OS=Homo sapiens GN=ORAOV1 PE=1 SV=2	6
Q8WV07	4	2	15.0237	0.0132984	1.59292	Tibolone_non-users	Tibolone_users	0.627777	Keratin, type I cytoskeletal 19 OS=Homo sapiens GN=KRT19 PE=1 SV=4	7
P00738	46	2	278.148	0.0247515	1.63566	Tibolone_non-users	Tibolone_users	0.611374	Transthyretin OS=Homo sapiens GN=TTR PE=1 SV=1	8
Q9H0C2	27	3	161.271	0.0169056	1.69919	Tibolone_non-users	Tibolone_users	0.588517	Cytochrome b5 reductase 4 OS=Homo sapiens GN=CYB5R4 PE=1 SV=1	9
P52907	13	2	77.7794	0.00254446	1.73316	Tibolone_non-users	Tibolone_users	0.576982	Transcription elongation factor A N-terminal and central domain-containing protein 2 OS=Homo sapiens GN=TCEANC2 PE=1 SV=1	10
Q96AY3	4	2	20.3639	0.0019927	1.76807	Tibolone_non-users	Tibolone_users	0.565588	NADH dehydrogenase [ubiquinone] iron-sulfur protein 2, mitochondrial OS=Homo sapiens GN=NDUFS2 PE=1 SV=2	11
Q8NB12	16	4	103.768	0.00128796	1.85806	Tibolone_non-users	Tibolone_users	0.538195	Ig mu chain C region OS=Homo sapiens GN=IGHM PE=1 SV=3	12
P01871	22	2	122.032	0.0228445	1.9154	Tibolone_non-users	Tibolone_users	0.522085	Alpha-methylacyl-CoA racemase OS=Homo sapiens GN=AMACR PE=1 SV=2	13
Q9NP81	6	2	42.8842	0.00140928	1.92024	Tibolone_non-users	Tibolone_users	0.520769	Haptoglobin OS=Homo sapiens GN=HP PE=1 SV=1	14
Q8TAV4	2	2	10.8542	0.0486582	3.37878	Tibolone_non-users	Tibolone_users	0.295965	Stomatin-like protein 3 OS=Homo sapiens GN=STOML3 PE=1 SV=1	15
Proteins not included in the IPA analysis
Accession	Ratio_E2-HRT vs PRE
P68431	2.20485
P62158	0.634098
