# Supplementary material for: Estrogenic regulation of skeletal muscle proteome: a study of premenopausal women and postmenopausal MZ cotwins discordant for hormonal therapy
Source: Aging Cell. 2017 Sep 7;16(6):1276–87. doi: 10.1111/acel.12661 (PMC5676059; doi:10.1111/acel.12661)
Supplement: Supplementary file 3 — Table S3 Protein lists used to create Fig. 1. [file ACEL-16-1276-s003.xlsx]

## Sheet: Protein lists related to Fig 1A
Table S3. Protein lists used to create Figure 1A.
non-HRT vs PRE (FC +/-1.5)	E2-HRT vs PRE (FC +/-1.5)
PHB	ACADM
ITM2A	ACADS			21 elements included exclusively in "nonHRTvsPRE":
GLO1	ACO2			PGK1	93 common elements in "nonHRtvsPRE" and "E2HRTvsPRE":
DNM1L	ACTBL2			PKM	PHB	58 elements included exclusively in "E2HRTvsPRE":
GNAZ	ACTN1			MYH1	ITM2A	ACADS
ATP5I	ADCK2			ATP2A3	GLO1	ACO2
NDUFS3	AKR1B1			ALDH5A1	DNM1L	ALDH1A1
POTEKP	ALB			TPI1	GNAZ	ALDOA
DECR1	ALDH1A1			CKMT2	ATP5I	APOA1
TCAP	ALDOA			ALDOB	NDUFS3	APOBEC2
AMPD3	AMPD3			ATP2A1	POTEKP	BLVRB
MYOZ1	ANKRD22			ATP5O	DECR1	CA2
SARS2	ANKZF1			PRDX5	TCAP	CKB
LDHB	APOA1			FBP2	AMPD3	CLIC4
KRT1	APOBEC2			GOLM1	MYOZ1	CP
ZNF512	ATP5B			FHL5	SARS2	CS
ANKZF1	ATP5H			TTR	LDHB	CUL4A
KRT19	ATP5I			PPP1CA	KRT1	DDX52
HSPD1	BLVRB			UQCRB	ZNF512	DES
RAB1A	C19orf81			IGHM	ANKZF1	ENO3
PAM	CA2			PDLIM1	KRT19	ERLIN2
LDHA	CAPZA1			CHAT	HSPD1	FH
RPS16	CEP126			UQCRFS1	RAB1A	FKBPL
NDUFAF4	CFL2				PAM	FLNA
HSPB6	CKB				LDHA	GDI2
ZPBP	CLIC4				RPS16	GPD1L
ANKRD22	COL6A3				NDUFAF4	HADHA
AKR1B1	COQ8A				HSPB6	HAGH
MT-CO2	COX5B				ZPBP	HIBADH
ACTN1	CP				ANKRD22	HIST3H2A
MYH3	CS				AKR1B1	HP
COX5B	CSRP3				MT-CO2	HSPA9
SELENBP1	CUL4A				ACTN1	IDI2
PGK1	CYC1				MYH3	IGHG1
PACSIN3	DDX52				COX5B	KLHL40
GYS1	DECR1				SELENBP1	KRT77
FABP3	DES				PACSIN3	MYH15
PHB2	DLST				GYS1	MYH4
LDB3	DNM1L				FABP3	MYO16
MDH2	DOK1				PHB2	NAXE
GPT	EIF3E				LDB3	NDUFA2
IQCA1	ENO3				MDH2	NDUFV1
VCL	ERLIN2				GPT	NEFH
HNRNPK	ESD				IQCA1	P4HB
MDH1	FABP3				VCL	PGAM1
GSTZ1	FAM84B				HNRNPK	PLCL1
PKM	FH				MDH1	PRDX2
FAM84B	FHL3				GSTZ1	PYGL
ACADM	FKBPL				FAM84B	SDHB
PRDX6	FLNA				ACADM	SERPINA1
EIF3E	GDI2				PRDX6	SERPINB6
PGM1	GLO1				EIF3E	SLC25A11
MYH1	GNAZ				PGM1	SLC25A3
ATP2A3	GPD1L				ADCK2	SLC25A31
ADCK2	GPT				GYG1	SLC25A6
GYG1	GSTZ1				PADI2	ST13P4
PADI2	GYG1				COQ8A	SUCLA2
ALDH5A1	GYS1				NAA15	SYNM
COQ8A	HADHA				HSPA4	TSNAXIP1
NAA15	HAGH				PTGR2	HIST1H3A
HSPA4	HIBADH				HSPA8	HSP71
PTGR2	HIST3H2A				DLST	HIST1H4A
HSPA8	HNRNPK				VRK1
TPI1	HP				PFN1
CKMT2	HSP90AB1				CEP126
DLST	HSPA4				COL6A3
VRK1	HSPA8				CFL2
PFN1	HSPA9				IDH2
CEP126	HSPB6				SOD2
ALDOB	HSPD1				ALB
COL6A3	IDH2				ATP5B
ATP2A1	IDI2				ATP5H
CFL2	IGHG1				ESD
IDH2	IQCA1				CSRP3
SOD2	ITM2A				ACTBL2
ALB	KLHL40				PPP2R1A
ATP5O	KRT1				POTEE/POTEF
PRDX5	KRT19				PLIN4
FBP2	KRT77				LMAN2
ATP5B	LDB3				FHL3
GOLM1	LDHA				POTEJ
FHL5	LDHB				CAPZA1
ATP5H	LMAN2				ORAOV1
ESD	LRRFIP1				CYC1
TTR	MDH1				NDUFS2
PPP1CA	MDH2				LRRFIP1
CSRP3	MT-CO2				UBA52
ACTBL2	MYH15				TAT
PPP2R1A	MYH3				HSP90AB1
POTEE/POTEF	MYH4				DOK1
PLIN4	MYO16				TUBA8
LMAN2	MYOZ1				TAGLN
FHL3	NAA15				ZNF618
UQCRB	NAXE				C19orf81
IGHM	NDUFA2				TPM3L
POTEJ	NDUFAF4				DHFR
CAPZA1	NDUFS2
PDLIM1	NDUFS3
CHAT	NDUFV1
ORAOV1	NEFH
CYC1	ORAOV1
NDUFS2	P4HB
LRRFIP1	PACSIN3
UBA52	PADI2
TAT	PAM
HSP90AB1	PFN1
DOK1	PGAM1
TUBA8	PGM1
TAGLN	PHB
ZNF618	PHB2
UQCRFS1	PLCL1
C19orf81	PLIN4
TPM3L	POTEE/POTEF
DHFR	POTEJ
	POTEKP
	PPP2R1A
	PRDX2
	PRDX6
	PTGR2
	PYGL
	RAB1A
	RPS16
	SARS2
	SDHB
	SELENBP1
	SERPINA1
	SERPINB6
	SLC25A11
	SLC25A3
	SLC25A31
	SLC25A6
	SOD2
	ST13P4
	SUCLA2
	SYNM
	TAGLN
	TAT
	TCAP
	TSNAXIP1
	TUBA8
	UBA52
	VCL
	VRK1
	ZNF512
	ZNF618
	ZPBP
	TPM3L
	DHFR
	HIST1H3A
	HSP71
	HIST1H4A
Legend: Venn Diagrams were created with a Venny drawing tool available at: http://bioinfogp.cnb.csic.es/tools/venny/index.html.
Note- proteins indicated by orange color in the end of protein list, were not matched to any identifier by IPA data mining and excluded from further analysis.

## Sheet: Protein lists related to Fig 1B
Table S3. Protein lists used to create Figure 1B.
E2-HRT vs non-HRT (FC +/-1.5)	Tib-HRT vs non-HRT (FC +/-1.5)
ADSSL1	ACAD8
ALB	ACO2			41 elements included exclusively in "E2HRTvsnonHRT":
ALDH1A1	ADCK2			ADSSL1	12 common elements in "E2HRTvsnonHRT" and "TibHRTvsnonHRT":
ALDH5A1	AHCY			ALB	ALDH1A1	83 elements included exclusively in "TibHRTvsnonHRT":
ALDH9A1	AK5			ALDH5A1	FAM84B	ACAD8
ANKRD22	AKR1B1			ALDH9A1	IGHM	ACO2
APOA1	ALDH1A1			ANKRD22	NNT	ADCK2
CA1	AMACR			APOA1	PPP2R1A	AHCY
CA2	ANKZF1			CA1	RPL18	AK5
CEP126	ATP1A2			CA2	SERPINB6	AKR1B1
CLIC4	ATP5B			CEP126	SMYD1	AMACR
CUL4A	ATP5L			CLIC4	STOML3	ANKZF1
CYCS	CAPZA1			CUL4A	SUCLA2	ATP1A2
ERLIN2	CKB			CYCS	HIST1H3A	ATP5B
FAM84B	CMBL			ERLIN2	CALM	ATP5L
FLNA	COL6A3			FLNA		CAPZA1
GOLM1	COQ8A			GOLM1		CKB
HIST3H2A	COX5B			HIST3H2A		CMBL
HSPA4	COX7A1			HSPA4		COL6A3
IGHG1	CYB5R4			IGHG1		COQ8A
IGHM	DECR1			KRT77		COX5B
KRT77	DLST			LINC00473		COX7A1
LINC00473	DNM1L			LRRFIP1		CYB5R4
LRRFIP1	ETFB			MSR1		DECR1
MSR1	FABP3			NDUFV2		DLST
NDUFV2	FAM78B			PDLIM1		DNM1L
NNT	FAM84B			PGK2		ETFB
PDLIM1	FGG			PLCL1		FABP3
PGK2	FH			PRDX2		FAM78B
PLCL1	FHL3			PREP		FGG
PPP2R1A	FKBP10			SERPINA1		FH
PRDX2	GC			SLC25A13		FHL3
PREP	GDI1			SLC25A3		FKBP10
RPL18	GNAZ			SLC25A6		GC
SERPINA1	GPT			ST13P4		GDI1
SERPINB6	GSTZ1			TAGLN		GNAZ
SLC25A13	HADHA			TAT		GPT
SLC25A3	HAGH			TSNAXIP1		GSTZ1
SLC25A6	HP			TUBA8		HADHA
SMYD1	HSPA9			UQCRB		HAGH
ST13P4	HSPB1			UQCRFS1		HP
STOML3	HSPB6			VRK1		HSPA9
SUCLA2	HSPD1			YWHAB		HSPB1
TAGLN	HSPE1					HSPB6
TAT	IGHM					HSPD1
TSNAXIP1	IGKC					HSPE1
TUBA8	IQCA1					IGKC
UQCRB	KIF22					IQCA1
UQCRFS1	KRT1					KIF22
VRK1	KRT19					KRT1
YWHAB	LCP1					KRT19
HIST1H3A	LDB3					LCP1
CALM	LDHB					LDB3
	MDH1					LDHB
	MDH2					MDH1
	MON1B					MDH2
	MT-CO2					MON1B
	MYBPC1					MT-CO2
	MYOT					MYBPC1
	MYOZ1					MYOT
	NAA15					MYOZ1
	NDUFA9					NAA15
	NDUFS2					NDUFA9
	NDUFS3					NDUFS2
	NNT					NDUFS3
	ORAOV1					ORAOV1
	PAM					PAM
	PDHA1					PDHA1
	PFN1					PFN1
	PGAM1					PGAM1
	PGM1					PGM1
	PKM					PKM
	POTEE/POTEF					POTEE/POTEF
	POTEKP					POTEKP
	PPP2R1A					PRDX6
	PRDX6					PTGR2
	PTGR2					RPS16
	RPL18					SARS2
	RPS16					SDHB
	SARS2					SELENBP1
	SDHB					SLC25A31
	SELENBP1					TCAP
	SERPINB6					TCEANC2
	SLC25A31					TNNI1
	SMYD1					TRIM72
	STOML3					TTR
	SUCLA2					ZPBP
	TCAP
	TCEANC2
	TNNI1
	TRIM72
	TTR
	ZPBP
	HIST1H3A
	CALM
Legend: Venn Diagrams were created with a Venny drawing tool available at: http://bioinfogp.cnb.csic.es/tools/venny/index.html.
Note- proteins indicated by orange color in the end of protein list, were not matched to any identifier by IPA data mining and excluded from further analysis.

## Sheet: Protein lists related to Fig 1C
Table S3. Protein lists used to create Figure 1C.
non-HRT vs PRE (FC +/-1.5)	E2-HRT vs PRE (FC +/-1.5)	Gueugneau et al. 2014	Theron et al. 2014
PHB	ACADM	HSPA1A	ACADM
ITM2A	ACADS	ACTA1	ACTB					17 elements included exclusively in "nonHRTvsPRE":															Previously described aging-associated proteins which also we identified
GLO1	ACO2	TPI1	AHSG					PGK1	3 common elements in "nonHRTvsPRE", "Theron et al. " and "E2HRTvsPRE":														27
DNM1L	ACTBL2	MYL1	ANKRD2					PKM	ACADM	79 common elements in "nonHRTvsPRE" and "E2HRTvsPRE":
GNAZ	ACTN1	CASQ1	ANXA2					ATP2A3	HSPA4	PHB	9 common elements in "nonHRTvsPRE", "Gueugneau et al." and "E2HRTvsPRE":												Aging-associated proteins which were not previously identified
ATP5I	ADCK2	HSPA9	APEH					ALDH5A1	TAGLN	ITM2A	MYOZ1	2 common elements in "nonHRTvsPRE", "Gueugneau et al.", "Theron et al. " and "E2HRTvsPRE":											145
NDUFS3	AKR1B1	MYOZ1	ATP5A1					CKMT2		GLO1	HSPB6	LDHB	1 common element in "nonHRTvsPRE", "Gueugneau et al." and "Theron et al. ":
POTEKP	ALB	ANXA7	ATP5B					ALDOB		DNM1L	AKR1B1	ATP5B	MYH1	3 common elements in "nonHRTvsPRE" and "Gueugneau et al.":
DECR1	ALDH1A1	TNNT3	BLVRB					ATP2A1		GNAZ	SELENBP1			TPI1	40 elements included exclusively in "Gueugneau et al.":
TCAP	ALDOA	MYH1	C4A					ATP5O		ATP5I	FABP3			TTR	HSPA1A	5 common elements in "Gueugneau et al." and "Theron et al. ":
AMPD3	AMPD3	APOBEC2	CA3					PRDX5		NDUFS3	VCL			UQCRFS1	ACTA1	MYL1	1 common element in "Gueugneau et al.", "Theron et al. " and "E2HRTvsPRE":
MYOZ1	ANKRD22	PDHB	CFL1					FBP2		POTEKP	PGM1				CASQ1	CA3	FH	7 common elements in "Gueugneau et al." and "E2HRTvsPRE":
SARS2	ANKZF1	UQCRFS1	CRAT					GOLM1		DECR1	FHL3				ANXA7	FABP4		HSPA9	49 elements included exclusively in "E2HRTvsPRE":
LDHB	APOA1	RAD23A	EEF2					FHL5		TCAP	NDUFS2				TNNT3	ANKRD2		APOBEC2	ACADS	1 common element in "Theron et al. " and "E2HRTvsPRE":
KRT1	APOBEC2	FGG	FABP4					PPP1CA		AMPD3					PDHB	TTN		GPD1L	ALDH1A1	BLVRB	22 elements included exclusively in "Theron et al. ":
ZNF512	ATP5B	GPD1	FGA					UQCRB		SARS2					RAD23A			ACO2	ALDOA		ACTB
ANKZF1	ATP5H	GPD1L	FH					IGHM		KRT1					FGG			CA2	CKB		AHSG
KRT19	ATP5I	DLD	FLNC					PDLIM1		ZNF512					GPD1			ENO3	CLIC4		ANXA2
HSPD1	BLVRB	ATP5B	GOT2					CHAT		ANKZF1					DLD			APOA1	CP		APEH
RAB1A	C19orf81	FABP3	HBG1							KRT19					PSMB4				CS		ATP5A1
PAM	CA2	PSMB4	HSPA4							HSPD1					TUFM				CUL4A		C4A
LDHA	CAPZA1	TUFM	HV304							RAB1A					COX5A				DDX52		CFL1
RPS16	CEP126	COX5A	KV402							PAM					SRL				DES		CRAT
NDUFAF4	CFL2	AKR1B1	LDHB							LDHA					C21orf33				ERLIN2		EEF2
HSPB6	CKB	SRL	MYH1							RPS16					NT5C3				FKBPL		FGA
ZPBP	CLIC4	ACO2	MYL1							NDUFAF4					MYL2				FLNA		FLNC
ANKRD22	COL6A3	NDUFS2	OAS2							ZPBP					PARK7				GDI2		GOT2
AKR1B1	COQ8A	C21orf33	PFKL							ANKRD22					ALDH2				HADHA		HBG1
MT-CO2	COX5B	NT5C3	PRKAR2A							MT-CO2					ANXA1				HAGH		HV304
ACTN1	CP	MYL2	RPS27A							ACTN1					PYGM				HIBADH		KV402
MYH3	CS	PARK7	SLC25A4							MYH3					HSPB1				HIST3H2A		OAS2
COX5B	CSRP3	ALDH2	TAGLN							COX5B					AKR1A1				HP		PFKL
SELENBP1	CUL4A	HSPB6	TALDO1							PACSIN3					PDIA3				IDI2		PRKAR2A
PGK1	CYC1	CA2	TTN							GYS1					PEPD				IGHG1		RPS27A
PACSIN3	DDX52	CA3	YWHAE							PHB2					ANXA5				KLHL40		SLC25A4
GYS1	DECR1	CA3								LDB3					PRDX3				KRT77		TALDO1
FABP3	DES	SELENBP1								MDH2					HSPB5				MYH15		YWHAE
PHB2	DLST	SELENBP1								GPT					VCP				MYH4
LDB3	DNM1L	ANXA1								IQCA1					PRKAR1A				MYO16
MDH2	DOK1	PYGM								HNRNPK					TF				NAXE
GPT	EIF3E	HSPB1								MDH1					UBA1				NDUFA2
IQCA1	ENO3	HSPB1								GSTZ1					HSPC2/3				NDUFV1
VCL	ERLIN2	PYGM								FAM84B					CKM				NEFH
HNRNPK	ESD	AKR1A1								PRDX6					ALDH4A1				P4HB
MDH1	FABP3	PDIA3								EIF3E					SERPINC1				PGAM1
GSTZ1	FAM84B	PEPD								ADCK2					CAT				PLCL1
PKM	FH	VCL								GYG1					GC				PRDX2
FAM84B	FHL3	ANXA5								PADI2					GSTO1				PYGL
ACADM	FKBPL	PYGM								COQ8A					ENO1/3				SDHB
PRDX6	FLNA	FABP4								NAA15									SERPINA1
EIF3E	GDI2	PRDX3								PTGR2									SERPINB6
PGM1	GLO1	HSPB5								HSPA8									SLC25A11
MYH1	GNAZ	VCP								DLST									SLC25A3
ATP2A3	GPD1L	VCL								VRK1									SLC25A31
ADCK2	GPT	PRKAR1A								PFN1									SLC25A6
GYG1	GSTZ1	PYGM								CEP126									ST13P4
PADI2	GYG1	TF								COL6A3									SUCLA2
ALDH5A1	GYS1	ANKRD2								CFL2									SYNM
COQ8A	HADHA	UBA1								IDH2									TSNAXIP1
NAA15	HAGH	HSPC2/3								SOD2									HIST1H3A
HSPA4	HIBADH	CKM								ALB									HSP71
PTGR2	HIST3H2A	CKM								ATP5H									HIST1H4A
HSPA8	HNRNPK	CKM								ESD
TPI1	HP	CKM								CSRP3
CKMT2	HSP90AB1	ENO3								ACTBL2
DLST	HSPA4	ALDH4A1								PPP2R1A
VRK1	HSPA8	SERPINC1								POTEE/POTEF
PFN1	HSPA9	CKM								PLIN4
CEP126	HSPB6	PGM1								LMAN2
ALDOB	HSPD1	ENO3								POTEJ
COL6A3	IDH2	ENO3								CAPZA1
ATP2A1	IDI2	LDHB								ORAOV1
CFL2	IGHG1	CAT								CYC1
IDH2	IQCA1	TTR								LRRFIP1
SOD2	ITM2A	APOA1								UBA52
ALB	KLHL40	TTN								TAT
ATP5O	KRT1	CKM								HSP90AB1
PRDX5	KRT19	FH								DOK1
FBP2	KRT77	GC								TUBA8
ATP5B	LDB3	FHL3								ZNF618
GOLM1	LDHA	GSTO1								C19orf81
FHL5	LDHB	APOA1								TPM3L
ATP5H	LMAN2	APOA1								DHFR
ESD	LRRFIP1	ENO3
TTR	MDH1	ENO1/3
PPP1CA	MDH2
CSRP3	MT-CO2
ACTBL2	MYH15
PPP2R1A	MYH3
POTEE/POTEF	MYH4
PLIN4	MYO16
LMAN2	MYOZ1
FHL3	NAA15
UQCRB	NAXE
IGHM	NDUFA2
POTEJ	NDUFAF4
CAPZA1	NDUFS2
PDLIM1	NDUFS3
CHAT	NDUFV1
ORAOV1	NEFH
CYC1	ORAOV1
NDUFS2	P4HB
LRRFIP1	PACSIN3
UBA52	PADI2
TAT	PAM
HSP90AB1	PFN1
DOK1	PGAM1
TUBA8	PGM1
TAGLN	PHB
ZNF618	PHB2
UQCRFS1	PLCL1
C19orf81	PLIN4
TPM3L	POTEE/POTEF
DHFR	POTEJ
	POTEKP
	PPP2R1A
	PRDX2
	PRDX6
	PTGR2
	PYGL
	RAB1A
	RPS16
	SARS2
	SDHB
	SELENBP1
	SERPINA1
	SERPINB6
	SLC25A11
	SLC25A3
	SLC25A31
	SLC25A6
	SOD2
	ST13P4
	SUCLA2
	SYNM
	TAGLN
	TAT
	TCAP
	TSNAXIP1
	TUBA8
	UBA52
	VCL
	VRK1
	ZNF512
	ZNF618
	ZPBP
	TPM3L
	DHFR
	HIST1H3A
	HSP71
	HIST1H4A
Legend: Venn Diagrams were created with a Venny drawing tool available at: http://bioinfogp.cnb.csic.es/tools/venny/index.html.
Note- proteins indicated by orange color in the end of protein list, were not matched to any identifier by IPA data mining and excluded from further analysis.
