# Supplementary material for: Estrogenic regulation of skeletal muscle proteome: a study of premenopausal women and postmenopausal MZ cotwins discordant for hormonal therapy
Source: Aging Cell. 2017 Sep 7;16(6):1276–87. doi: 10.1111/acel.12661 (PMC5676059; doi:10.1111/acel.12661)
Supplement: Supplementary file 4 — Table S4 Affected canonical pathways and their contributing proteins in the female muscle. [file ACEL-16-1276-s004.xlsx]

## Sheet: Canonical pathways
Table S4. Affected canonical pathways and their contributing proteins in the female muscle.
		Age-effect at low E2 background (non-HRT vs. PRE)			Age-effect at E2-HRT supplemented background (E2-HRT vs. PRE)			E2-HRT-effect at at genetically controlled same age background (E2-HRT vs. non-HRT)			Tib-HRT-effect at at genetically controlled same age background (Tib-HRT vs. non-HRT)
Affected canonical pathway	# proteins in pathway database	# proteins in data	B-H multiple testing corrected p-value	Contributing proteins	# proteins in data	B-H multiple testing corrected p-value	Contributing proteins	# proteins in data	B-H multiple testing corrected p-value	Contributing proteins	# proteins in data	B-H multiple testing corrected p-value	Contributing proteins
Mitochondrial dysfunction	171	13	7.41 E-10	ATP5H, SOD2, ATP5B, PRDX5, COX5B, ATP5O, CYC1, UQCRFS1, NDUFS2, MT-CO2, NDUFS3, ATP5I, UQCRB	13	1.22 E-08	NDUFV1, SDHB, ATP5H, SOD2, ATP5B, COX5B, CYC1, ACO2, NDUFS2, MT-CO2, NDUFS3, ATP5I, NDUFA2	4	1.83 E-02	NDUFV2, UQCRFS1, CYCS, UQCRB	11	1.31 E-08	PDHA1, SDHB, NDUFA9, ATP5B, COX5B, ACO2, ATP5L, NDUFS2, MT-CO2, NDUFS3, COX7A1
Oxidative Phosphorylation	109	11	5.05 E-10	ATP5H, ATP5B, COX5B, CYC1, ATP5O, UQCRFS1, NDUFS2, MT-CO2, NDUFS3, ATP5I, UQCRB	11	1.22 E-08	NDUFV1, SDHB, ATP5H, ATP5B, COX5B, CYC1, NDUFS2, MT-CO2, NDUFS3, ATP5I, NDUFA2	4	7.93 E-03	NDUFV2, UQCRFS1, CYCS, UQCRB	9	4.7 E-08	SDHB, NDUFA9, ATP5B, COX5B, ATP5L, NDUFS2, MT-CO2, NDUFS3, COX7A1
Glycolysis I	26	5	8.07 E-06	PGK1, ALDOB, TPI1, PKM, FBP2	3	1.09 E-02	PGAM1, ENO3, ALDOA	1	1.51 E-01	PGK2	2	7.27 E-02	PGAM1, PKM
Gluconeogenesis I	26	5	8.07 E-06	PGK1, ALDOB, MDH1, MDH2, FBP2	5	3.8 E-05	PGAM1, ENO3, ALDOA, MDH1, MDH2	1	1.51 E-01	PGK2	3	5.34 E-03	PGAM1, MDH1, MDH2
TCA-cycle II	23	3	7.1 E-03	DLST, MDH1, MDH2	8	3.06 E-10	SUCLA2, SDHB, CS, ACO2, DLST, MDH1, MDH2, FH	1	1.5 E-01	SUCLA2	7	7.03 E-10	SUCLA2, SDHB, ACO2, DLST, MDH1, MDH2, FH
Tyrosine decradation I	5	2	7.1 E-03	GSTZ1, TAT	2	9.71 E-03	GSTZ1, TAT	1	4.86 E-02	TAT	1	1.71 E-01	GSTZ1
Pyruvate Fermentation to Lactate	6	2	7.96 E-03	LDHA, LDHB	2	1.09 E-02	LDHA, LDHB				1	1.76 E-01	LDHB
Glycogen Biosynthesis II (from UDP-D-Glucose)	6	2	7.96 E-03	GYS1, GYG1	1	1.09 E-02	GYS1, GYG1
Remodeling Epithelial Adherens Junctions	69	4	8.04 E-03	TUBA8, VCL, DNM1L, ACTN1	4	1.53 E-02	TUBA8, VCL, DNM1L, ACTN1	1	2.39 E-01	TUBA8	1	4.54 E-01	DNM1L
ILK Signaling	196	6	8.08 E-03	PPP2R1A, CFL2, MYH3, VCL, ACTN1, MYH1	7	9.25 E-03	MYH4, PPP2R1A, CFL2, FLNA, MYH3, VCL, ACTN1	2	1.67 E-01	PPP2R1A, FLNA	1	6.09 E-01	PPP2R1A
Aspartate Degradation II	7	2	8.08 E-03	MDH1, MDH2	2	1.26 E-02	MDH1, MDH2				2	9.08 E-03	MDH1, MDH2
Sucrose Degradation V	9	2	1.2 E-02	ALDOB, TPI1	1	2.03 E-01	ALDOA
Epithelial Adherens Junction Signaling	146	5	1.2 E-02	TUBA8, MYH3, VCL, ACTN1, MYH1	5	3.49 E-02	MYH4, TUBA8, MYH3, VCL, ACTN1	1	3.43 E-01	TUBA8
Calcium Transport I	10	2	1.27 E-02	ATP2A3, ATP2A1
Actin Cytoskeleton Signaling	228	6	1.27 E-02	PFN1, CFL2, MYH3, VCL, ACTN1, MYH1	7	1.26 E-02	MYH4, PFN1, CFL2, FLNA, MYH3, VCL, ACTN1	1	4.3 E-01	FLNA	1	6.39 E-01	PFN1
Aldosterone Signaling in Epithelial Cells	166	5	1.72 E-02	HSPA8, HSPA4, HSP90AB1, HSPD1, HSPB6	7	4.27 E-03	HSPA8, HSPA4, HSP90AB1, HSPA9, HSPD1, PLCL1, HSPB6	2	1.51 E-01	HSPA4, PLCL1	6	2.9 E-03	HSPE1, HSPA9, HSPD1, HSPB6, AHCY, HSPB1
4-hydroxybenzoate Biosynthesis	1	1	4.7 E-02	TAT	1	5.56 E-02	TAT	1	2.35 E-02	TAT
Cardiac β-adrenergic Signaling	137	4	4.74 E-02	PPP2R1A, ATP2A3, PPP1CA, ATP2A1	1	6.56 E-01	PPP2R1A	1	3.31 E-01	PPP2R1A	1	5.52 E-01	PPP2R1A
Acute Phase Response Signaling	169	4	6.64 E-02	ALB, TTR, SOD2, HNRNPK	7	6.64 E-02	ALB, HP, APOA1, SOD2, SERPINA1, CP, HNRNPK	3	3.56 E-02	ALB, APOA1, SERPINA1	3	2.11 E-01	TTR, HP, FGG
Methylglyoxal Degradation I	3	1	7.9 E-02	GLO1	2	4.27 E-03	HAGH, GLO1				1	1.33 E-01	HAGH
4-aminobutyrate Degradation I	3	1	7.9 E-02	ALDH5A1				1	3.52 E-02	ALDH5A1
Unfolded protein response	54	2	1.26 E-01	HSPA8, HSPA4	5	9.71 E-03	HSPA8, HSPA4, P4HB, HSPA9	1	2.17 E-01	HSPA4	1	3.96 E-01	HSPA9
Glycogen Degradation II	12	1	1.72 E-01	PGM1	2	3.43 E-03	PGM1, PYGL				1	2.46 E-01	PGM1
Xenobiotic Metabolism Signaling	287	4	1.72 E-01	PPP2R1A, HSP90AB1, ALDH5A1, ESD	4	3.25 E-01	PPP2R1A, ALDH1A1, HSP90AB1, ESD	4	2.81 E-01	PPP2R1A, ALDH1A1, ALDH5A1, ALDH9A1	2	24.96 E-01	PPP2R1A, ALDH1A1
Glycogen Degradation III	14	1	1.88 E-01	PGM1	2	3.98 E-02	PGM1, PYGL				1	2.56 E-01	PGM1
Production of Nitric Oxide and Reactive Oxygen Species in Macrophages	193	3	2.02 E-01	ALB, PPP2R1A, PPP1CA	4	1.77 E-01	ALB, PPP2R1A, APOA1, SERPINA1	4	1.83 E-02	ALB, PPP2R1A, APOA1, SERPINA1	1	6.09 E-01	PPP2R1A
LXR/RXR Activation	121	2	2.74 E-01	ALB, TTR	3	1.98 E-01	ALB, APOA1, SERPINA1	4	7.93 E-03	ALB, APOA1, MSR1, SERPINA1	2	2.95 E-01	TTR, GC
Aryl Hydrocarbon Receptor Signaling	140	2	3.16 E-01	HSP90AB1, ALDH5A1	2	4.43 E-01	ALDH1A1, HSP90AB1	3	2.79 E-02	ALDH1A1, ALDH5A1, ALDH9A1	2	3.25 E-01	ALDH1A1, HSPB1
Primary Immunodeficiency Signaling	48	1	3.89 E-01	IGHM	1	4.9 E-01	IGHG1	2	3.08 E-02	IGHM, IGHG1	1	3.81 E-01	IGHM
Atherosclerosis Signaling	127	1	5.79 E-01	ALB	3	2.03 E-01	ALB, APOA1, SERPINA1	4	7.93 E-03	ALB, APOA1, MSR1, SERPINA1
14-3-3-mediated Signaling	130	1	5.79 E-01	TUBA8	2	4.23 E-01	TUBA8, PLCL1	3	2.54 E-02	TUBA8, YWHAB, PLCL1
p70S6K Signaling	131	1	5.79 E-01	PPP2R1A	2	4.23 E-01	PPP2R1A, PLCL1	3	2.54 E-02	PPP2R1A, YWHAB, PLCL1	1	5.39 E-01	PPP2R1A
IL-12 Signaling and Production in Macrophages	146	1	6.11 E-01	ALB	3	2.32 E-01	ALB, APOA1, SERPINA1	3	2.87 E-02	ALB, APOA1, SERPINA1
Induction of Apoptosis by HIV1	60				2	2.08 E-01	SLC25A6, SLC25A3	4	1.68 E-03	SLC25A13, SLC25A6, SLC25A3, CYCS
Histamine Degradation	19				1	3.19 E-01	ALDH1A1	2	1.83 E-02	ALDH1A1, ALDH9A1	1	2.77 E-01	ALDH1A1
Dopamine Degradation	35				1	4.15 E-01	ALDH1A1	2	2.54 E-02	ALDH1A1, ALDH9A1	1	3.26 E-01	ALDH1A1
Isoleucine Degradation I	14				1	2.66 E-01	HADHA				2	3.31 E-02	ACAD8, HADHA
Fatty Acid α-oxidation	22				1	3.44 E-01	ALDH1A1	2	1.83 E-02	ALDH1A1, ALDH9A1	1	2.95 E-01	ALDH1A1
Phagosome Formation	122				2	4.04 E-01	IGHG1, PLCL1	3	2.54 E-02	MSR1, IGHG1, PLCL1
